# Supplementary material for: EGFR mutation: novel prognostic factor associated with immune infiltration in lower-grade glioma; an exploratory study
Source: BMC Cancer. 2019 Dec 4;19:1184. doi: 10.1186/s12885-019-6384-8 (PMC6894128; doi:10.1186/s12885-019-6384-8)
Supplement: Supplementary file 1 — Additional file 1: Table S1. VEP prediction. The Variant Effect Predictor (VEP) outcomes of predictions on biological significance of EGFR variants. (CSV 70 kb) [file 12885_2019_6384_MOESM1_ESM.csv]

#Uploaded_variation	Location	Allele	Consequence	IMPACT	SYMBOL	Gene	Feature_type	Feature	BIOTYPE	EXON	INTRON	HGVSc	HGVSp	cDNA_position	CDS_position	Protein_position	Amino_acids	Codons	Existing_variation	DISTANCE	STRAND	FLAGS	SYMBOL_SOURCE	HGNC_ID	TSL	APPRIS	SIFT	PolyPhen	AF	CLIN_SIG	SOMATIC	PHENO	PUBMED	MOTIF_NAME	MOTIF_POS	HIGH_INF_POS	MOTIF_SCORE_CHANGE
1	7:55142382-55142382	G	missense_variant	MODERATE	EGFR	ENSG00000146648	Transcript	ENST00000275493	protein_coding	2ÔÂ28ÈÕ	-	-	-	446	185	62	L/R	cTt/cGt	COSM35602,COSM5253287,COSM5730403,COSM601589	-	1	-	HGNC	HGNC:3236	1	P1	deleterious(0.01)	possibly_damaging(0.488)	-	-	1,1,1,1	1,1,1,1	-	-	-	-	-
1	7:55142382-55142382	G	missense_variant	MODERATE	EGFR	ENSG00000146648	Transcript	ENST00000342916	protein_coding	2ÔÂ16ÈÕ	-	-	-	431	185	62	L/R	cTt/cGt	COSM35602,COSM5253287,COSM5730403,COSM601589	-	1	-	HGNC	HGNC:3236	1	-	deleterious(0)	possibly_damaging(0.784)	-	-	1,1,1,1	1,1,1,1	-	-	-	-	-
1	7:55142382-55142382	G	missense_variant	MODERATE	EGFR	ENSG00000146648	Transcript	ENST00000344576	protein_coding	2ÔÂ16ÈÕ	-	-	-	430	185	62	L/R	cTt/cGt	COSM35602,COSM5253287,COSM5730403,COSM601589	-	1	-	HGNC	HGNC:3236	1	-	deleterious(0)	probably_damaging(0.979)	-	-	1,1,1,1	1,1,1,1	-	-	-	-	-
1	7:55142382-55142382	G	missense_variant	MODERATE	EGFR	ENSG00000146648	Transcript	ENST00000420316	protein_coding	2ÔÂ10ÈÕ	-	-	-	429	185	62	L/R	cTt/cGt	COSM35602,COSM5253287,COSM5730403,COSM601589	-	1	-	HGNC	HGNC:3236	1	-	deleterious(0)	possibly_damaging(0.771)	-	-	1,1,1,1	1,1,1,1	-	-	-	-	-
1	7:55142382-55142382	G	missense_variant	MODERATE	EGFR	ENSG00000146648	Transcript	ENST00000450046	protein_coding	2ÔÂ4ÈÕ	-	-	-	333	26	9	L/R	cTt/cGt	COSM35602,COSM5253287,COSM5730403,COSM601589	-	1	cds_end_NF	HGNC	HGNC:3236	4	-	deleterious(0)	possibly_damaging(0.488)	-	-	1,1,1,1	1,1,1,1	-	-	-	-	-
1	7:55142382-55142382	G	missense_variant	MODERATE	EGFR	ENSG00000146648	Transcript	ENST00000454757	protein_coding	2ÔÂ27ÈÕ	-	-	-	431	185	62	L/R	cTt/cGt	COSM35602,COSM5253287,COSM5730403,COSM601589	-	1	-	HGNC	HGNC:3236	1	-	deleterious(0.01)	probably_damaging(0.954)	-	-	1,1,1,1	1,1,1,1	-	-	-	-	-
1	7:55142382-55142382	G	missense_variant	MODERATE	EGFR	ENSG00000146648	Transcript	ENST00000455089	protein_coding	2ÔÂ26ÈÕ	-	-	-	442	185	62	L/R	cTt/cGt	COSM35602,COSM5253287,COSM5730403,COSM601589	-	1	-	HGNC	HGNC:3236	1	-	deleterious(0)	possibly_damaging(0.626)	-	-	1,1,1,1	1,1,1,1	-	-	-	-	-
1	7:55142382-55142382	G	missense_variant	MODERATE	EGFR	ENSG00000146648	Transcript	ENST00000275493	protein_coding	2ÔÂ28ÈÕ	-	-	-	446	185	62	L/R	cTt/cGt	COSM35602,COSM5253287,COSM5730403,COSM601589	-	1	-	HGNC	HGNC:3236	1	P1	deleterious(0.01)	possibly_damaging(0.488)	-	-	1,1,1,1	1,1,1,1	-	-	-	-	-
1	7:55142382-55142382	G	missense_variant	MODERATE	EGFR	ENSG00000146648	Transcript	ENST00000342916	protein_coding	2ÔÂ16ÈÕ	-	-	-	431	185	62	L/R	cTt/cGt	COSM35602,COSM5253287,COSM5730403,COSM601589	-	1	-	HGNC	HGNC:3236	1	-	deleterious(0)	possibly_damaging(0.784)	-	-	1,1,1,1	1,1,1,1	-	-	-	-	-
1	7:55142382-55142382	G	missense_variant	MODERATE	EGFR	ENSG00000146648	Transcript	ENST00000344576	protein_coding	2ÔÂ16ÈÕ	-	-	-	430	185	62	L/R	cTt/cGt	COSM35602,COSM5253287,COSM5730403,COSM601589	-	1	-	HGNC	HGNC:3236	1	-	deleterious(0)	probably_damaging(0.979)	-	-	1,1,1,1	1,1,1,1	-	-	-	-	-
1	7:55142382-55142382	G	missense_variant	MODERATE	EGFR	ENSG00000146648	Transcript	ENST00000420316	protein_coding	2ÔÂ10ÈÕ	-	-	-	429	185	62	L/R	cTt/cGt	COSM35602,COSM5253287,COSM5730403,COSM601589	-	1	-	HGNC	HGNC:3236	1	-	deleterious(0)	possibly_damaging(0.771)	-	-	1,1,1,1	1,1,1,1	-	-	-	-	-
1	7:55142382-55142382	G	missense_variant	MODERATE	EGFR	ENSG00000146648	Transcript	ENST00000450046	protein_coding	2ÔÂ4ÈÕ	-	-	-	333	26	9	L/R	cTt/cGt	COSM35602,COSM5253287,COSM5730403,COSM601589	-	1	cds_end_NF	HGNC	HGNC:3236	4	-	deleterious(0)	possibly_damaging(0.488)	-	-	1,1,1,1	1,1,1,1	-	-	-	-	-
1	7:55142382-55142382	G	missense_variant	MODERATE	EGFR	ENSG00000146648	Transcript	ENST00000454757	protein_coding	2ÔÂ27ÈÕ	-	-	-	431	185	62	L/R	cTt/cGt	COSM35602,COSM5253287,COSM5730403,COSM601589	-	1	-	HGNC	HGNC:3236	1	-	deleterious(0.01)	probably_damaging(0.954)	-	-	1,1,1,1	1,1,1,1	-	-	-	-	-
1	7:55142382-55142382	G	missense_variant	MODERATE	EGFR	ENSG00000146648	Transcript	ENST00000455089	protein_coding	2ÔÂ26ÈÕ	-	-	-	442	185	62	L/R	cTt/cGt	COSM35602,COSM5253287,COSM5730403,COSM601589	-	1	-	HGNC	HGNC:3236	1	-	deleterious(0)	possibly_damaging(0.626)	-	-	1,1,1,1	1,1,1,1	-	-	-	-	-
1	7:55142382-55142382	G	missense_variant	MODERATE	EGFR	ENSG00000146648	Transcript	ENST00000275493	protein_coding	2ÔÂ28ÈÕ	-	-	-	446	185	62	L/R	cTt/cGt	COSM35602,COSM5253287,COSM5730403,COSM601589	-	1	-	HGNC	HGNC:3236	1	P1	deleterious(0.01)	possibly_damaging(0.488)	-	-	1,1,1,1	1,1,1,1	-	-	-	-	-
1	7:55142382-55142382	G	missense_variant	MODERATE	EGFR	ENSG00000146648	Transcript	ENST00000342916	protein_coding	2ÔÂ16ÈÕ	-	-	-	431	185	62	L/R	cTt/cGt	COSM35602,COSM5253287,COSM5730403,COSM601589	-	1	-	HGNC	HGNC:3236	1	-	deleterious(0)	possibly_damaging(0.784)	-	-	1,1,1,1	1,1,1,1	-	-	-	-	-
1	7:55142382-55142382	G	missense_variant	MODERATE	EGFR	ENSG00000146648	Transcript	ENST00000344576	protein_coding	2ÔÂ16ÈÕ	-	-	-	430	185	62	L/R	cTt/cGt	COSM35602,COSM5253287,COSM5730403,COSM601589	-	1	-	HGNC	HGNC:3236	1	-	deleterious(0)	probably_damaging(0.979)	-	-	1,1,1,1	1,1,1,1	-	-	-	-	-
1	7:55142382-55142382	G	missense_variant	MODERATE	EGFR	ENSG00000146648	Transcript	ENST00000420316	protein_coding	2ÔÂ10ÈÕ	-	-	-	429	185	62	L/R	cTt/cGt	COSM35602,COSM5253287,COSM5730403,COSM601589	-	1	-	HGNC	HGNC:3236	1	-	deleterious(0)	possibly_damaging(0.771)	-	-	1,1,1,1	1,1,1,1	-	-	-	-	-
1	7:55142382-55142382	G	missense_variant	MODERATE	EGFR	ENSG00000146648	Transcript	ENST00000450046	protein_coding	2ÔÂ4ÈÕ	-	-	-	333	26	9	L/R	cTt/cGt	COSM35602,COSM5253287,COSM5730403,COSM601589	-	1	cds_end_NF	HGNC	HGNC:3236	4	-	deleterious(0)	possibly_damaging(0.488)	-	-	1,1,1,1	1,1,1,1	-	-	-	-	-
1	7:55142382-55142382	G	missense_variant	MODERATE	EGFR	ENSG00000146648	Transcript	ENST00000454757	protein_coding	2ÔÂ27ÈÕ	-	-	-	431	185	62	L/R	cTt/cGt	COSM35602,COSM5253287,COSM5730403,COSM601589	-	1	-	HGNC	HGNC:3236	1	-	deleterious(0.01)	probably_damaging(0.954)	-	-	1,1,1,1	1,1,1,1	-	-	-	-	-
1	7:55142382-55142382	G	missense_variant	MODERATE	EGFR	ENSG00000146648	Transcript	ENST00000455089	protein_coding	2ÔÂ26ÈÕ	-	-	-	442	185	62	L/R	cTt/cGt	COSM35602,COSM5253287,COSM5730403,COSM601589	-	1	-	HGNC	HGNC:3236	1	-	deleterious(0)	possibly_damaging(0.626)	-	-	1,1,1,1	1,1,1,1	-	-	-	-	-
1	7:55143315-55143315	T	missense_variant	MODERATE	EGFR	ENSG00000146648	Transcript	ENST00000275493	protein_coding	3ÔÂ28ÈÕ	-	-	-	512	251	84	E/V	gAg/gTg	COSM3929114,COSM3929115	-	1	-	HGNC	HGNC:3236	1	P1	deleterious(0)	probably_damaging(1)	-	-	1,1	1,1	-	-	-	-	-
1	7:55143315-55143315	T	missense_variant	MODERATE	EGFR	ENSG00000146648	Transcript	ENST00000342916	protein_coding	3ÔÂ16ÈÕ	-	-	-	497	251	84	E/V	gAg/gTg	COSM3929114,COSM3929115	-	1	-	HGNC	HGNC:3236	1	-	deleterious(0)	probably_damaging(1)	-	-	1,1	1,1	-	-	-	-	-
1	7:55143315-55143315	T	missense_variant	MODERATE	EGFR	ENSG00000146648	Transcript	ENST00000344576	protein_coding	3ÔÂ16ÈÕ	-	-	-	496	251	84	E/V	gAg/gTg	COSM3929114,COSM3929115	-	1	-	HGNC	HGNC:3236	1	-	deleterious(0)	probably_damaging(1)	-	-	1,1	1,1	-	-	-	-	-
1	7:55143315-55143315	T	missense_variant	MODERATE	EGFR	ENSG00000146648	Transcript	ENST00000420316	protein_coding	3ÔÂ10ÈÕ	-	-	-	495	251	84	E/V	gAg/gTg	COSM3929114,COSM3929115	-	1	-	HGNC	HGNC:3236	1	-	deleterious(0)	probably_damaging(1)	-	-	1,1	1,1	-	-	-	-	-
1	7:55143315-55143315	T	missense_variant	MODERATE	EGFR	ENSG00000146648	Transcript	ENST00000450046	protein_coding	3ÔÂ4ÈÕ	-	-	-	399	92	31	E/V	gAg/gTg	COSM3929114,COSM3929115	-	1	cds_end_NF	HGNC	HGNC:3236	4	-	deleterious(0)	probably_damaging(1)	-	-	1,1	1,1	-	-	-	-	-
1	7:55143315-55143315	T	missense_variant	MODERATE	EGFR	ENSG00000146648	Transcript	ENST00000454757	protein_coding	3ÔÂ27ÈÕ	-	-	-	497	251	84	E/V	gAg/gTg	COSM3929114,COSM3929115	-	1	-	HGNC	HGNC:3236	1	-	deleterious(0)	probably_damaging(0.999)	-	-	1,1	1,1	-	-	-	-	-
1	7:55143315-55143315	T	missense_variant	MODERATE	EGFR	ENSG00000146648	Transcript	ENST00000455089	protein_coding	3ÔÂ26ÈÕ	-	-	-	508	251	84	E/V	gAg/gTg	COSM3929114,COSM3929115	-	1	-	HGNC	HGNC:3236	1	-	deleterious(0)	probably_damaging(1)	-	-	1,1	1,1	-	-	-	-	-
1	7:55143387-55143387	A	missense_variant	MODERATE	EGFR	ENSG00000146648	Transcript	ENST00000275493	protein_coding	3ÔÂ28ÈÕ	-	-	-	584	323	108	R/K	aGa/aAa	rs1057519828,COSM1559806,COSM21683,COSM4970170,COSM5576118	-	1	-	HGNC	HGNC:3236	1	P1	deleterious(0)	probably_damaging(1)	-	likely_pathogenic	0,1,1,1,1	1,1,1,1,1	17177598	-	-	-	-
1	7:55143387-55143387	A	missense_variant	MODERATE	EGFR	ENSG00000146648	Transcript	ENST00000342916	protein_coding	3ÔÂ16ÈÕ	-	-	-	569	323	108	R/K	aGa/aAa	rs1057519828,COSM1559806,COSM21683,COSM4970170,COSM5576118	-	1	-	HGNC	HGNC:3236	1	-	deleterious(0)	probably_damaging(1)	-	likely_pathogenic	0,1,1,1,1	1,1,1,1,1	17177598	-	-	-	-
1	7:55143387-55143387	A	missense_variant	MODERATE	EGFR	ENSG00000146648	Transcript	ENST00000344576	protein_coding	3ÔÂ16ÈÕ	-	-	-	568	323	108	R/K	aGa/aAa	rs1057519828,COSM1559806,COSM21683,COSM4970170,COSM5576118	-	1	-	HGNC	HGNC:3236	1	-	deleterious(0)	probably_damaging(0.998)	-	likely_pathogenic	0,1,1,1,1	1,1,1,1,1	17177598	-	-	-	-
1	7:55143387-55143387	A	missense_variant	MODERATE	EGFR	ENSG00000146648	Transcript	ENST00000420316	protein_coding	3ÔÂ10ÈÕ	-	-	-	567	323	108	R/K	aGa/aAa	rs1057519828,COSM1559806,COSM21683,COSM4970170,COSM5576118	-	1	-	HGNC	HGNC:3236	1	-	deleterious(0)	probably_damaging(0.987)	-	likely_pathogenic	0,1,1,1,1	1,1,1,1,1	17177598	-	-	-	-
1	7:55143387-55143387	A	missense_variant	MODERATE	EGFR	ENSG00000146648	Transcript	ENST00000450046	protein_coding	3ÔÂ4ÈÕ	-	-	-	471	164	55	R/K	aGa/aAa	rs1057519828,COSM1559806,COSM21683,COSM4970170,COSM5576118	-	1	cds_end_NF	HGNC	HGNC:3236	4	-	deleterious(0)	probably_damaging(1)	-	likely_pathogenic	0,1,1,1,1	1,1,1,1,1	17177598	-	-	-	-
1	7:55143387-55143387	A	missense_variant	MODERATE	EGFR	ENSG00000146648	Transcript	ENST00000454757	protein_coding	3ÔÂ27ÈÕ	-	-	-	569	323	108	R/K	aGa/aAa	rs1057519828,COSM1559806,COSM21683,COSM4970170,COSM5576118	-	1	-	HGNC	HGNC:3236	1	-	deleterious(0)	probably_damaging(0.994)	-	likely_pathogenic	0,1,1,1,1	1,1,1,1,1	17177598	-	-	-	-
1	7:55143387-55143387	A	missense_variant	MODERATE	EGFR	ENSG00000146648	Transcript	ENST00000455089	protein_coding	3ÔÂ26ÈÕ	-	-	-	580	323	108	R/K	aGa/aAa	rs1057519828,COSM1559806,COSM21683,COSM4970170,COSM5576118	-	1	-	HGNC	HGNC:3236	1	-	deleterious(0)	probably_damaging(1)	-	likely_pathogenic	0,1,1,1,1	1,1,1,1,1	17177598	-	-	-	-
1	7:55143387-55143387	A	missense_variant	MODERATE	EGFR	ENSG00000146648	Transcript	ENST00000275493	protein_coding	3ÔÂ28ÈÕ	-	-	-	584	323	108	R/K	aGa/aAa	rs1057519828,COSM1559806,COSM21683,COSM4970170,COSM5576118	-	1	-	HGNC	HGNC:3236	1	P1	deleterious(0)	probably_damaging(1)	-	likely_pathogenic	0,1,1,1,1	1,1,1,1,1	17177598	-	-	-	-
1	7:55143387-55143387	A	missense_variant	MODERATE	EGFR	ENSG00000146648	Transcript	ENST00000342916	protein_coding	3ÔÂ16ÈÕ	-	-	-	569	323	108	R/K	aGa/aAa	rs1057519828,COSM1559806,COSM21683,COSM4970170,COSM5576118	-	1	-	HGNC	HGNC:3236	1	-	deleterious(0)	probably_damaging(1)	-	likely_pathogenic	0,1,1,1,1	1,1,1,1,1	17177598	-	-	-	-
1	7:55143387-55143387	A	missense_variant	MODERATE	EGFR	ENSG00000146648	Transcript	ENST00000344576	protein_coding	3ÔÂ16ÈÕ	-	-	-	568	323	108	R/K	aGa/aAa	rs1057519828,COSM1559806,COSM21683,COSM4970170,COSM5576118	-	1	-	HGNC	HGNC:3236	1	-	deleterious(0)	probably_damaging(0.998)	-	likely_pathogenic	0,1,1,1,1	1,1,1,1,1	17177598	-	-	-	-
1	7:55143387-55143387	A	missense_variant	MODERATE	EGFR	ENSG00000146648	Transcript	ENST00000420316	protein_coding	3ÔÂ10ÈÕ	-	-	-	567	323	108	R/K	aGa/aAa	rs1057519828,COSM1559806,COSM21683,COSM4970170,COSM5576118	-	1	-	HGNC	HGNC:3236	1	-	deleterious(0)	probably_damaging(0.987)	-	likely_pathogenic	0,1,1,1,1	1,1,1,1,1	17177598	-	-	-	-
1	7:55143387-55143387	A	missense_variant	MODERATE	EGFR	ENSG00000146648	Transcript	ENST00000450046	protein_coding	3ÔÂ4ÈÕ	-	-	-	471	164	55	R/K	aGa/aAa	rs1057519828,COSM1559806,COSM21683,COSM4970170,COSM5576118	-	1	cds_end_NF	HGNC	HGNC:3236	4	-	deleterious(0)	probably_damaging(1)	-	likely_pathogenic	0,1,1,1,1	1,1,1,1,1	17177598	-	-	-	-
1	7:55143387-55143387	A	missense_variant	MODERATE	EGFR	ENSG00000146648	Transcript	ENST00000454757	protein_coding	3ÔÂ27ÈÕ	-	-	-	569	323	108	R/K	aGa/aAa	rs1057519828,COSM1559806,COSM21683,COSM4970170,COSM5576118	-	1	-	HGNC	HGNC:3236	1	-	deleterious(0)	probably_damaging(0.994)	-	likely_pathogenic	0,1,1,1,1	1,1,1,1,1	17177598	-	-	-	-
1	7:55143387-55143387	A	missense_variant	MODERATE	EGFR	ENSG00000146648	Transcript	ENST00000455089	protein_coding	3ÔÂ26ÈÕ	-	-	-	580	323	108	R/K	aGa/aAa	rs1057519828,COSM1559806,COSM21683,COSM4970170,COSM5576118	-	1	-	HGNC	HGNC:3236	1	-	deleterious(0)	probably_damaging(1)	-	likely_pathogenic	0,1,1,1,1	1,1,1,1,1	17177598	-	-	-	-
1	7:55154017-55154017	T	missense_variant	MODERATE	EGFR	ENSG00000146648	Transcript	ENST00000275493	protein_coding	7ÔÂ28ÈÕ	-	-	-	1015	754	252	R/C	Cgc/Tgc	COSM1559807,COSM35752,COSM4384117,COSM4384118,COSM6920300,COSM6920301	-	1	-	HGNC	HGNC:3236	1	P1	deleterious(0.03)	possibly_damaging(0.882)	-	-	1,1,1,1,1,1	1,1,1,1,1,1	-	-	-	-	-
1	7:55154017-55154017	T	missense_variant	MODERATE	EGFR	ENSG00000146648	Transcript	ENST00000342916	protein_coding	7ÔÂ16ÈÕ	-	-	-	1000	754	252	R/C	Cgc/Tgc	COSM1559807,COSM35752,COSM4384117,COSM4384118,COSM6920300,COSM6920301	-	1	-	HGNC	HGNC:3236	1	-	deleterious(0)	possibly_damaging(0.902)	-	-	1,1,1,1,1,1	1,1,1,1,1,1	-	-	-	-	-
1	7:55154017-55154017	T	missense_variant	MODERATE	EGFR	ENSG00000146648	Transcript	ENST00000344576	protein_coding	7ÔÂ16ÈÕ	-	-	-	999	754	252	R/C	Cgc/Tgc	COSM1559807,COSM35752,COSM4384117,COSM4384118,COSM6920300,COSM6920301	-	1	-	HGNC	HGNC:3236	1	-	deleterious(0)	probably_damaging(0.966)	-	-	1,1,1,1,1,1	1,1,1,1,1,1	-	-	-	-	-
1	7:55154017-55154017	T	missense_variant	MODERATE	EGFR	ENSG00000146648	Transcript	ENST00000420316	protein_coding	7ÔÂ10ÈÕ	-	-	-	998	754	252	R/C	Cgc/Tgc	COSM1559807,COSM35752,COSM4384117,COSM4384118,COSM6920300,COSM6920301	-	1	-	HGNC	HGNC:3236	1	-	deleterious(0)	probably_damaging(0.929)	-	-	1,1,1,1,1,1	1,1,1,1,1,1	-	-	-	-	-
1	7:55154017-55154017	T	missense_variant	MODERATE	EGFR	ENSG00000146648	Transcript	ENST00000454757	protein_coding	6ÔÂ27ÈÕ	-	-	-	865	619	207	R/C	Cgc/Tgc	COSM1559807,COSM35752,COSM4384117,COSM4384118,COSM6920300,COSM6920301	-	1	-	HGNC	HGNC:3236	1	-	deleterious(0.01)	possibly_damaging(0.872)	-	-	1,1,1,1,1,1	1,1,1,1,1,1	-	-	-	-	-
1	7:55154017-55154017	T	missense_variant	MODERATE	EGFR	ENSG00000146648	Transcript	ENST00000455089	protein_coding	6ÔÂ26ÈÕ	-	-	-	876	619	207	R/C	Cgc/Tgc	COSM1559807,COSM35752,COSM4384117,COSM4384118,COSM6920300,COSM6920301	-	1	-	HGNC	HGNC:3236	1	-	deleterious(0)	possibly_damaging(0.893)	-	-	1,1,1,1,1,1	1,1,1,1,1,1	-	-	-	-	-
1	7:55154017-55154017	T	missense_variant	MODERATE	EGFR	ENSG00000146648	Transcript	ENST00000638463	protein_coding	3ÔÂ24ÈÕ	-	-	-	136	136	46	R/C	Cgc/Tgc	COSM1559807,COSM35752,COSM4384117,COSM4384118,COSM6920300,COSM6920301	-	1	-	HGNC	HGNC:3236	5	-	deleterious(0)	possibly_damaging(0.763)	-	-	1,1,1,1,1,1	1,1,1,1,1,1	-	-	-	-	-
1	7:55154017-55154017	T	missense_variant	MODERATE	EGFR	ENSG00000146648	Transcript	ENST00000275493	protein_coding	7ÔÂ28ÈÕ	-	-	-	1015	754	252	R/C	Cgc/Tgc	COSM1559807,COSM35752,COSM4384117,COSM4384118,COSM6920300,COSM6920301	-	1	-	HGNC	HGNC:3236	1	P1	deleterious(0.03)	possibly_damaging(0.882)	-	-	1,1,1,1,1,1	1,1,1,1,1,1	-	-	-	-	-
1	7:55154017-55154017	T	missense_variant	MODERATE	EGFR	ENSG00000146648	Transcript	ENST00000342916	protein_coding	7ÔÂ16ÈÕ	-	-	-	1000	754	252	R/C	Cgc/Tgc	COSM1559807,COSM35752,COSM4384117,COSM4384118,COSM6920300,COSM6920301	-	1	-	HGNC	HGNC:3236	1	-	deleterious(0)	possibly_damaging(0.902)	-	-	1,1,1,1,1,1	1,1,1,1,1,1	-	-	-	-	-
1	7:55154017-55154017	T	missense_variant	MODERATE	EGFR	ENSG00000146648	Transcript	ENST00000344576	protein_coding	7ÔÂ16ÈÕ	-	-	-	999	754	252	R/C	Cgc/Tgc	COSM1559807,COSM35752,COSM4384117,COSM4384118,COSM6920300,COSM6920301	-	1	-	HGNC	HGNC:3236	1	-	deleterious(0)	probably_damaging(0.966)	-	-	1,1,1,1,1,1	1,1,1,1,1,1	-	-	-	-	-
1	7:55154017-55154017	T	missense_variant	MODERATE	EGFR	ENSG00000146648	Transcript	ENST00000420316	protein_coding	7ÔÂ10ÈÕ	-	-	-	998	754	252	R/C	Cgc/Tgc	COSM1559807,COSM35752,COSM4384117,COSM4384118,COSM6920300,COSM6920301	-	1	-	HGNC	HGNC:3236	1	-	deleterious(0)	probably_damaging(0.929)	-	-	1,1,1,1,1,1	1,1,1,1,1,1	-	-	-	-	-
1	7:55154017-55154017	T	missense_variant	MODERATE	EGFR	ENSG00000146648	Transcript	ENST00000454757	protein_coding	6ÔÂ27ÈÕ	-	-	-	865	619	207	R/C	Cgc/Tgc	COSM1559807,COSM35752,COSM4384117,COSM4384118,COSM6920300,COSM6920301	-	1	-	HGNC	HGNC:3236	1	-	deleterious(0.01)	possibly_damaging(0.872)	-	-	1,1,1,1,1,1	1,1,1,1,1,1	-	-	-	-	-
1	7:55154017-55154017	T	missense_variant	MODERATE	EGFR	ENSG00000146648	Transcript	ENST00000455089	protein_coding	6ÔÂ26ÈÕ	-	-	-	876	619	207	R/C	Cgc/Tgc	COSM1559807,COSM35752,COSM4384117,COSM4384118,COSM6920300,COSM6920301	-	1	-	HGNC	HGNC:3236	1	-	deleterious(0)	possibly_damaging(0.893)	-	-	1,1,1,1,1,1	1,1,1,1,1,1	-	-	-	-	-
1	7:55154017-55154017	T	missense_variant	MODERATE	EGFR	ENSG00000146648	Transcript	ENST00000638463	protein_coding	3ÔÂ24ÈÕ	-	-	-	136	136	46	R/C	Cgc/Tgc	COSM1559807,COSM35752,COSM4384117,COSM4384118,COSM6920300,COSM6920301	-	1	-	HGNC	HGNC:3236	5	-	deleterious(0)	possibly_damaging(0.763)	-	-	1,1,1,1,1,1	1,1,1,1,1,1	-	-	-	-	-
1	7:55154018-55154018	C	missense_variant	MODERATE	EGFR	ENSG00000146648	Transcript	ENST00000275493	protein_coding	7ÔÂ28ÈÕ	-	-	-	1016	755	252	R/P	cGc/cCc	COSM1176673,COSM1176674,COSM3412178,COSM3412179,COSM6925588,COSM6925589	-	1	-	HGNC	HGNC:3236	1	P1	tolerated(0.06)	possibly_damaging(0.868)	-	-	1,1,1,1,1,1	1,1,1,1,1,1	-	-	-	-	-
1	7:55154018-55154018	C	missense_variant	MODERATE	EGFR	ENSG00000146648	Transcript	ENST00000342916	protein_coding	7ÔÂ16ÈÕ	-	-	-	1001	755	252	R/P	cGc/cCc	COSM1176673,COSM1176674,COSM3412178,COSM3412179,COSM6925588,COSM6925589	-	1	-	HGNC	HGNC:3236	1	-	deleterious(0)	possibly_damaging(0.89)	-	-	1,1,1,1,1,1	1,1,1,1,1,1	-	-	-	-	-
1	7:55154018-55154018	C	missense_variant	MODERATE	EGFR	ENSG00000146648	Transcript	ENST00000344576	protein_coding	7ÔÂ16ÈÕ	-	-	-	1000	755	252	R/P	cGc/cCc	COSM1176673,COSM1176674,COSM3412178,COSM3412179,COSM6925588,COSM6925589	-	1	-	HGNC	HGNC:3236	1	-	deleterious(0.01)	probably_damaging(0.961)	-	-	1,1,1,1,1,1	1,1,1,1,1,1	-	-	-	-	-
1	7:55154018-55154018	C	missense_variant	MODERATE	EGFR	ENSG00000146648	Transcript	ENST00000420316	protein_coding	7ÔÂ10ÈÕ	-	-	-	999	755	252	R/P	cGc/cCc	COSM1176673,COSM1176674,COSM3412178,COSM3412179,COSM6925588,COSM6925589	-	1	-	HGNC	HGNC:3236	1	-	deleterious(0)	probably_damaging(0.92)	-	-	1,1,1,1,1,1	1,1,1,1,1,1	-	-	-	-	-
1	7:55154018-55154018	C	missense_variant	MODERATE	EGFR	ENSG00000146648	Transcript	ENST00000454757	protein_coding	6ÔÂ27ÈÕ	-	-	-	866	620	207	R/P	cGc/cCc	COSM1176673,COSM1176674,COSM3412178,COSM3412179,COSM6925588,COSM6925589	-	1	-	HGNC	HGNC:3236	1	-	deleterious(0.04)	possibly_damaging(0.799)	-	-	1,1,1,1,1,1	1,1,1,1,1,1	-	-	-	-	-
1	7:55154018-55154018	C	missense_variant	MODERATE	EGFR	ENSG00000146648	Transcript	ENST00000455089	protein_coding	6ÔÂ26ÈÕ	-	-	-	877	620	207	R/P	cGc/cCc	COSM1176673,COSM1176674,COSM3412178,COSM3412179,COSM6925588,COSM6925589	-	1	-	HGNC	HGNC:3236	1	-	deleterious(0.02)	possibly_damaging(0.88)	-	-	1,1,1,1,1,1	1,1,1,1,1,1	-	-	-	-	-
1	7:55154018-55154018	C	missense_variant	MODERATE	EGFR	ENSG00000146648	Transcript	ENST00000638463	protein_coding	3ÔÂ24ÈÕ	-	-	-	137	137	46	R/P	cGc/cCc	COSM1176673,COSM1176674,COSM3412178,COSM3412179,COSM6925588,COSM6925589	-	1	-	HGNC	HGNC:3236	5	-	deleterious(0)	possibly_damaging(0.739)	-	-	1,1,1,1,1,1	1,1,1,1,1,1	-	-	-	-	-
1	7:55154030-55154030	G	missense_variant	MODERATE	EGFR	ENSG00000146648	Transcript	ENST00000275493	protein_coding	7ÔÂ28ÈÕ	-	-	-	1028	767	256	D/G	gAc/gGc	COSM1451549,COSM1451550,COSM1559808,COSM43066	-	1	-	HGNC	HGNC:3236	1	P1	deleterious(0.02)	probably_damaging(0.995)	-	-	1,1,1,1	1,1,1,1	-	-	-	-	-
1	7:55154030-55154030	G	missense_variant	MODERATE	EGFR	ENSG00000146648	Transcript	ENST00000342916	protein_coding	7ÔÂ16ÈÕ	-	-	-	1013	767	256	D/G	gAc/gGc	COSM1451549,COSM1451550,COSM1559808,COSM43066	-	1	-	HGNC	HGNC:3236	1	-	deleterious(0)	probably_damaging(0.996)	-	-	1,1,1,1	1,1,1,1	-	-	-	-	-
1	7:55154030-55154030	G	missense_variant	MODERATE	EGFR	ENSG00000146648	Transcript	ENST00000344576	protein_coding	7ÔÂ16ÈÕ	-	-	-	1012	767	256	D/G	gAc/gGc	COSM1451549,COSM1451550,COSM1559808,COSM43066	-	1	-	HGNC	HGNC:3236	1	-	deleterious(0.01)	probably_damaging(1)	-	-	1,1,1,1	1,1,1,1	-	-	-	-	-
1	7:55154030-55154030	G	missense_variant	MODERATE	EGFR	ENSG00000146648	Transcript	ENST00000420316	protein_coding	7ÔÂ10ÈÕ	-	-	-	1011	767	256	D/G	gAc/gGc	COSM1451549,COSM1451550,COSM1559808,COSM43066	-	1	-	HGNC	HGNC:3236	1	-	deleterious(0)	probably_damaging(0.992)	-	-	1,1,1,1	1,1,1,1	-	-	-	-	-
1	7:55154030-55154030	G	missense_variant	MODERATE	EGFR	ENSG00000146648	Transcript	ENST00000454757	protein_coding	6ÔÂ27ÈÕ	-	-	-	878	632	211	D/G	gAc/gGc	COSM1451549,COSM1451550,COSM1559808,COSM43066	-	1	-	HGNC	HGNC:3236	1	-	deleterious(0.02)	probably_damaging(0.998)	-	-	1,1,1,1	1,1,1,1	-	-	-	-	-
1	7:55154030-55154030	G	missense_variant	MODERATE	EGFR	ENSG00000146648	Transcript	ENST00000455089	protein_coding	6ÔÂ26ÈÕ	-	-	-	889	632	211	D/G	gAc/gGc	COSM1451549,COSM1451550,COSM1559808,COSM43066	-	1	-	HGNC	HGNC:3236	1	-	deleterious(0.02)	probably_damaging(0.99)	-	-	1,1,1,1	1,1,1,1	-	-	-	-	-
1	7:55154030-55154030	G	missense_variant	MODERATE	EGFR	ENSG00000146648	Transcript	ENST00000638463	protein_coding	3ÔÂ24ÈÕ	-	-	-	149	149	50	D/G	gAc/gGc	COSM1451549,COSM1451550,COSM1559808,COSM43066	-	1	-	HGNC	HGNC:3236	5	-	deleterious(0)	probably_damaging(1)	-	-	1,1,1,1	1,1,1,1	-	-	-	-	-
1	7:55154050-55154050	C	missense_variant	MODERATE	EGFR	ENSG00000146648	Transcript	ENST00000275493	protein_coding	7ÔÂ28ÈÕ	-	-	-	1048	787	263	T/P	Acc/Ccc	rs1057519829,COSM21684,COSM6919373,COSM6919374	-	1	-	HGNC	HGNC:3236	1	P1	tolerated(0.19)	benign(0.236)	-	likely_pathogenic	0,1,1,1	1,1,1,1	17177598	-	-	-	-
1	7:55154050-55154050	C	missense_variant	MODERATE	EGFR	ENSG00000146648	Transcript	ENST00000342916	protein_coding	7ÔÂ16ÈÕ	-	-	-	1033	787	263	T/P	Acc/Ccc	rs1057519829,COSM21684,COSM6919373,COSM6919374	-	1	-	HGNC	HGNC:3236	1	-	tolerated(0.27)	possibly_damaging(0.495)	-	likely_pathogenic	0,1,1,1	1,1,1,1	17177598	-	-	-	-
1	7:55154050-55154050	C	missense_variant	MODERATE	EGFR	ENSG00000146648	Transcript	ENST00000344576	protein_coding	7ÔÂ16ÈÕ	-	-	-	1032	787	263	T/P	Acc/Ccc	rs1057519829,COSM21684,COSM6919373,COSM6919374	-	1	-	HGNC	HGNC:3236	1	-	tolerated(0.18)	possibly_damaging(0.597)	-	likely_pathogenic	0,1,1,1	1,1,1,1	17177598	-	-	-	-
1	7:55154050-55154050	C	missense_variant	MODERATE	EGFR	ENSG00000146648	Transcript	ENST00000420316	protein_coding	7ÔÂ10ÈÕ	-	-	-	1031	787	263	T/P	Acc/Ccc	rs1057519829,COSM21684,COSM6919373,COSM6919374	-	1	-	HGNC	HGNC:3236	1	-	tolerated(0.22)	benign(0.423)	-	likely_pathogenic	0,1,1,1	1,1,1,1	17177598	-	-	-	-
1	7:55154050-55154050	C	missense_variant	MODERATE	EGFR	ENSG00000146648	Transcript	ENST00000454757	protein_coding	6ÔÂ27ÈÕ	-	-	-	898	652	218	T/P	Acc/Ccc	rs1057519829,COSM21684,COSM6919373,COSM6919374	-	1	-	HGNC	HGNC:3236	1	-	tolerated(0.18)	possibly_damaging(0.583)	-	likely_pathogenic	0,1,1,1	1,1,1,1	17177598	-	-	-	-
1	7:55154050-55154050	C	missense_variant	MODERATE	EGFR	ENSG00000146648	Transcript	ENST00000455089	protein_coding	6ÔÂ26ÈÕ	-	-	-	909	652	218	T/P	Acc/Ccc	rs1057519829,COSM21684,COSM6919373,COSM6919374	-	1	-	HGNC	HGNC:3236	1	-	tolerated(0.13)	benign(0.433)	-	likely_pathogenic	0,1,1,1	1,1,1,1	17177598	-	-	-	-
1	7:55154050-55154050	C	missense_variant	MODERATE	EGFR	ENSG00000146648	Transcript	ENST00000638463	protein_coding	3ÔÂ24ÈÕ	-	-	-	169	169	57	T/P	Acc/Ccc	rs1057519829,COSM21684,COSM6919373,COSM6919374	-	1	-	HGNC	HGNC:3236	5	-	tolerated(0.23)	benign(0.261)	-	likely_pathogenic	0,1,1,1	1,1,1,1	17177598	-	-	-	-
1	7:55154051-55154051	T	missense_variant	MODERATE	EGFR	ENSG00000146648	Transcript	ENST00000275493	protein_coding	7ÔÂ28ÈÕ	-	-	-	1049	788	263	T/I	aCc/aTc	-	-	1	-	HGNC	HGNC:3236	1	P1	tolerated(0.13)	benign(0.151)	-	-	-	-	-	-	-	-	-
1	7:55154051-55154051	T	missense_variant	MODERATE	EGFR	ENSG00000146648	Transcript	ENST00000342916	protein_coding	7ÔÂ16ÈÕ	-	-	-	1034	788	263	T/I	aCc/aTc	-	-	1	-	HGNC	HGNC:3236	1	-	tolerated(0.19)	possibly_damaging(0.523)	-	-	-	-	-	-	-	-	-
1	7:55154051-55154051	T	missense_variant	MODERATE	EGFR	ENSG00000146648	Transcript	ENST00000344576	protein_coding	7ÔÂ16ÈÕ	-	-	-	1033	788	263	T/I	aCc/aTc	-	-	1	-	HGNC	HGNC:3236	1	-	tolerated(0.13)	possibly_damaging(0.696)	-	-	-	-	-	-	-	-	-
1	7:55154051-55154051	T	missense_variant	MODERATE	EGFR	ENSG00000146648	Transcript	ENST00000420316	protein_coding	7ÔÂ10ÈÕ	-	-	-	1032	788	263	T/I	aCc/aTc	-	-	1	-	HGNC	HGNC:3236	1	-	tolerated(0.16)	benign(0.297)	-	-	-	-	-	-	-	-	-
1	7:55154051-55154051	T	missense_variant	MODERATE	EGFR	ENSG00000146648	Transcript	ENST00000454757	protein_coding	6ÔÂ27ÈÕ	-	-	-	899	653	218	T/I	aCc/aTc	-	-	1	-	HGNC	HGNC:3236	1	-	tolerated(0.12)	possibly_damaging(0.697)	-	-	-	-	-	-	-	-	-
1	7:55154051-55154051	T	missense_variant	MODERATE	EGFR	ENSG00000146648	Transcript	ENST00000455089	protein_coding	6ÔÂ26ÈÕ	-	-	-	910	653	218	T/I	aCc/aTc	-	-	1	-	HGNC	HGNC:3236	1	-	tolerated(0.09)	benign(0.158)	-	-	-	-	-	-	-	-	-
1	7:55154051-55154051	T	missense_variant	MODERATE	EGFR	ENSG00000146648	Transcript	ENST00000638463	protein_coding	3ÔÂ24ÈÕ	-	-	-	170	170	57	T/I	aCc/aTc	-	-	1	-	HGNC	HGNC:3236	5	-	tolerated(0.16)	benign(0.353)	-	-	-	-	-	-	-	-	-
1	7:55154090-55154090	T	missense_variant	MODERATE	EGFR	ENSG00000146648	Transcript	ENST00000275493	protein_coding	7ÔÂ28ÈÕ	-	-	-	1088	827	276	Q/L	cAg/cTg	-	-	1	-	HGNC	HGNC:3236	1	P1	deleterious(0.01)	possibly_damaging(0.721)	-	-	-	-	-	-	-	-	-
1	7:55154090-55154090	T	missense_variant	MODERATE	EGFR	ENSG00000146648	Transcript	ENST00000342916	protein_coding	7ÔÂ16ÈÕ	-	-	-	1073	827	276	Q/L	cAg/cTg	-	-	1	-	HGNC	HGNC:3236	1	-	deleterious(0.01)	possibly_damaging(0.863)	-	-	-	-	-	-	-	-	-
1	7:55154090-55154090	T	missense_variant	MODERATE	EGFR	ENSG00000146648	Transcript	ENST00000344576	protein_coding	7ÔÂ16ÈÕ	-	-	-	1072	827	276	Q/L	cAg/cTg	-	-	1	-	HGNC	HGNC:3236	1	-	deleterious(0.03)	probably_damaging(0.938)	-	-	-	-	-	-	-	-	-
1	7:55154090-55154090	T	missense_variant	MODERATE	EGFR	ENSG00000146648	Transcript	ENST00000420316	protein_coding	7ÔÂ10ÈÕ	-	-	-	1071	827	276	Q/L	cAg/cTg	-	-	1	-	HGNC	HGNC:3236	1	-	deleterious(0.04)	benign(0.071)	-	-	-	-	-	-	-	-	-
1	7:55154090-55154090	T	missense_variant	MODERATE	EGFR	ENSG00000146648	Transcript	ENST00000454757	protein_coding	6ÔÂ27ÈÕ	-	-	-	938	692	231	Q/L	cAg/cTg	-	-	1	-	HGNC	HGNC:3236	1	-	deleterious(0.01)	benign(0.2)	-	-	-	-	-	-	-	-	-
1	7:55154090-55154090	T	missense_variant	MODERATE	EGFR	ENSG00000146648	Transcript	ENST00000455089	protein_coding	6ÔÂ26ÈÕ	-	-	-	949	692	231	Q/L	cAg/cTg	-	-	1	-	HGNC	HGNC:3236	1	-	deleterious(0.01)	possibly_damaging(0.832)	-	-	-	-	-	-	-	-	-
1	7:55154090-55154090	T	missense_variant	MODERATE	EGFR	ENSG00000146648	Transcript	ENST00000638463	protein_coding	3ÔÂ24ÈÕ	-	-	-	209	209	70	Q/L	cAg/cTg	-	-	1	-	HGNC	HGNC:3236	5	-	deleterious(0.01)	possibly_damaging(0.474)	-	-	-	-	-	-	-	-	-
1	7:55154129-55154129	T	missense_variant	MODERATE	EGFR	ENSG00000146648	Transcript	ENST00000275493	protein_coding	7ÔÂ28ÈÕ	-	-	-	1127	866	289	A/V	gCc/gTc	rs149840192,COSM1559811,COSM2153688,COSM21685,COSM21687,COSM4966963,COSM6201359,COSM6950483,COSM6950484	-	1	-	HGNC	HGNC:3236	1	P1	deleterious(0.02)	probably_damaging(0.985)	-	likely_pathogenic	0,1,1,1,1,1,1,1,1	1,1,1,1,1,1,1,1,1	2,661,901,117,177,590	-	-	-	-
1	7:55154129-55154129	T	missense_variant	MODERATE	EGFR	ENSG00000146648	Transcript	ENST00000342916	protein_coding	7ÔÂ16ÈÕ	-	-	-	1112	866	289	A/V	gCc/gTc	rs149840192,COSM1559811,COSM2153688,COSM21685,COSM21687,COSM4966963,COSM6201359,COSM6950483,COSM6950484	-	1	-	HGNC	HGNC:3236	1	-	deleterious(0.02)	probably_damaging(0.985)	-	likely_pathogenic	0,1,1,1,1,1,1,1,1	1,1,1,1,1,1,1,1,1	2,661,901,117,177,590	-	-	-	-
1	7:55154129-55154129	T	missense_variant	MODERATE	EGFR	ENSG00000146648	Transcript	ENST00000344576	protein_coding	7ÔÂ16ÈÕ	-	-	-	1111	866	289	A/V	gCc/gTc	rs149840192,COSM1559811,COSM2153688,COSM21685,COSM21687,COSM4966963,COSM6201359,COSM6950483,COSM6950484	-	1	-	HGNC	HGNC:3236	1	-	deleterious(0.02)	probably_damaging(0.974)	-	likely_pathogenic	0,1,1,1,1,1,1,1,1	1,1,1,1,1,1,1,1,1	2,661,901,117,177,590	-	-	-	-
1	7:55154129-55154129	T	missense_variant	MODERATE	EGFR	ENSG00000146648	Transcript	ENST00000420316	protein_coding	7ÔÂ10ÈÕ	-	-	-	1110	866	289	A/V	gCc/gTc	rs149840192,COSM1559811,COSM2153688,COSM21685,COSM21687,COSM4966963,COSM6201359,COSM6950483,COSM6950484	-	1	-	HGNC	HGNC:3236	1	-	deleterious(0.04)	probably_damaging(0.925)	-	likely_pathogenic	0,1,1,1,1,1,1,1,1	1,1,1,1,1,1,1,1,1	2,661,901,117,177,590	-	-	-	-
1	7:55154129-55154129	T	missense_variant	MODERATE	EGFR	ENSG00000146648	Transcript	ENST00000454757	protein_coding	6ÔÂ27ÈÕ	-	-	-	977	731	244	A/V	gCc/gTc	rs149840192,COSM1559811,COSM2153688,COSM21685,COSM21687,COSM4966963,COSM6201359,COSM6950483,COSM6950484	-	1	-	HGNC	HGNC:3236	1	-	deleterious(0.02)	probably_damaging(0.989)	-	likely_pathogenic	0,1,1,1,1,1,1,1,1	1,1,1,1,1,1,1,1,1	2,661,901,117,177,590	-	-	-	-
1	7:55154129-55154129	T	missense_variant	MODERATE	EGFR	ENSG00000146648	Transcript	ENST00000455089	protein_coding	6ÔÂ26ÈÕ	-	-	-	988	731	244	A/V	gCc/gTc	rs149840192,COSM1559811,COSM2153688,COSM21685,COSM21687,COSM4966963,COSM6201359,COSM6950483,COSM6950484	-	1	-	HGNC	HGNC:3236	1	-	deleterious(0.03)	probably_damaging(0.953)	-	likely_pathogenic	0,1,1,1,1,1,1,1,1	1,1,1,1,1,1,1,1,1	2,661,901,117,177,590	-	-	-	-
1	7:55154129-55154129	T	missense_variant	MODERATE	EGFR	ENSG00000146648	Transcript	ENST00000638463	protein_coding	3ÔÂ24ÈÕ	-	-	-	248	248	83	A/V	gCc/gTc	rs149840192,COSM1559811,COSM2153688,COSM21685,COSM21687,COSM4966963,COSM6201359,COSM6950483,COSM6950484	-	1	-	HGNC	HGNC:3236	5	-	deleterious(0.03)	probably_damaging(0.992)	-	likely_pathogenic	0,1,1,1,1,1,1,1,1	1,1,1,1,1,1,1,1,1	2,661,901,117,177,590	-	-	-	-
1	7:55154129-55154129	T	missense_variant	MODERATE	EGFR	ENSG00000146648	Transcript	ENST00000275493	protein_coding	7ÔÂ28ÈÕ	-	-	-	1127	866	289	A/V	gCc/gTc	rs149840192,COSM1559811,COSM2153688,COSM21685,COSM21687,COSM4966963,COSM6201359,COSM6950483,COSM6950484	-	1	-	HGNC	HGNC:3236	1	P1	deleterious(0.02)	probably_damaging(0.985)	-	likely_pathogenic	0,1,1,1,1,1,1,1,1	1,1,1,1,1,1,1,1,1	2,661,901,117,177,590	-	-	-	-
1	7:55154129-55154129	T	missense_variant	MODERATE	EGFR	ENSG00000146648	Transcript	ENST00000342916	protein_coding	7ÔÂ16ÈÕ	-	-	-	1112	866	289	A/V	gCc/gTc	rs149840192,COSM1559811,COSM2153688,COSM21685,COSM21687,COSM4966963,COSM6201359,COSM6950483,COSM6950484	-	1	-	HGNC	HGNC:3236	1	-	deleterious(0.02)	probably_damaging(0.985)	-	likely_pathogenic	0,1,1,1,1,1,1,1,1	1,1,1,1,1,1,1,1,1	2,661,901,117,177,590	-	-	-	-
1	7:55154129-55154129	T	missense_variant	MODERATE	EGFR	ENSG00000146648	Transcript	ENST00000344576	protein_coding	7ÔÂ16ÈÕ	-	-	-	1111	866	289	A/V	gCc/gTc	rs149840192,COSM1559811,COSM2153688,COSM21685,COSM21687,COSM4966963,COSM6201359,COSM6950483,COSM6950484	-	1	-	HGNC	HGNC:3236	1	-	deleterious(0.02)	probably_damaging(0.974)	-	likely_pathogenic	0,1,1,1,1,1,1,1,1	1,1,1,1,1,1,1,1,1	2,661,901,117,177,590	-	-	-	-
1	7:55154129-55154129	T	missense_variant	MODERATE	EGFR	ENSG00000146648	Transcript	ENST00000420316	protein_coding	7ÔÂ10ÈÕ	-	-	-	1110	866	289	A/V	gCc/gTc	rs149840192,COSM1559811,COSM2153688,COSM21685,COSM21687,COSM4966963,COSM6201359,COSM6950483,COSM6950484	-	1	-	HGNC	HGNC:3236	1	-	deleterious(0.04)	probably_damaging(0.925)	-	likely_pathogenic	0,1,1,1,1,1,1,1,1	1,1,1,1,1,1,1,1,1	2,661,901,117,177,590	-	-	-	-
1	7:55154129-55154129	T	missense_variant	MODERATE	EGFR	ENSG00000146648	Transcript	ENST00000454757	protein_coding	6ÔÂ27ÈÕ	-	-	-	977	731	244	A/V	gCc/gTc	rs149840192,COSM1559811,COSM2153688,COSM21685,COSM21687,COSM4966963,COSM6201359,COSM6950483,COSM6950484	-	1	-	HGNC	HGNC:3236	1	-	deleterious(0.02)	probably_damaging(0.989)	-	likely_pathogenic	0,1,1,1,1,1,1,1,1	1,1,1,1,1,1,1,1,1	2,661,901,117,177,590	-	-	-	-
1	7:55154129-55154129	T	missense_variant	MODERATE	EGFR	ENSG00000146648	Transcript	ENST00000455089	protein_coding	6ÔÂ26ÈÕ	-	-	-	988	731	244	A/V	gCc/gTc	rs149840192,COSM1559811,COSM2153688,COSM21685,COSM21687,COSM4966963,COSM6201359,COSM6950483,COSM6950484	-	1	-	HGNC	HGNC:3236	1	-	deleterious(0.03)	probably_damaging(0.953)	-	likely_pathogenic	0,1,1,1,1,1,1,1,1	1,1,1,1,1,1,1,1,1	2,661,901,117,177,590	-	-	-	-
1	7:55154129-55154129	T	missense_variant	MODERATE	EGFR	ENSG00000146648	Transcript	ENST00000638463	protein_coding	3ÔÂ24ÈÕ	-	-	-	248	248	83	A/V	gCc/gTc	rs149840192,COSM1559811,COSM2153688,COSM21685,COSM21687,COSM4966963,COSM6201359,COSM6950483,COSM6950484	-	1	-	HGNC	HGNC:3236	5	-	deleterious(0.03)	probably_damaging(0.992)	-	likely_pathogenic	0,1,1,1,1,1,1,1,1	1,1,1,1,1,1,1,1,1	2,661,901,117,177,590	-	-	-	-
1	7:55154129-55154129	T	missense_variant	MODERATE	EGFR	ENSG00000146648	Transcript	ENST00000275493	protein_coding	7ÔÂ28ÈÕ	-	-	-	1127	866	289	A/V	gCc/gTc	rs149840192,COSM1559811,COSM2153688,COSM21685,COSM21687,COSM4966963,COSM6201359,COSM6950483,COSM6950484	-	1	-	HGNC	HGNC:3236	1	P1	deleterious(0.02)	probably_damaging(0.985)	-	likely_pathogenic	0,1,1,1,1,1,1,1,1	1,1,1,1,1,1,1,1,1	2,661,901,117,177,590	-	-	-	-
1	7:55154129-55154129	T	missense_variant	MODERATE	EGFR	ENSG00000146648	Transcript	ENST00000342916	protein_coding	7ÔÂ16ÈÕ	-	-	-	1112	866	289	A/V	gCc/gTc	rs149840192,COSM1559811,COSM2153688,COSM21685,COSM21687,COSM4966963,COSM6201359,COSM6950483,COSM6950484	-	1	-	HGNC	HGNC:3236	1	-	deleterious(0.02)	probably_damaging(0.985)	-	likely_pathogenic	0,1,1,1,1,1,1,1,1	1,1,1,1,1,1,1,1,1	2,661,901,117,177,590	-	-	-	-
1	7:55154129-55154129	T	missense_variant	MODERATE	EGFR	ENSG00000146648	Transcript	ENST00000344576	protein_coding	7ÔÂ16ÈÕ	-	-	-	1111	866	289	A/V	gCc/gTc	rs149840192,COSM1559811,COSM2153688,COSM21685,COSM21687,COSM4966963,COSM6201359,COSM6950483,COSM6950484	-	1	-	HGNC	HGNC:3236	1	-	deleterious(0.02)	probably_damaging(0.974)	-	likely_pathogenic	0,1,1,1,1,1,1,1,1	1,1,1,1,1,1,1,1,1	2,661,901,117,177,590	-	-	-	-
1	7:55154129-55154129	T	missense_variant	MODERATE	EGFR	ENSG00000146648	Transcript	ENST00000420316	protein_coding	7ÔÂ10ÈÕ	-	-	-	1110	866	289	A/V	gCc/gTc	rs149840192,COSM1559811,COSM2153688,COSM21685,COSM21687,COSM4966963,COSM6201359,COSM6950483,COSM6950484	-	1	-	HGNC	HGNC:3236	1	-	deleterious(0.04)	probably_damaging(0.925)	-	likely_pathogenic	0,1,1,1,1,1,1,1,1	1,1,1,1,1,1,1,1,1	2,661,901,117,177,590	-	-	-	-
1	7:55154129-55154129	T	missense_variant	MODERATE	EGFR	ENSG00000146648	Transcript	ENST00000454757	protein_coding	6ÔÂ27ÈÕ	-	-	-	977	731	244	A/V	gCc/gTc	rs149840192,COSM1559811,COSM2153688,COSM21685,COSM21687,COSM4966963,COSM6201359,COSM6950483,COSM6950484	-	1	-	HGNC	HGNC:3236	1	-	deleterious(0.02)	probably_damaging(0.989)	-	likely_pathogenic	0,1,1,1,1,1,1,1,1	1,1,1,1,1,1,1,1,1	2,661,901,117,177,590	-	-	-	-
1	7:55154129-55154129	T	missense_variant	MODERATE	EGFR	ENSG00000146648	Transcript	ENST00000455089	protein_coding	6ÔÂ26ÈÕ	-	-	-	988	731	244	A/V	gCc/gTc	rs149840192,COSM1559811,COSM2153688,COSM21685,COSM21687,COSM4966963,COSM6201359,COSM6950483,COSM6950484	-	1	-	HGNC	HGNC:3236	1	-	deleterious(0.03)	probably_damaging(0.953)	-	likely_pathogenic	0,1,1,1,1,1,1,1,1	1,1,1,1,1,1,1,1,1	2,661,901,117,177,590	-	-	-	-
1	7:55154129-55154129	T	missense_variant	MODERATE	EGFR	ENSG00000146648	Transcript	ENST00000638463	protein_coding	3ÔÂ24ÈÕ	-	-	-	248	248	83	A/V	gCc/gTc	rs149840192,COSM1559811,COSM2153688,COSM21685,COSM21687,COSM4966963,COSM6201359,COSM6950483,COSM6950484	-	1	-	HGNC	HGNC:3236	5	-	deleterious(0.03)	probably_damaging(0.992)	-	likely_pathogenic	0,1,1,1,1,1,1,1,1	1,1,1,1,1,1,1,1,1	2,661,901,117,177,590	-	-	-	-
1	7:55154129-55154129	T	missense_variant	MODERATE	EGFR	ENSG00000146648	Transcript	ENST00000275493	protein_coding	7ÔÂ28ÈÕ	-	-	-	1127	866	289	A/V	gCc/gTc	rs149840192,COSM1559811,COSM2153688,COSM21685,COSM21687,COSM4966963,COSM6201359,COSM6950483,COSM6950484	-	1	-	HGNC	HGNC:3236	1	P1	deleterious(0.02)	probably_damaging(0.985)	-	likely_pathogenic	0,1,1,1,1,1,1,1,1	1,1,1,1,1,1,1,1,1	2,661,901,117,177,590	-	-	-	-
1	7:55154129-55154129	T	missense_variant	MODERATE	EGFR	ENSG00000146648	Transcript	ENST00000342916	protein_coding	7ÔÂ16ÈÕ	-	-	-	1112	866	289	A/V	gCc/gTc	rs149840192,COSM1559811,COSM2153688,COSM21685,COSM21687,COSM4966963,COSM6201359,COSM6950483,COSM6950484	-	1	-	HGNC	HGNC:3236	1	-	deleterious(0.02)	probably_damaging(0.985)	-	likely_pathogenic	0,1,1,1,1,1,1,1,1	1,1,1,1,1,1,1,1,1	2,661,901,117,177,590	-	-	-	-
1	7:55154129-55154129	T	missense_variant	MODERATE	EGFR	ENSG00000146648	Transcript	ENST00000344576	protein_coding	7ÔÂ16ÈÕ	-	-	-	1111	866	289	A/V	gCc/gTc	rs149840192,COSM1559811,COSM2153688,COSM21685,COSM21687,COSM4966963,COSM6201359,COSM6950483,COSM6950484	-	1	-	HGNC	HGNC:3236	1	-	deleterious(0.02)	probably_damaging(0.974)	-	likely_pathogenic	0,1,1,1,1,1,1,1,1	1,1,1,1,1,1,1,1,1	2,661,901,117,177,590	-	-	-	-
1	7:55154129-55154129	T	missense_variant	MODERATE	EGFR	ENSG00000146648	Transcript	ENST00000420316	protein_coding	7ÔÂ10ÈÕ	-	-	-	1110	866	289	A/V	gCc/gTc	rs149840192,COSM1559811,COSM2153688,COSM21685,COSM21687,COSM4966963,COSM6201359,COSM6950483,COSM6950484	-	1	-	HGNC	HGNC:3236	1	-	deleterious(0.04)	probably_damaging(0.925)	-	likely_pathogenic	0,1,1,1,1,1,1,1,1	1,1,1,1,1,1,1,1,1	2,661,901,117,177,590	-	-	-	-
1	7:55154129-55154129	T	missense_variant	MODERATE	EGFR	ENSG00000146648	Transcript	ENST00000454757	protein_coding	6ÔÂ27ÈÕ	-	-	-	977	731	244	A/V	gCc/gTc	rs149840192,COSM1559811,COSM2153688,COSM21685,COSM21687,COSM4966963,COSM6201359,COSM6950483,COSM6950484	-	1	-	HGNC	HGNC:3236	1	-	deleterious(0.02)	probably_damaging(0.989)	-	likely_pathogenic	0,1,1,1,1,1,1,1,1	1,1,1,1,1,1,1,1,1	2,661,901,117,177,590	-	-	-	-
1	7:55154129-55154129	T	missense_variant	MODERATE	EGFR	ENSG00000146648	Transcript	ENST00000455089	protein_coding	6ÔÂ26ÈÕ	-	-	-	988	731	244	A/V	gCc/gTc	rs149840192,COSM1559811,COSM2153688,COSM21685,COSM21687,COSM4966963,COSM6201359,COSM6950483,COSM6950484	-	1	-	HGNC	HGNC:3236	1	-	deleterious(0.03)	probably_damaging(0.953)	-	likely_pathogenic	0,1,1,1,1,1,1,1,1	1,1,1,1,1,1,1,1,1	2,661,901,117,177,590	-	-	-	-
1	7:55154129-55154129	T	missense_variant	MODERATE	EGFR	ENSG00000146648	Transcript	ENST00000638463	protein_coding	3ÔÂ24ÈÕ	-	-	-	248	248	83	A/V	gCc/gTc	rs149840192,COSM1559811,COSM2153688,COSM21685,COSM21687,COSM4966963,COSM6201359,COSM6950483,COSM6950484	-	1	-	HGNC	HGNC:3236	5	-	deleterious(0.03)	probably_damaging(0.992)	-	likely_pathogenic	0,1,1,1,1,1,1,1,1	1,1,1,1,1,1,1,1,1	2,661,901,117,177,590	-	-	-	-
1	7:55155874-55155874	T	missense_variant	MODERATE	EGFR	ENSG00000146648	Transcript	ENST00000275493	protein_coding	8ÔÂ28ÈÕ	-	-	-	1195	934	312	G/W	Ggg/Tgg	COSM3929116,COSM3929117	-	1	-	HGNC	HGNC:3236	1	P1	deleterious(0)	possibly_damaging(0.764)	-	-	1,1	1,1	-	-	-	-	-
1	7:55155874-55155874	T	missense_variant	MODERATE	EGFR	ENSG00000146648	Transcript	ENST00000342916	protein_coding	8ÔÂ16ÈÕ	-	-	-	1180	934	312	G/W	Ggg/Tgg	COSM3929116,COSM3929117	-	1	-	HGNC	HGNC:3236	1	-	deleterious(0)	possibly_damaging(0.87)	-	-	1,1	1,1	-	-	-	-	-
1	7:55155874-55155874	T	missense_variant	MODERATE	EGFR	ENSG00000146648	Transcript	ENST00000344576	protein_coding	8ÔÂ16ÈÕ	-	-	-	1179	934	312	G/W	Ggg/Tgg	COSM3929116,COSM3929117	-	1	-	HGNC	HGNC:3236	1	-	deleterious(0)	probably_damaging(0.961)	-	-	1,1	1,1	-	-	-	-	-
1	7:55155874-55155874	T	missense_variant	MODERATE	EGFR	ENSG00000146648	Transcript	ENST00000420316	protein_coding	8ÔÂ10ÈÕ	-	-	-	1178	934	312	G/W	Ggg/Tgg	COSM3929116,COSM3929117	-	1	-	HGNC	HGNC:3236	1	-	deleterious(0)	probably_damaging(0.931)	-	-	1,1	1,1	-	-	-	-	-
1	7:55155874-55155874	T	missense_variant	MODERATE	EGFR	ENSG00000146648	Transcript	ENST00000454757	protein_coding	7ÔÂ27ÈÕ	-	-	-	1045	799	267	G/W	Ggg/Tgg	COSM3929116,COSM3929117	-	1	-	HGNC	HGNC:3236	1	-	deleterious(0)	possibly_damaging(0.795)	-	-	1,1	1,1	-	-	-	-	-
1	7:55155874-55155874	T	missense_variant	MODERATE	EGFR	ENSG00000146648	Transcript	ENST00000455089	protein_coding	7ÔÂ26ÈÕ	-	-	-	1056	799	267	G/W	Ggg/Tgg	COSM3929116,COSM3929117	-	1	-	HGNC	HGNC:3236	1	-	deleterious(0)	possibly_damaging(0.877)	-	-	1,1	1,1	-	-	-	-	-
1	7:55155874-55155874	T	missense_variant	MODERATE	EGFR	ENSG00000146648	Transcript	ENST00000638463	protein_coding	4ÔÂ24ÈÕ	-	-	-	316	316	106	G/W	Ggg/Tgg	COSM3929116,COSM3929117	-	1	-	HGNC	HGNC:3236	5	-	deleterious(0)	possibly_damaging(0.692)	-	-	1,1	1,1	-	-	-	-	-
1	7:55155889-55155889	A	missense_variant	MODERATE	EGFR	ENSG00000146648	Transcript	ENST00000275493	protein_coding	8ÔÂ28ÈÕ	-	-	-	1210	949	317	E/K	Gag/Aag	COSM3929118,COSM3929119	-	1	-	HGNC	HGNC:3236	1	P1	deleterious(0)	probably_damaging(0.964)	-	-	1,1	1,1	-	-	-	-	-
1	7:55155889-55155889	A	missense_variant	MODERATE	EGFR	ENSG00000146648	Transcript	ENST00000342916	protein_coding	8ÔÂ16ÈÕ	-	-	-	1195	949	317	E/K	Gag/Aag	COSM3929118,COSM3929119	-	1	-	HGNC	HGNC:3236	1	-	deleterious(0)	probably_damaging(0.939)	-	-	1,1	1,1	-	-	-	-	-
1	7:55155889-55155889	A	missense_variant	MODERATE	EGFR	ENSG00000146648	Transcript	ENST00000344576	protein_coding	8ÔÂ16ÈÕ	-	-	-	1194	949	317	E/K	Gag/Aag	COSM3929118,COSM3929119	-	1	-	HGNC	HGNC:3236	1	-	deleterious(0)	probably_damaging(0.998)	-	-	1,1	1,1	-	-	-	-	-
1	7:55155889-55155889	A	missense_variant	MODERATE	EGFR	ENSG00000146648	Transcript	ENST00000420316	protein_coding	8ÔÂ10ÈÕ	-	-	-	1193	949	317	E/K	Gag/Aag	COSM3929118,COSM3929119	-	1	-	HGNC	HGNC:3236	1	-	deleterious(0.01)	possibly_damaging(0.813)	-	-	1,1	1,1	-	-	-	-	-
1	7:55155889-55155889	A	missense_variant	MODERATE	EGFR	ENSG00000146648	Transcript	ENST00000454757	protein_coding	7ÔÂ27ÈÕ	-	-	-	1060	814	272	E/K	Gag/Aag	COSM3929118,COSM3929119	-	1	-	HGNC	HGNC:3236	1	-	deleterious(0)	probably_damaging(0.979)	-	-	1,1	1,1	-	-	-	-	-
1	7:55155889-55155889	A	missense_variant	MODERATE	EGFR	ENSG00000146648	Transcript	ENST00000455089	protein_coding	7ÔÂ26ÈÕ	-	-	-	1071	814	272	E/K	Gag/Aag	COSM3929118,COSM3929119	-	1	-	HGNC	HGNC:3236	1	-	deleterious(0)	probably_damaging(0.924)	-	-	1,1	1,1	-	-	-	-	-
1	7:55155889-55155889	A	missense_variant	MODERATE	EGFR	ENSG00000146648	Transcript	ENST00000638463	protein_coding	4ÔÂ24ÈÕ	-	-	-	331	331	111	E/K	Gag/Aag	COSM3929118,COSM3929119	-	1	-	HGNC	HGNC:3236	5	-	deleterious(0)	probably_damaging(0.997)	-	-	1,1	1,1	-	-	-	-	-
1	7:55155901-55155901	T	missense_variant	MODERATE	EGFR	ENSG00000146648	Transcript	ENST00000275493	protein_coding	8ÔÂ28ÈÕ	-	-	-	1222	961	321	D/Y	Gac/Tac	COSM3929120,COSM3929121	-	1	-	HGNC	HGNC:3236	1	P1	deleterious(0)	possibly_damaging(0.865)	-	-	1,1	1,1	-	-	-	-	-
1	7:55155901-55155901	T	missense_variant	MODERATE	EGFR	ENSG00000146648	Transcript	ENST00000342916	protein_coding	8ÔÂ16ÈÕ	-	-	-	1207	961	321	D/Y	Gac/Tac	COSM3929120,COSM3929121	-	1	-	HGNC	HGNC:3236	1	-	deleterious(0)	possibly_damaging(0.892)	-	-	1,1	1,1	-	-	-	-	-
1	7:55155901-55155901	T	missense_variant	MODERATE	EGFR	ENSG00000146648	Transcript	ENST00000344576	protein_coding	8ÔÂ16ÈÕ	-	-	-	1206	961	321	D/Y	Gac/Tac	COSM3929120,COSM3929121	-	1	-	HGNC	HGNC:3236	1	-	deleterious(0)	probably_damaging(0.936)	-	-	1,1	1,1	-	-	-	-	-
1	7:55155901-55155901	T	missense_variant	MODERATE	EGFR	ENSG00000146648	Transcript	ENST00000420316	protein_coding	8ÔÂ10ÈÕ	-	-	-	1205	961	321	D/Y	Gac/Tac	COSM3929120,COSM3929121	-	1	-	HGNC	HGNC:3236	1	-	deleterious(0)	possibly_damaging(0.788)	-	-	1,1	1,1	-	-	-	-	-
1	7:55155901-55155901	T	missense_variant	MODERATE	EGFR	ENSG00000146648	Transcript	ENST00000454757	protein_coding	7ÔÂ27ÈÕ	-	-	-	1072	826	276	D/Y	Gac/Tac	COSM3929120,COSM3929121	-	1	-	HGNC	HGNC:3236	1	-	deleterious(0)	probably_damaging(0.943)	-	-	1,1	1,1	-	-	-	-	-
1	7:55155901-55155901	T	missense_variant	MODERATE	EGFR	ENSG00000146648	Transcript	ENST00000455089	protein_coding	7ÔÂ26ÈÕ	-	-	-	1083	826	276	D/Y	Gac/Tac	COSM3929120,COSM3929121	-	1	-	HGNC	HGNC:3236	1	-	deleterious(0)	possibly_damaging(0.822)	-	-	1,1	1,1	-	-	-	-	-
1	7:55155901-55155901	T	missense_variant	MODERATE	EGFR	ENSG00000146648	Transcript	ENST00000638463	protein_coding	4ÔÂ24ÈÕ	-	-	-	343	343	115	D/Y	Gac/Tac	COSM3929120,COSM3929121	-	1	-	HGNC	HGNC:3236	5	-	deleterious(0)	probably_damaging(0.94)	-	-	1,1	1,1	-	-	-	-	-
1	7:55155911-55155911	T	missense_variant	MODERATE	EGFR	ENSG00000146648	Transcript	ENST00000275493	protein_coding	8ÔÂ28ÈÕ	-	-	-	1232	971	324	R/L	cGc/cTc	COSM1736054,COSM21688,COSM3881812,COSM3881813,COSM5977632,COSM5977633	-	1	-	HGNC	HGNC:3236	1	P1	deleterious(0.01)	possibly_damaging(0.552)	-	-	1,1,1,1,1,1	1,1,1,1,1,1	-	-	-	-	-
1	7:55155911-55155911	T	missense_variant	MODERATE	EGFR	ENSG00000146648	Transcript	ENST00000342916	protein_coding	8ÔÂ16ÈÕ	-	-	-	1217	971	324	R/L	cGc/cTc	COSM1736054,COSM21688,COSM3881812,COSM3881813,COSM5977632,COSM5977633	-	1	-	HGNC	HGNC:3236	1	-	deleterious(0)	benign(0.416)	-	-	1,1,1,1,1,1	1,1,1,1,1,1	-	-	-	-	-
1	7:55155911-55155911	T	missense_variant	MODERATE	EGFR	ENSG00000146648	Transcript	ENST00000344576	protein_coding	8ÔÂ16ÈÕ	-	-	-	1216	971	324	R/L	cGc/cTc	COSM1736054,COSM21688,COSM3881812,COSM3881813,COSM5977632,COSM5977633	-	1	-	HGNC	HGNC:3236	1	-	deleterious(0)	possibly_damaging(0.756)	-	-	1,1,1,1,1,1	1,1,1,1,1,1	-	-	-	-	-
1	7:55155911-55155911	T	missense_variant	MODERATE	EGFR	ENSG00000146648	Transcript	ENST00000420316	protein_coding	8ÔÂ10ÈÕ	-	-	-	1215	971	324	R/L	cGc/cTc	COSM1736054,COSM21688,COSM3881812,COSM3881813,COSM5977632,COSM5977633	-	1	-	HGNC	HGNC:3236	1	-	deleterious(0)	possibly_damaging(0.529)	-	-	1,1,1,1,1,1	1,1,1,1,1,1	-	-	-	-	-
1	7:55155911-55155911	T	missense_variant	MODERATE	EGFR	ENSG00000146648	Transcript	ENST00000454757	protein_coding	7ÔÂ27ÈÕ	-	-	-	1082	836	279	R/L	cGc/cTc	COSM1736054,COSM21688,COSM3881812,COSM3881813,COSM5977632,COSM5977633	-	1	-	HGNC	HGNC:3236	1	-	deleterious(0.01)	benign(0.337)	-	-	1,1,1,1,1,1	1,1,1,1,1,1	-	-	-	-	-
1	7:55155911-55155911	T	missense_variant	MODERATE	EGFR	ENSG00000146648	Transcript	ENST00000455089	protein_coding	7ÔÂ26ÈÕ	-	-	-	1093	836	279	R/L	cGc/cTc	COSM1736054,COSM21688,COSM3881812,COSM3881813,COSM5977632,COSM5977633	-	1	-	HGNC	HGNC:3236	1	-	deleterious(0)	benign(0.031)	-	-	1,1,1,1,1,1	1,1,1,1,1,1	-	-	-	-	-
1	7:55155911-55155911	T	missense_variant	MODERATE	EGFR	ENSG00000146648	Transcript	ENST00000638463	protein_coding	4ÔÂ24ÈÕ	-	-	-	353	353	118	R/L	cGc/cTc	COSM1736054,COSM21688,COSM3881812,COSM3881813,COSM5977632,COSM5977633	-	1	-	HGNC	HGNC:3236	5	-	deleterious(0)	possibly_damaging(0.749)	-	-	1,1,1,1,1,1	1,1,1,1,1,1	-	-	-	-	-
1	7:55157736-55157736	T	synonymous_variant	LOW	EGFR	ENSG00000146648	Transcript	ENST00000275493	protein_coding	11ÔÂ28ÈÕ	-	-	-	1542	1281	427	R	cgC/cgT	rs367896493	-	1	-	HGNC	HGNC:3236	1	P1	-	-	0.0004	uncertain_significance	-	1	-	-	-	-	-
1	7:55157736-55157736	T	synonymous_variant	LOW	EGFR	ENSG00000146648	Transcript	ENST00000342916	protein_coding	11ÔÂ16ÈÕ	-	-	-	1527	1281	427	R	cgC/cgT	rs367896493	-	1	-	HGNC	HGNC:3236	1	-	-	-	0.0004	uncertain_significance	-	1	-	-	-	-	-
1	7:55157736-55157736	T	synonymous_variant	LOW	EGFR	ENSG00000146648	Transcript	ENST00000344576	protein_coding	11ÔÂ16ÈÕ	-	-	-	1526	1281	427	R	cgC/cgT	rs367896493	-	1	-	HGNC	HGNC:3236	1	-	-	-	0.0004	uncertain_significance	-	1	-	-	-	-	-
1	7:55157736-55157736	T	downstream_gene_variant	MODIFIER	EGFR	ENSG00000146648	Transcript	ENST00000420316	protein_coding	-	-	-	-	-	-	-	-	-	rs367896493	785	1	-	HGNC	HGNC:3236	1	-	-	-	0.0004	uncertain_significance	-	1	-	-	-	-	-
1	7:55157736-55157736	T	synonymous_variant	LOW	EGFR	ENSG00000146648	Transcript	ENST00000454757	protein_coding	10ÔÂ27ÈÕ	-	-	-	1392	1146	382	R	cgC/cgT	rs367896493	-	1	-	HGNC	HGNC:3236	1	-	-	-	0.0004	uncertain_significance	-	1	-	-	-	-	-
1	7:55157736-55157736	T	synonymous_variant	LOW	EGFR	ENSG00000146648	Transcript	ENST00000455089	protein_coding	10ÔÂ26ÈÕ	-	-	-	1403	1146	382	R	cgC/cgT	rs367896493	-	1	-	HGNC	HGNC:3236	1	-	-	-	0.0004	uncertain_significance	-	1	-	-	-	-	-
1	7:55157736-55157736	T	synonymous_variant	LOW	EGFR	ENSG00000146648	Transcript	ENST00000638463	protein_coding	7ÔÂ24ÈÕ	-	-	-	663	663	221	R	cgC/cgT	rs367896493	-	1	-	HGNC	HGNC:3236	5	-	-	-	0.0004	uncertain_significance	-	1	-	-	-	-	-
1	7:55165350-55165350	T	missense_variant	MODERATE	EGFR	ENSG00000146648	Transcript	ENST00000275493	protein_coding	15/28	-	-	-	2054	1793	598	G/V	gGa/gTa	rs139236063,COSM1187304,COSM21690,COSM3412196,COSM3412197,COSM4967213,COSM6910127,COSM6910128,COSM6919375	-	1	-	HGNC	HGNC:3236	1	P1	deleterious(0)	probably_damaging(0.951)	-	likely_pathogenic	0,1,1,1,1,1,1,1,1	1,1,1,1,1,1,1,1,1	2,661,901,117,177,590	-	-	-	-
1	7:55165350-55165350	T	missense_variant	MODERATE	EGFR	ENSG00000146648	Transcript	ENST00000342916	protein_coding	15/16	-	-	-	2039	1793	598	G/V	gGa/gTa	rs139236063,COSM1187304,COSM21690,COSM3412196,COSM3412197,COSM4967213,COSM6910127,COSM6910128,COSM6919375	-	1	-	HGNC	HGNC:3236	1	-	deleterious(0)	probably_damaging(0.999)	-	likely_pathogenic	0,1,1,1,1,1,1,1,1	1,1,1,1,1,1,1,1,1	2,661,901,117,177,590	-	-	-	-
1	7:55165350-55165350	T	missense_variant	MODERATE	EGFR	ENSG00000146648	Transcript	ENST00000344576	protein_coding	15/16	-	-	-	2038	1793	598	G/V	gGa/gTa	rs139236063,COSM1187304,COSM21690,COSM3412196,COSM3412197,COSM4967213,COSM6910127,COSM6910128,COSM6919375	-	1	-	HGNC	HGNC:3236	1	-	deleterious(0)	probably_damaging(0.985)	-	likely_pathogenic	0,1,1,1,1,1,1,1,1	1,1,1,1,1,1,1,1,1	2,661,901,117,177,590	-	-	-	-
1	7:55165350-55165350	T	missense_variant	MODERATE	EGFR	ENSG00000146648	Transcript	ENST00000454757	protein_coding	14/27	-	-	-	1904	1658	553	G/V	gGa/gTa	rs139236063,COSM1187304,COSM21690,COSM3412196,COSM3412197,COSM4967213,COSM6910127,COSM6910128,COSM6919375	-	1	-	HGNC	HGNC:3236	1	-	deleterious(0)	probably_damaging(0.997)	-	likely_pathogenic	0,1,1,1,1,1,1,1,1	1,1,1,1,1,1,1,1,1	2,661,901,117,177,590	-	-	-	-
1	7:55165350-55165350	T	missense_variant	MODERATE	EGFR	ENSG00000146648	Transcript	ENST00000455089	protein_coding	14/26	-	-	-	1915	1658	553	G/V	gGa/gTa	rs139236063,COSM1187304,COSM21690,COSM3412196,COSM3412197,COSM4967213,COSM6910127,COSM6910128,COSM6919375	-	1	-	HGNC	HGNC:3236	1	-	deleterious(0)	possibly_damaging(0.884)	-	likely_pathogenic	0,1,1,1,1,1,1,1,1	1,1,1,1,1,1,1,1,1	2,661,901,117,177,590	-	-	-	-
1	7:55165350-55165350	T	missense_variant	MODERATE	EGFR	ENSG00000146648	Transcript	ENST00000638463	protein_coding	11ÔÂ24ÈÕ	-	-	-	1175	1175	392	G/V	gGa/gTa	rs139236063,COSM1187304,COSM21690,COSM3412196,COSM3412197,COSM4967213,COSM6910127,COSM6910128,COSM6919375	-	1	-	HGNC	HGNC:3236	5	-	deleterious(0)	probably_damaging(0.996)	-	likely_pathogenic	0,1,1,1,1,1,1,1,1	1,1,1,1,1,1,1,1,1	2,661,901,117,177,590	-	-	-	-
1	7:55165350-55165350	T	missense_variant	MODERATE	EGFR	ENSG00000146648	Transcript	ENST00000275493	protein_coding	15/28	-	-	-	2054	1793	598	G/V	gGa/gTa	rs139236063,COSM1187304,COSM21690,COSM3412196,COSM3412197,COSM4967213,COSM6910127,COSM6910128,COSM6919375	-	1	-	HGNC	HGNC:3236	1	P1	deleterious(0)	probably_damaging(0.951)	-	likely_pathogenic	0,1,1,1,1,1,1,1,1	1,1,1,1,1,1,1,1,1	2,661,901,117,177,590	-	-	-	-
1	7:55165350-55165350	T	missense_variant	MODERATE	EGFR	ENSG00000146648	Transcript	ENST00000342916	protein_coding	15/16	-	-	-	2039	1793	598	G/V	gGa/gTa	rs139236063,COSM1187304,COSM21690,COSM3412196,COSM3412197,COSM4967213,COSM6910127,COSM6910128,COSM6919375	-	1	-	HGNC	HGNC:3236	1	-	deleterious(0)	probably_damaging(0.999)	-	likely_pathogenic	0,1,1,1,1,1,1,1,1	1,1,1,1,1,1,1,1,1	2,661,901,117,177,590	-	-	-	-
1	7:55165350-55165350	T	missense_variant	MODERATE	EGFR	ENSG00000146648	Transcript	ENST00000344576	protein_coding	15/16	-	-	-	2038	1793	598	G/V	gGa/gTa	rs139236063,COSM1187304,COSM21690,COSM3412196,COSM3412197,COSM4967213,COSM6910127,COSM6910128,COSM6919375	-	1	-	HGNC	HGNC:3236	1	-	deleterious(0)	probably_damaging(0.985)	-	likely_pathogenic	0,1,1,1,1,1,1,1,1	1,1,1,1,1,1,1,1,1	2,661,901,117,177,590	-	-	-	-
1	7:55165350-55165350	T	missense_variant	MODERATE	EGFR	ENSG00000146648	Transcript	ENST00000454757	protein_coding	14/27	-	-	-	1904	1658	553	G/V	gGa/gTa	rs139236063,COSM1187304,COSM21690,COSM3412196,COSM3412197,COSM4967213,COSM6910127,COSM6910128,COSM6919375	-	1	-	HGNC	HGNC:3236	1	-	deleterious(0)	probably_damaging(0.997)	-	likely_pathogenic	0,1,1,1,1,1,1,1,1	1,1,1,1,1,1,1,1,1	2,661,901,117,177,590	-	-	-	-
1	7:55165350-55165350	T	missense_variant	MODERATE	EGFR	ENSG00000146648	Transcript	ENST00000455089	protein_coding	14/26	-	-	-	1915	1658	553	G/V	gGa/gTa	rs139236063,COSM1187304,COSM21690,COSM3412196,COSM3412197,COSM4967213,COSM6910127,COSM6910128,COSM6919375	-	1	-	HGNC	HGNC:3236	1	-	deleterious(0)	possibly_damaging(0.884)	-	likely_pathogenic	0,1,1,1,1,1,1,1,1	1,1,1,1,1,1,1,1,1	2,661,901,117,177,590	-	-	-	-
1	7:55165350-55165350	T	missense_variant	MODERATE	EGFR	ENSG00000146648	Transcript	ENST00000638463	protein_coding	11ÔÂ24ÈÕ	-	-	-	1175	1175	392	G/V	gGa/gTa	rs139236063,COSM1187304,COSM21690,COSM3412196,COSM3412197,COSM4967213,COSM6910127,COSM6910128,COSM6919375	-	1	-	HGNC	HGNC:3236	5	-	deleterious(0)	probably_damaging(0.996)	-	likely_pathogenic	0,1,1,1,1,1,1,1,1	1,1,1,1,1,1,1,1,1	2,661,901,117,177,590	-	-	-	-
1	7:55165350-55165350	T	missense_variant	MODERATE	EGFR	ENSG00000146648	Transcript	ENST00000275493	protein_coding	15/28	-	-	-	2054	1793	598	G/V	gGa/gTa	rs139236063,COSM1187304,COSM21690,COSM3412196,COSM3412197,COSM4967213,COSM6910127,COSM6910128,COSM6919375	-	1	-	HGNC	HGNC:3236	1	P1	deleterious(0)	probably_damaging(0.951)	-	likely_pathogenic	0,1,1,1,1,1,1,1,1	1,1,1,1,1,1,1,1,1	2,661,901,117,177,590	-	-	-	-
1	7:55165350-55165350	T	missense_variant	MODERATE	EGFR	ENSG00000146648	Transcript	ENST00000342916	protein_coding	15/16	-	-	-	2039	1793	598	G/V	gGa/gTa	rs139236063,COSM1187304,COSM21690,COSM3412196,COSM3412197,COSM4967213,COSM6910127,COSM6910128,COSM6919375	-	1	-	HGNC	HGNC:3236	1	-	deleterious(0)	probably_damaging(0.999)	-	likely_pathogenic	0,1,1,1,1,1,1,1,1	1,1,1,1,1,1,1,1,1	2,661,901,117,177,590	-	-	-	-
1	7:55165350-55165350	T	missense_variant	MODERATE	EGFR	ENSG00000146648	Transcript	ENST00000344576	protein_coding	15/16	-	-	-	2038	1793	598	G/V	gGa/gTa	rs139236063,COSM1187304,COSM21690,COSM3412196,COSM3412197,COSM4967213,COSM6910127,COSM6910128,COSM6919375	-	1	-	HGNC	HGNC:3236	1	-	deleterious(0)	probably_damaging(0.985)	-	likely_pathogenic	0,1,1,1,1,1,1,1,1	1,1,1,1,1,1,1,1,1	2,661,901,117,177,590	-	-	-	-
1	7:55165350-55165350	T	missense_variant	MODERATE	EGFR	ENSG00000146648	Transcript	ENST00000454757	protein_coding	14/27	-	-	-	1904	1658	553	G/V	gGa/gTa	rs139236063,COSM1187304,COSM21690,COSM3412196,COSM3412197,COSM4967213,COSM6910127,COSM6910128,COSM6919375	-	1	-	HGNC	HGNC:3236	1	-	deleterious(0)	probably_damaging(0.997)	-	likely_pathogenic	0,1,1,1,1,1,1,1,1	1,1,1,1,1,1,1,1,1	2,661,901,117,177,590	-	-	-	-
1	7:55165350-55165350	T	missense_variant	MODERATE	EGFR	ENSG00000146648	Transcript	ENST00000455089	protein_coding	14/26	-	-	-	1915	1658	553	G/V	gGa/gTa	rs139236063,COSM1187304,COSM21690,COSM3412196,COSM3412197,COSM4967213,COSM6910127,COSM6910128,COSM6919375	-	1	-	HGNC	HGNC:3236	1	-	deleterious(0)	possibly_damaging(0.884)	-	likely_pathogenic	0,1,1,1,1,1,1,1,1	1,1,1,1,1,1,1,1,1	2,661,901,117,177,590	-	-	-	-
1	7:55165350-55165350	T	missense_variant	MODERATE	EGFR	ENSG00000146648	Transcript	ENST00000638463	protein_coding	11ÔÂ24ÈÕ	-	-	-	1175	1175	392	G/V	gGa/gTa	rs139236063,COSM1187304,COSM21690,COSM3412196,COSM3412197,COSM4967213,COSM6910127,COSM6910128,COSM6919375	-	1	-	HGNC	HGNC:3236	5	-	deleterious(0)	probably_damaging(0.996)	-	likely_pathogenic	0,1,1,1,1,1,1,1,1	1,1,1,1,1,1,1,1,1	2,661,901,117,177,590	-	-	-	-
1	7:55165350-55165350	T	missense_variant	MODERATE	EGFR	ENSG00000146648	Transcript	ENST00000275493	protein_coding	15/28	-	-	-	2054	1793	598	G/V	gGa/gTa	rs139236063,COSM1187304,COSM21690,COSM3412196,COSM3412197,COSM4967213,COSM6910127,COSM6910128,COSM6919375	-	1	-	HGNC	HGNC:3236	1	P1	deleterious(0)	probably_damaging(0.951)	-	likely_pathogenic	0,1,1,1,1,1,1,1,1	1,1,1,1,1,1,1,1,1	2,661,901,117,177,590	-	-	-	-
1	7:55165350-55165350	T	missense_variant	MODERATE	EGFR	ENSG00000146648	Transcript	ENST00000342916	protein_coding	15/16	-	-	-	2039	1793	598	G/V	gGa/gTa	rs139236063,COSM1187304,COSM21690,COSM3412196,COSM3412197,COSM4967213,COSM6910127,COSM6910128,COSM6919375	-	1	-	HGNC	HGNC:3236	1	-	deleterious(0)	probably_damaging(0.999)	-	likely_pathogenic	0,1,1,1,1,1,1,1,1	1,1,1,1,1,1,1,1,1	2,661,901,117,177,590	-	-	-	-
1	7:55165350-55165350	T	missense_variant	MODERATE	EGFR	ENSG00000146648	Transcript	ENST00000344576	protein_coding	15/16	-	-	-	2038	1793	598	G/V	gGa/gTa	rs139236063,COSM1187304,COSM21690,COSM3412196,COSM3412197,COSM4967213,COSM6910127,COSM6910128,COSM6919375	-	1	-	HGNC	HGNC:3236	1	-	deleterious(0)	probably_damaging(0.985)	-	likely_pathogenic	0,1,1,1,1,1,1,1,1	1,1,1,1,1,1,1,1,1	2,661,901,117,177,590	-	-	-	-
1	7:55165350-55165350	T	missense_variant	MODERATE	EGFR	ENSG00000146648	Transcript	ENST00000454757	protein_coding	14/27	-	-	-	1904	1658	553	G/V	gGa/gTa	rs139236063,COSM1187304,COSM21690,COSM3412196,COSM3412197,COSM4967213,COSM6910127,COSM6910128,COSM6919375	-	1	-	HGNC	HGNC:3236	1	-	deleterious(0)	probably_damaging(0.997)	-	likely_pathogenic	0,1,1,1,1,1,1,1,1	1,1,1,1,1,1,1,1,1	2,661,901,117,177,590	-	-	-	-
1	7:55165350-55165350	T	missense_variant	MODERATE	EGFR	ENSG00000146648	Transcript	ENST00000455089	protein_coding	14/26	-	-	-	1915	1658	553	G/V	gGa/gTa	rs139236063,COSM1187304,COSM21690,COSM3412196,COSM3412197,COSM4967213,COSM6910127,COSM6910128,COSM6919375	-	1	-	HGNC	HGNC:3236	1	-	deleterious(0)	possibly_damaging(0.884)	-	likely_pathogenic	0,1,1,1,1,1,1,1,1	1,1,1,1,1,1,1,1,1	2,661,901,117,177,590	-	-	-	-
1	7:55165350-55165350	T	missense_variant	MODERATE	EGFR	ENSG00000146648	Transcript	ENST00000638463	protein_coding	11ÔÂ24ÈÕ	-	-	-	1175	1175	392	G/V	gGa/gTa	rs139236063,COSM1187304,COSM21690,COSM3412196,COSM3412197,COSM4967213,COSM6910127,COSM6910128,COSM6919375	-	1	-	HGNC	HGNC:3236	5	-	deleterious(0)	probably_damaging(0.996)	-	likely_pathogenic	0,1,1,1,1,1,1,1,1	1,1,1,1,1,1,1,1,1	2,661,901,117,177,590	-	-	-	-
1	7:55165395-55165395	T	missense_variant	MODERATE	EGFR	ENSG00000146648	Transcript	ENST00000275493	protein_coding	15/28	-	-	-	2099	1838	613	A/V	gCc/gTc	-	-	1	-	HGNC	HGNC:3236	1	P1	tolerated(0.19)	benign(0.015)	-	-	-	-	-	-	-	-	-
1	7:55165395-55165395	T	missense_variant	MODERATE	EGFR	ENSG00000146648	Transcript	ENST00000342916	protein_coding	15/16	-	-	-	2084	1838	613	A/V	gCc/gTc	-	-	1	-	HGNC	HGNC:3236	1	-	tolerated(0.23)	benign(0.007)	-	-	-	-	-	-	-	-	-
1	7:55165395-55165395	T	missense_variant	MODERATE	EGFR	ENSG00000146648	Transcript	ENST00000344576	protein_coding	15/16	-	-	-	2083	1838	613	A/V	gCc/gTc	-	-	1	-	HGNC	HGNC:3236	1	-	tolerated(0.2)	benign(0.015)	-	-	-	-	-	-	-	-	-
1	7:55165395-55165395	T	missense_variant	MODERATE	EGFR	ENSG00000146648	Transcript	ENST00000454757	protein_coding	14/27	-	-	-	1949	1703	568	A/V	gCc/gTc	-	-	1	-	HGNC	HGNC:3236	1	-	tolerated(0.21)	benign(0.059)	-	-	-	-	-	-	-	-	-
1	7:55165395-55165395	T	missense_variant	MODERATE	EGFR	ENSG00000146648	Transcript	ENST00000455089	protein_coding	14/26	-	-	-	1960	1703	568	A/V	gCc/gTc	-	-	1	-	HGNC	HGNC:3236	1	-	tolerated(0.22)	benign(0.001)	-	-	-	-	-	-	-	-	-
1	7:55165395-55165395	T	missense_variant	MODERATE	EGFR	ENSG00000146648	Transcript	ENST00000638463	protein_coding	11ÔÂ24ÈÕ	-	-	-	1220	1220	407	A/V	gCc/gTc	-	-	1	-	HGNC	HGNC:3236	5	-	tolerated(0.24)	benign(0.06)	-	-	-	-	-	-	-	-	-
1	7:55170453-55170453	T	intron_variant	MODIFIER	EGFR	ENSG00000146648	Transcript	ENST00000275493	protein_coding	-	15/27	-	-	-	-	-	-	-	-	-	1	-	HGNC	HGNC:3236	1	P1	-	-	-	-	-	-	-	-	-	-	-
1	7:55170453-55170453	T	downstream_gene_variant	MODIFIER	EGFR	ENSG00000146648	Transcript	ENST00000342916	protein_coding	-	-	-	-	-	-	-	-	-	-	1818	1	-	HGNC	HGNC:3236	1	-	-	-	-	-	-	-	-	-	-	-	-
1	7:55170453-55170453	T	missense_variant	MODERATE	EGFR	ENSG00000146648	Transcript	ENST00000344576	protein_coding	16/16	-	-	-	2272	2027	676	P/L	cCg/cTg	-	-	1	-	HGNC	HGNC:3236	1	-	-	benign(0)	-	-	-	-	-	-	-	-	-
1	7:55170453-55170453	T	intron_variant	MODIFIER	EGFR	ENSG00000146648	Transcript	ENST00000454757	protein_coding	-	14/26	-	-	-	-	-	-	-	-	-	1	-	HGNC	HGNC:3236	1	-	-	-	-	-	-	-	-	-	-	-	-
1	7:55170453-55170453	T	intron_variant	MODIFIER	EGFR	ENSG00000146648	Transcript	ENST00000455089	protein_coding	-	14/25	-	-	-	-	-	-	-	-	-	1	-	HGNC	HGNC:3236	1	-	-	-	-	-	-	-	-	-	-	-	-
1	7:55170453-55170453	T	intron_variant	MODIFIER	EGFR	ENSG00000146648	Transcript	ENST00000638463	protein_coding	-	11ÔÂ23ÈÕ	-	-	-	-	-	-	-	-	-	1	-	HGNC	HGNC:3236	5	-	-	-	-	-	-	-	-	-	-	-	-
1	7:55173057-55173057	A	missense_variant	MODERATE	EGFR	ENSG00000146648	Transcript	ENST00000275493	protein_coding	17/28	-	-	-	2255	1994	665	G/D	gGc/gAc	-	-	1	-	HGNC	HGNC:3236	1	P1	deleterious(0.02)	possibly_damaging(0.726)	-	-	-	-	-	-	-	-	-
1	7:55173057-55173057	A	downstream_gene_variant	MODIFIER	EGFR	ENSG00000146648	Transcript	ENST00000342916	protein_coding	-	-	-	-	-	-	-	-	-	-	4422	1	-	HGNC	HGNC:3236	1	-	-	-	-	-	-	-	-	-	-	-	-
1	7:55173057-55173057	A	downstream_gene_variant	MODIFIER	EGFR	ENSG00000146648	Transcript	ENST00000344576	protein_coding	-	-	-	-	-	-	-	-	-	-	2012	1	-	HGNC	HGNC:3236	1	-	-	-	-	-	-	-	-	-	-	-	-
1	7:55173057-55173057	A	missense_variant	MODERATE	EGFR	ENSG00000146648	Transcript	ENST00000454757	protein_coding	16/27	-	-	-	2105	1859	620	G/D	gGc/gAc	-	-	1	-	HGNC	HGNC:3236	1	-	tolerated(0.06)	probably_damaging(0.943)	-	-	-	-	-	-	-	-	-
1	7:55173057-55173057	A	missense_variant	MODERATE	EGFR	ENSG00000146648	Transcript	ENST00000455089	protein_coding	16/26	-	-	-	2116	1859	620	G/D	gGc/gAc	-	-	1	-	HGNC	HGNC:3236	1	-	deleterious(0.02)	benign(0.362)	-	-	-	-	-	-	-	-	-
1	7:55173057-55173057	A	missense_variant	MODERATE	EGFR	ENSG00000146648	Transcript	ENST00000638463	protein_coding	13/24	-	-	-	1376	1376	459	G/D	gGc/gAc	-	-	1	-	HGNC	HGNC:3236	5	-	tolerated(0.05)	possibly_damaging(0.663)	-	-	-	-	-	-	-	-	-
1	7:55173984-55173984	A	missense_variant	MODERATE	EGFR	ENSG00000146648	Transcript	ENST00000275493	protein_coding	18/28	-	-	-	2386	2125	709	E/K	Gaa/Aaa	rs727504256,COSM116882,COSM12988	-	1	-	HGNC	HGNC:3236	1	P1	deleterious(0.01)	possibly_damaging(0.618)	-	drug_response	0,1,1	1,1,1	-	-	-	-	-
1	7:55173984-55173984	A	downstream_gene_variant	MODIFIER	EGFR	ENSG00000146648	Transcript	ENST00000344576	protein_coding	-	-	-	-	-	-	-	-	-	rs727504256,COSM116882,COSM12988	2939	1	-	HGNC	HGNC:3236	1	-	-	-	-	drug_response	0,1,1	1,1,1	-	-	-	-	-
1	7:55173984-55173984	A	missense_variant	MODERATE	EGFR	ENSG00000146648	Transcript	ENST00000454757	protein_coding	17/27	-	-	-	2236	1990	664	E/K	Gaa/Aaa	rs727504256,COSM116882,COSM12988	-	1	-	HGNC	HGNC:3236	1	-	deleterious(0.01)	probably_damaging(0.977)	-	drug_response	0,1,1	1,1,1	-	-	-	-	-
1	7:55173984-55173984	A	missense_variant	MODERATE	EGFR	ENSG00000146648	Transcript	ENST00000455089	protein_coding	17/26	-	-	-	2247	1990	664	E/K	Gaa/Aaa	rs727504256,COSM116882,COSM12988	-	1	-	HGNC	HGNC:3236	1	-	deleterious(0.01)	benign(0.384)	-	drug_response	0,1,1	1,1,1	-	-	-	-	-
1	7:55173984-55173984	A	3_prime_UTR_variant	MODIFIER	EGFR	ENSG00000146648	Transcript	ENST00000638463	protein_coding	14/24	-	-	-	1507	-	-	-	-	rs727504256,COSM116882,COSM12988	-	1	-	HGNC	HGNC:3236	5	-	-	-	-	drug_response	0,1,1	1,1,1	-	-	-	-	-
1	7:55173984-55173984	A	regulatory_region_variant	MODIFIER	-	-	RegulatoryFeature	ENSR00000825952	CTCF_binding_site	-	-	-	-	-	-	-	-	-	rs727504256,COSM116882,COSM12988	-	-	-	-	-	-	-	-	-	-	drug_response	0,1,1	1,1,1	-	-	-	-	-
1	7:55174015-55174015	A	missense_variant	MODERATE	EGFR	ENSG00000146648	Transcript	ENST00000275493	protein_coding	18/28	-	-	-	2417	2156	719	G/D	gGc/gAc	rs121913428,COSM18425,COSM20848,COSM6239	-	1	-	HGNC	HGNC:3236	1	P1	deleterious(0)	probably_damaging(1)	-	likely_pathogenic,pathogenic	0,1,1,1	1,1,1,1	24,033,266,251,579,600,000,000,000,000,000,000,000,000,000,000,000,000,000,000,000,000,000,000,000,000,000,000,000,000,000,000,000,000,000,000,000,000,000,000,000,000,000,000,000,000,000,000	-	-	-	-
1	7:55174015-55174015	A	downstream_gene_variant	MODIFIER	EGFR	ENSG00000146648	Transcript	ENST00000344576	protein_coding	-	-	-	-	-	-	-	-	-	rs121913428,COSM18425,COSM20848,COSM6239	2970	1	-	HGNC	HGNC:3236	1	-	-	-	-	likely_pathogenic,pathogenic	0,1,1,1	1,1,1,1	24,033,266,251,579,600,000,000,000,000,000,000,000,000,000,000,000,000,000,000,000,000,000,000,000,000,000,000,000,000,000,000,000,000,000,000,000,000,000,000,000,000,000,000,000,000,000,000	-	-	-	-
1	7:55174015-55174015	A	missense_variant	MODERATE	EGFR	ENSG00000146648	Transcript	ENST00000454757	protein_coding	17/27	-	-	-	2267	2021	674	G/D	gGc/gAc	rs121913428,COSM18425,COSM20848,COSM6239	-	1	-	HGNC	HGNC:3236	1	-	deleterious(0)	probably_damaging(1)	-	likely_pathogenic,pathogenic	0,1,1,1	1,1,1,1	24,033,266,251,579,600,000,000,000,000,000,000,000,000,000,000,000,000,000,000,000,000,000,000,000,000,000,000,000,000,000,000,000,000,000,000,000,000,000,000,000,000,000,000,000,000,000,000	-	-	-	-
1	7:55174015-55174015	A	missense_variant	MODERATE	EGFR	ENSG00000146648	Transcript	ENST00000455089	protein_coding	17/26	-	-	-	2278	2021	674	G/D	gGc/gAc	rs121913428,COSM18425,COSM20848,COSM6239	-	1	-	HGNC	HGNC:3236	1	-	deleterious(0)	probably_damaging(0.995)	-	likely_pathogenic,pathogenic	0,1,1,1	1,1,1,1	24,033,266,251,579,600,000,000,000,000,000,000,000,000,000,000,000,000,000,000,000,000,000,000,000,000,000,000,000,000,000,000,000,000,000,000,000,000,000,000,000,000,000,000,000,000,000,000	-	-	-	-
1	7:55174015-55174015	A	3_prime_UTR_variant	MODIFIER	EGFR	ENSG00000146648	Transcript	ENST00000638463	protein_coding	14/24	-	-	-	1538	-	-	-	-	rs121913428,COSM18425,COSM20848,COSM6239	-	1	-	HGNC	HGNC:3236	5	-	-	-	-	likely_pathogenic,pathogenic	0,1,1,1	1,1,1,1	24,033,266,251,579,600,000,000,000,000,000,000,000,000,000,000,000,000,000,000,000,000,000,000,000,000,000,000,000,000,000,000,000,000,000,000,000,000,000,000,000,000,000,000,000,000,000,000	-	-	-	-
1	7:55174029-55174029	A	missense_variant	MODERATE	EGFR	ENSG00000146648	Transcript	ENST00000275493	protein_coding	18/28	-	-	-	2431	2170	724	G/S	Ggc/Agc	rs1051753269,COSM13979	-	1	-	HGNC	HGNC:3236	1	P1	deleterious(0.03)	probably_damaging(1)	-	not_provided	0,1	1,1	24894453	-	-	-	-
1	7:55174029-55174029	A	downstream_gene_variant	MODIFIER	EGFR	ENSG00000146648	Transcript	ENST00000344576	protein_coding	-	-	-	-	-	-	-	-	-	rs1051753269,COSM13979	2984	1	-	HGNC	HGNC:3236	1	-	-	-	-	not_provided	0,1	1,1	24894453	-	-	-	-
1	7:55174029-55174029	A	missense_variant	MODERATE	EGFR	ENSG00000146648	Transcript	ENST00000454757	protein_coding	17/27	-	-	-	2281	2035	679	G/S	Ggc/Agc	rs1051753269,COSM13979	-	1	-	HGNC	HGNC:3236	1	-	deleterious(0.03)	probably_damaging(1)	-	not_provided	0,1	1,1	24894453	-	-	-	-
1	7:55174029-55174029	A	missense_variant	MODERATE	EGFR	ENSG00000146648	Transcript	ENST00000455089	protein_coding	17/26	-	-	-	2292	2035	679	G/S	Ggc/Agc	rs1051753269,COSM13979	-	1	-	HGNC	HGNC:3236	1	-	deleterious(0)	probably_damaging(0.997)	-	not_provided	0,1	1,1	24894453	-	-	-	-
1	7:55174029-55174029	A	3_prime_UTR_variant	MODIFIER	EGFR	ENSG00000146648	Transcript	ENST00000638463	protein_coding	14/24	-	-	-	1552	-	-	-	-	rs1051753269,COSM13979	-	1	-	HGNC	HGNC:3236	5	-	-	-	-	not_provided	0,1	1,1	24894453	-	-	-	-
1	7:55181329-55181329	A	missense_variant	MODERATE	EGFR	ENSG00000146648	Transcript	ENST00000275493	protein_coding	20/28	-	-	-	2581	2320	774	V/M	Gtg/Atg	rs567477136,COSM13006,COSM25090	-	1	-	HGNC	HGNC:3236	1	P1	deleterious(0)	probably_damaging(0.996)	-	-	0,1,1	0,1,1	-	-	-	-	-
1	7:55181329-55181329	A	non_coding_transcript_exon_variant	MODIFIER	EGFR-AS1	ENSG00000224057	Transcript	ENST00000442411	antisense	2ÔÂ2ÈÕ	-	-	-	1227	-	-	-	-	rs567477136,COSM13006,COSM25090	-	-1	-	HGNC	HGNC:40207	2	-	-	-	-	-	0,1,1	0,1,1	-	-	-	-	-
1	7:55181329-55181329	A	missense_variant	MODERATE	EGFR	ENSG00000146648	Transcript	ENST00000454757	protein_coding	19/27	-	-	-	2431	2185	729	V/M	Gtg/Atg	rs567477136,COSM13006,COSM25090	-	1	-	HGNC	HGNC:3236	1	-	deleterious(0)	probably_damaging(0.999)	-	-	0,1,1	0,1,1	-	-	-	-	-
1	7:55181329-55181329	A	missense_variant	MODERATE	EGFR	ENSG00000146648	Transcript	ENST00000455089	protein_coding	19/26	-	-	-	2442	2185	729	V/M	Gtg/Atg	rs567477136,COSM13006,COSM25090	-	1	-	HGNC	HGNC:3236	1	-	deleterious(0)	probably_damaging(0.959)	-	-	0,1,1	0,1,1	-	-	-	-	-
1	7:55181329-55181329	A	3_prime_UTR_variant	MODIFIER	EGFR	ENSG00000146648	Transcript	ENST00000638463	protein_coding	16/24	-	-	-	1702	-	-	-	-	rs567477136,COSM13006,COSM25090	-	1	-	HGNC	HGNC:3236	5	-	-	-	-	-	0,1,1	0,1,1	-	-	-	-	-
1	7:55181329-55181329	A	regulatory_region_variant	MODIFIER	-	-	RegulatoryFeature	ENSR00000825954	CTCF_binding_site	-	-	-	-	-	-	-	-	-	rs567477136,COSM13006,COSM25090	-	-	-	-	-	-	-	-	-	-	-	0,1,1	0,1,1	-	-	-	-	-
1	7:55181329-55181329	A	regulatory_region_variant	MODIFIER	-	-	RegulatoryFeature	ENSR00000825955	TF_binding_site	-	-	-	-	-	-	-	-	-	rs567477136,COSM13006,COSM25090	-	-	-	-	-	-	-	-	-	-	-	0,1,1	0,1,1	-	-	-	-	-
1	7:55192812-55192812	G	missense_variant	MODERATE	EGFR	ENSG00000146648	Transcript	ENST00000275493	protein_coding	22/28	-	-	-	2933	2672	891	Y/C	tAt/tGt	rs987884612	-	1	-	HGNC	HGNC:3236	1	P1	deleterious(0)	probably_damaging(0.999)	-	-	-	-	-	-	-	-	-
1	7:55192812-55192812	G	upstream_gene_variant	MODIFIER	EGFR-AS1	ENSG00000224057	Transcript	ENST00000442411	antisense	-	-	-	-	-	-	-	-	-	rs987884612	3878	-1	-	HGNC	HGNC:40207	2	-	-	-	-	-	-	-	-	-	-	-	-
1	7:55192812-55192812	G	missense_variant	MODERATE	EGFR	ENSG00000146648	Transcript	ENST00000454757	protein_coding	21/27	-	-	-	2783	2537	846	Y/C	tAt/tGt	rs987884612	-	1	-	HGNC	HGNC:3236	1	-	deleterious(0)	probably_damaging(1)	-	-	-	-	-	-	-	-	-
1	7:55192812-55192812	G	missense_variant	MODERATE	EGFR	ENSG00000146648	Transcript	ENST00000455089	protein_coding	21/26	-	-	-	2794	2537	846	Y/C	tAt/tGt	rs987884612	-	1	-	HGNC	HGNC:3236	1	-	deleterious(0)	probably_damaging(0.99)	-	-	-	-	-	-	-	-	-
1	7:55192812-55192812	G	non_coding_transcript_exon_variant	MODIFIER	EGFR	ENSG00000146648	Transcript	ENST00000485503	retained_intron	1ÔÂ3ÈÕ	-	-	-	2	-	-	-	-	rs987884612	-	1	-	HGNC	HGNC:3236	4	-	-	-	-	-	-	-	-	-	-	-	-
1	7:55192812-55192812	G	3_prime_UTR_variant	MODIFIER	EGFR	ENSG00000146648	Transcript	ENST00000638463	protein_coding	18/24	-	-	-	2054	-	-	-	-	rs987884612	-	1	-	HGNC	HGNC:3236	5	-	-	-	-	-	-	-	-	-	-	-	-
1	7:55205411-55205411	T	stop_gained	HIGH	EGFR	ENSG00000146648	Transcript	ENST00000275493	protein_coding	28/28	-	-	-	3688	3427	1143	Q/*	Cag/Tag	-	-	1	-	HGNC	HGNC:3236	1	P1	-	-	-	-	-	-	-	-	-	-	-
1	7:55205411-55205411	T	stop_gained	HIGH	EGFR	ENSG00000146648	Transcript	ENST00000454757	protein_coding	27/27	-	-	-	3538	3292	1098	Q/*	Cag/Tag	-	-	1	-	HGNC	HGNC:3236	1	-	-	-	-	-	-	-	-	-	-	-	-
1	7:55205411-55205411	T	downstream_gene_variant	MODIFIER	EGFR	ENSG00000146648	Transcript	ENST00000455089	protein_coding	-	-	-	-	-	-	-	-	-	-	2335	1	-	HGNC	HGNC:3236	1	-	-	-	-	-	-	-	-	-	-	-	-
1	7:55205411-55205411	T	downstream_gene_variant	MODIFIER	EGFR	ENSG00000146648	Transcript	ENST00000485503	retained_intron	-	-	-	-	-	-	-	-	-	-	4609	1	-	HGNC	HGNC:3236	4	-	-	-	-	-	-	-	-	-	-	-	-
1	7:55205411-55205411	T	3_prime_UTR_variant	MODIFIER	EGFR	ENSG00000146648	Transcript	ENST00000638463	protein_coding	24/24	-	-	-	2809	-	-	-	-	-	-	1	-	HGNC	HGNC:3236	5	-	-	-	-	-	-	-	-	-	-	-	-
