# Supplementary material for: EGFR mutation: novel prognostic factor associated with immune infiltration in lower-grade glioma; an exploratory study
Source: BMC Cancer. 2019 Dec 4;19:1184. doi: 10.1186/s12885-019-6384-8 (PMC6894128; doi:10.1186/s12885-019-6384-8)
Supplement: Supplementary file 2 — Additional file 2: Table S2. Limma analysis of DEGs. The outcomes of analysis of identifying differential expressed genes using Limma package of R. (CSV 195 kb) [file 12885_2019_6384_MOESM2_ESM.csv]

row.names(tT)	logFC	AveExpr	t	P.Value	adj.P.Val	B	regulated
SEC61G	2.421230276	18.53956578	12.5311485	1.33E-31	2.55E-27	60.85722092	Up-Regulated
SUMF2	1.04178329	19.00235476	11.32832452	1.07E-26	5.14E-23	49.78573541	Up-Regulated
ARAP3	1.92393658	15.39750098	11.00493323	2.00E-25	5.22E-22	46.92002597	Up-Regulated
MAP1LC3C	4.013896677	11.58737615	11.00891091	2.17E-25	5.22E-22	46.83851454	Up-Regulated
NSUN7	3.130997068	11.43585846	10.87241197	6.53E-25	1.25E-21	45.76031865	Up-Regulated
MEOX2	5.287376062	11.71239699	10.74380437	2.19E-24	3.51E-21	44.57566352	Up-Regulated
IGFBP2	3.612654648	16.29172621	10.69104245	3.26E-24	4.81E-21	44.18729268	Up-Regulated
TAGLN2	2.137452531	19.05690481	10.65385053	4.52E-24	6.20E-21	43.86677709	Up-Regulated
PDGFA	2.091639266	16.90132909	10.55728614	1.05E-23	1.35E-20	43.03789948	Up-Regulated
HOXB3	4.696990748	9.618309886	10.51300333	1.67E-23	2.01E-20	42.5878242	Up-Regulated
EMP3	3.599501234	16.12762961	10.45483938	2.57E-23	2.75E-20	42.1637942	Up-Regulated
DPY19L1	1.422768502	17.68057733	10.36775466	5.47E-23	5.37E-20	41.42507465	Up-Regulated
WISP1	3.51039416	11.76346886	10.36634726	5.59E-23	5.37E-20	41.40476256	Up-Regulated
FMOD	3.669024252	14.51764903	10.27954858	1.17E-22	9.38E-20	40.68092816	Up-Regulated
TNFAIP6	3.184381697	13.63355722	10.1919653	2.48E-22	1.78E-19	39.94614711	Up-Regulated
FKBP9	1.864518836	17.10033271	10.19084042	2.50E-22	1.78E-19	39.93673672	Up-Regulated
SH2D4A	3.162795474	12.04851027	10.1780685	2.79E-22	1.92E-19	39.82993917	Up-Regulated
CMYA5	2.948634924	12.74024123	10.14914605	3.58E-22	2.29E-19	39.58841848	Up-Regulated
VASN	3.027768632	14.74330622	10.04316497	8.80E-22	4.83E-19	38.70729921	Up-Regulated
NKX2-5	4.539136757	10.24759944	10.10709621	1.36E-21	7.06E-19	38.29052174	Up-Regulated
PRICKLE3	1.812221102	13.03759043	9.977970216	1.53E-21	7.72E-19	38.16833435	Up-Regulated
RAB34	2.386492672	15.99563365	9.970254079	1.63E-21	8.03E-19	38.10470039	Up-Regulated
SOCS2	2.237732926	14.83153532	9.904047955	2.84E-21	1.27E-18	37.56006583	Up-Regulated
VAV3	3.452636084	12.54101881	9.901259447	2.91E-21	1.27E-18	37.53718016	Up-Regulated
TCF23	3.581285236	8.704747604	9.89440804	4.24E-21	1.77E-18	37.17269711	Up-Regulated
METTL7B	3.569366949	16.54927285	9.826891347	5.43E-21	2.17E-18	36.92843721	Up-Regulated
CD97	1.847400724	15.89967016	9.785675623	7.65E-21	2.83E-18	36.59240399	Up-Regulated
CA3	3.343479084	13.29139826	9.778653569	8.11E-21	2.91E-18	36.53524865	Up-Regulated
PINLYP	2.642463452	13.31920203	9.773725715	8.45E-21	2.91E-18	36.49515551	Up-Regulated
FBXO17	2.848508661	14.02754271	9.773485334	8.47E-21	2.91E-18	36.49320012	Up-Regulated
SHOX2	5.491211325	9.999985328	9.794075917	1.05E-20	3.53E-18	36.29157018	Up-Regulated
FSTL1	1.868578721	17.24041559	9.739981987	1.12E-20	3.71E-18	36.22098585	Up-Regulated
TUBA1C	1.815349239	15.69710563	9.665273551	2.08E-20	6.33E-18	35.61628331	Up-Regulated
TMEM154	1.93403551	11.7431958	9.603729012	3.45E-20	1.00E-17	35.1205352	Up-Regulated
FABP5	2.981628116	15.08527071	9.584287645	4.05E-20	1.16E-17	34.96438678	Up-Regulated
STEAP3	2.705453801	15.57755924	9.555360112	5.13E-20	1.45E-17	34.73245278	Up-Regulated
MSN	1.982126158	18.82439973	9.530051328	6.31E-20	1.73E-17	34.52993151	Up-Regulated
OTP	4.601653427	8.659749335	9.657676955	6.78E-20	1.84E-17	34.48264679	Up-Regulated
CFAP45	3.120187022	10.90828818	9.5106269	7.59E-20	2.03E-17	34.34999682	Up-Regulated
ADAM33	2.460249071	13.24910045	9.4409724	1.31E-19	3.41E-17	33.81410196	Up-Regulated
B3GNT7	2.449020552	13.51135424	9.429771434	1.43E-19	3.66E-17	33.73116711	Up-Regulated
FAM109B	1.440082946	14.34177836	9.423205058	1.51E-19	3.81E-17	33.67906946	Up-Regulated
CCDC8	2.625786219	13.87757274	9.374735013	2.23E-19	5.17E-17	33.295295	Up-Regulated
TIMP1	3.24298242	17.80698001	9.369756143	2.32E-19	5.30E-17	33.25595215	Up-Regulated
CHI3L1	5.225024538	17.12566667	9.368604979	2.35E-19	5.30E-17	33.24685779	Up-Regulated
CCDC109B	2.158136795	14.82645852	9.360306945	2.51E-19	5.60E-17	33.18132537	Up-Regulated
ADAM19	1.718961725	14.57739231	9.356217631	2.59E-19	5.73E-17	33.14904567	Up-Regulated
KIAA0040	2.263475054	15.37396879	9.354486988	2.63E-19	5.74E-17	33.13538753	Up-Regulated
EMILIN2	2.439938633	13.73803899	9.341820838	2.91E-19	6.22E-17	33.03548113	Up-Regulated
AQP5	4.348784577	11.52377909	9.306521545	4.70E-19	9.51E-17	32.5714529	Up-Regulated
SLC43A3	2.182175976	14.84840655	9.267132367	5.31E-19	1.04E-16	32.44830672	Up-Regulated
GALNT3	2.494656119	11.90595335	9.262710452	5.50E-19	1.07E-16	32.41364774	Up-Regulated
ANKRD53	1.686836297	12.86598177	9.240405198	6.58E-19	1.22E-16	32.23899791	Up-Regulated
DNAH11	2.826289846	9.306800284	9.216448109	7.97E-19	1.46E-16	32.05174729	Up-Regulated
GPR157	2.085428795	11.32304874	9.193504247	9.57E-19	1.70E-16	31.87274032	Up-Regulated
STAC	3.768750791	11.07039058	9.185195841	1.05E-18	1.84E-16	31.78621313	Up-Regulated
ADAM12	2.658915627	12.39677999	9.078028031	2.40E-18	4.04E-16	30.9766433	Up-Regulated
TEAD3	1.964111163	14.27965147	9.035818809	3.34E-18	5.45E-16	30.65112878	Up-Regulated
PDPN	3.514970634	16.02216445	9.025356653	3.63E-18	5.80E-16	30.57061442	Up-Regulated
HOXC10	5.206337119	10.08719178	9.227466217	3.97E-18	6.20E-16	30.52378192	Up-Regulated
RBP1	2.886081236	15.76324517	9.015544822	3.92E-18	6.18E-16	30.49516596	Up-Regulated
XKR8	2.026908784	14.90126454	9.003056475	4.33E-18	6.65E-16	30.39922203	Up-Regulated
FBXO39	2.932237743	9.604701434	9.012363774	4.90E-18	7.42E-16	30.2826059	Up-Regulated
CHRNA1	3.850091757	11.63795648	8.990748303	4.95E-18	7.43E-16	30.26934277	Up-Regulated
RASEF	2.947062512	10.54359776	8.976523624	5.50E-18	8.20E-16	30.16557506	Up-Regulated
C11orf63	2.938461218	11.76990715	8.971404216	5.55E-18	8.20E-16	30.15647879	Up-Regulated
PDLIM4	3.051206749	14.63813421	8.957829585	6.17E-18	8.99E-16	30.05256376	Up-Regulated
TNFRSF11B	3.031244962	12.68980596	8.943345259	6.92E-18	9.99E-16	29.94181075	Up-Regulated
DENND2A	1.319065438	18.33472674	8.910519304	8.94E-18	1.26E-15	29.69129208	Up-Regulated
GDF15	3.160914158	12.75018302	8.906739594	9.21E-18	1.29E-15	29.66248938	Up-Regulated
GPX8	2.805788451	12.47629742	8.90026421	9.68E-18	1.35E-15	29.61316537	Up-Regulated
GSAP	1.749564027	14.16124876	8.88698419	1.07E-17	1.45E-15	29.51209112	Up-Regulated
EFEMP2	2.074326849	16.2430071	8.831123408	1.66E-17	2.17E-15	29.08814101	Up-Regulated
CISH	1.925318876	12.50294824	8.821660089	1.78E-17	2.32E-15	29.01651365	Up-Regulated
HS3ST3B1	3.216579204	11.83643898	8.811242591	1.94E-17	2.47E-15	28.93308528	Up-Regulated
WNT16	3.421972575	10.42066144	8.812483424	2.10E-17	2.62E-15	28.86085946	Up-Regulated
CD58	1.799792584	15.41860537	8.772104061	2.62E-17	3.18E-15	28.6423463	Up-Regulated
ITGA7	1.661102535	17.89999101	8.771464892	2.63E-17	3.18E-15	28.63753044	Up-Regulated
KCTD14	1.458299348	12.98535381	8.762233079	2.83E-17	3.35E-15	28.56800141	Up-Regulated
CABP4	1.765531753	12.29553726	8.759777834	2.88E-17	3.39E-15	28.5495189	Up-Regulated
ALPK3	1.489852411	14.1084629	8.740521637	3.34E-17	3.89E-15	28.40469488	Up-Regulated
CD101	2.021373741	13.0539885	8.727370633	3.70E-17	4.28E-15	28.30592234	Up-Regulated
COL5A2	2.110999963	15.5131683	8.721111554	3.88E-17	4.46E-15	28.25895112	Up-Regulated
SOD2	1.841701589	18.15075867	8.711248983	4.18E-17	4.78E-15	28.18498795	Up-Regulated
ANKK1	2.464552494	9.562491743	8.720974608	4.71E-17	5.32E-15	28.07607399	Up-Regulated
PPIC	1.632682962	15.70455412	8.666795446	5.88E-17	6.39E-15	27.85238161	Up-Regulated
OCIAD2	2.490075176	15.24622577	8.658207109	6.28E-17	6.78E-15	27.78826784	Up-Regulated
FLNC	2.779041583	15.99406986	8.618796691	8.49E-17	9.11E-15	27.49466515	Up-Regulated
SFRP4	2.700324699	15.2842759	8.614510969	8.77E-17	9.36E-15	27.46279701	Up-Regulated
VOPP1	1.043353143	18.09343629	8.612670225	8.89E-17	9.39E-15	27.44911306	Up-Regulated
PLAT	2.200998001	15.60765345	8.608318266	9.19E-17	9.65E-15	27.41676958	Up-Regulated
TMEM71	2.361967482	12.35252129	8.599357867	9.84E-17	1.02E-14	27.35021475	Up-Regulated
MYO5C	1.685540227	13.87189537	8.595269437	1.02E-16	1.05E-14	27.31986439	Up-Regulated
ANXA5	1.305592442	20.66676892	8.593874871	1.03E-16	1.05E-14	27.30951432	Up-Regulated
PKIB	2.430989459	13.97826693	8.591989182	1.04E-16	1.06E-14	27.29552126	Up-Regulated
RINL	1.469715117	14.18140396	8.584856068	1.10E-16	1.12E-14	27.24260953	Up-Regulated
SPRY1	1.844098891	15.59559379	8.571770182	1.21E-16	1.22E-14	27.14562668	Up-Regulated
RARRES2	3.075337956	15.06414267	8.564871391	1.28E-16	1.28E-14	27.09454235	Up-Regulated
RDH5	1.720266911	13.02643706	8.559506472	1.33E-16	1.32E-14	27.05483727	Up-Regulated
LGR6	4.404200109	12.08101116	8.551542653	1.43E-16	1.41E-14	26.98761175	Up-Regulated
HOXB4	3.596623839	9.563603733	8.577238619	1.61E-16	1.56E-14	26.88473346	Up-Regulated
EGFR	2.345712485	19.19225112	8.52275914	1.76E-16	1.69E-14	26.78337446	Up-Regulated
ARL9	2.935746586	12.07405497	8.522569449	1.81E-16	1.73E-14	26.75715098	Up-Regulated
NPNT	2.87658623	14.87388829	8.512277729	1.91E-16	1.81E-14	26.70610538	Up-Regulated
EVC2	2.665663165	11.31610181	8.510501	1.93E-16	1.83E-14	26.69301437	Up-Regulated
LAMA2	1.711636283	15.04430816	8.506045832	2.00E-16	1.88E-14	26.66019751	Up-Regulated
PTGFRN	1.577033417	17.08344425	8.491511787	2.23E-16	2.08E-14	26.5532289	Up-Regulated
CUL7	1.092168192	16.0017043	8.46732572	2.67E-16	2.48E-14	26.37552679	Up-Regulated
BANK1	2.524242079	10.60266504	8.429139882	3.59E-16	3.26E-14	26.08785743	Up-Regulated
ARSD	1.69528039	15.09169885	8.426868765	3.62E-16	3.27E-14	26.07912905	Up-Regulated
LTF	4.682053459	12.99083685	8.419571817	3.84E-16	3.44E-14	26.0218663	Up-Regulated
CEP112	1.425463715	13.78719283	8.404117372	4.30E-16	3.81E-14	25.91291614	Up-Regulated
PTRF	1.696387019	18.23561217	8.390861815	4.75E-16	4.14E-14	25.81623237	Up-Regulated
TNFSF14	2.734317934	9.836809193	8.385780378	5.12E-16	4.41E-14	25.74396781	Up-Regulated
CDH6	1.373659325	14.65983528	8.373866589	5.39E-16	4.62E-14	25.69244064	Up-Regulated
OTOS	3.439706867	12.9990826	8.380082164	5.57E-16	4.74E-14	25.66212468	Up-Regulated
SERPING1	2.184345111	17.93749747	8.35423432	6.24E-16	5.23E-14	25.54967704	Up-Regulated
HOXD10	4.458314837	10.55562013	8.474391819	6.53E-16	5.46E-14	25.53912907	Up-Regulated
CLIC1	1.723392015	18.57575531	8.309960367	8.67E-16	7.12E-14	25.22865351	Up-Regulated
LATS2	1.547797091	14.47165871	8.300650114	9.29E-16	7.59E-14	25.16131095	Up-Regulated
ZYX	1.088169414	19.54931296	8.293607883	9.79E-16	7.94E-14	25.11041145	Up-Regulated
SHROOM3	2.606275239	12.91147415	8.291356048	9.95E-16	8.04E-14	25.09414267	Up-Regulated
PPP1R36	1.751452176	11.77273906	8.278910539	1.09E-15	8.74E-14	25.00428842	Up-Regulated
RGS22	3.133843676	10.76354489	8.275503466	1.12E-15	8.96E-14	24.97603748	Up-Regulated
KHNYN	1.348738162	15.01679198	8.26214279	1.24E-15	9.69E-14	24.88339077	Up-Regulated
ANXA1	2.891561867	17.02770137	8.256098635	1.29E-15	1.01E-13	24.83985737	Up-Regulated
PSRC1	1.678099998	17.88415286	8.24767875	1.38E-15	1.07E-13	24.77925308	Up-Regulated
APOBEC3F	1.641327516	12.81900995	8.242956773	1.42E-15	1.10E-13	24.74528606	Up-Regulated
EVA1C	1.694515764	15.30832068	8.241445027	1.44E-15	1.11E-13	24.73441461	Up-Regulated
MYL12A	1.281916854	17.79436955	8.238821745	1.47E-15	1.13E-13	24.71555337	Up-Regulated
C9orf64	1.896638212	15.37983575	8.238341781	1.47E-15	1.13E-13	24.71210295	Up-Regulated
DMRTA2	3.864466591	11.63779964	8.242512649	1.49E-15	1.14E-13	24.70441535	Up-Regulated
DPP4	2.100014297	11.79035876	8.225803122	1.62E-15	1.22E-13	24.62201799	Up-Regulated
SLC27A3	1.400009084	15.38776709	8.20849255	1.84E-15	1.38E-13	24.49782097	Up-Regulated
SWAP70	1.332752227	16.17280818	8.204233215	1.89E-15	1.42E-13	24.46729244	Up-Regulated
SLC47A1	2.133882175	13.18075807	8.198466891	1.98E-15	1.46E-13	24.42598195	Up-Regulated
POSTN	4.773969208	11.24844859	8.201730734	2.04E-15	1.50E-13	24.39849344	Up-Regulated
BCAT1	2.090567186	14.95391464	8.112907061	3.70E-15	2.60E-13	23.81563921	Up-Regulated
TTC26	1.184010572	14.63089773	8.112472082	3.71E-15	2.60E-13	23.81254883	Up-Regulated
HFE	1.564583969	13.44474774	8.112251779	3.71E-15	2.60E-13	23.8109837	Up-Regulated
DNAJC22	1.732030633	13.23893015	8.106771549	3.87E-15	2.66E-13	23.77206034	Up-Regulated
RAB42	1.922419717	13.4355521	8.098467354	4.11E-15	2.82E-13	23.7131183	Up-Regulated
NAMPT	1.405645935	17.11195025	8.095678302	4.19E-15	2.87E-13	23.69333242	Up-Regulated
TTYH3	1.076518681	19.04532584	8.086546324	4.48E-15	3.05E-13	23.62858576	Up-Regulated
BGN	1.799057689	19.22248451	8.065329649	5.23E-15	3.50E-13	23.47837475	Up-Regulated
FAM19A3	2.466110167	11.43709671	8.05959496	5.63E-15	3.76E-13	23.41091955	Up-Regulated
TOM1L1	2.169010709	12.57718816	8.039615852	6.30E-15	4.16E-13	23.29673289	Up-Regulated
ADAMTSL4	1.618132961	13.31545739	8.035865918	6.47E-15	4.26E-13	23.27028084	Up-Regulated
PDIA4	1.015139359	19.18174279	8.030891204	6.71E-15	4.40E-13	23.23520391	Up-Regulated
ETV7	2.048058719	12.33410479	8.020505042	7.23E-15	4.71E-13	23.16202476	Up-Regulated
SPRY4	2.569513187	15.77244594	8.018387736	7.34E-15	4.75E-13	23.14711556	Up-Regulated
ECHDC2	1.756223459	14.20925943	8.011644593	7.71E-15	4.96E-13	23.09965342	Up-Regulated
IL1RAP	1.849828304	14.76536898	7.985407665	9.32E-15	5.92E-13	22.91527703	Up-Regulated
LGALS3	1.78107851	17.53596376	7.985107552	9.34E-15	5.92E-13	22.91317074	Up-Regulated
C1RL	1.788953379	15.2231442	7.984093709	9.41E-15	5.93E-13	22.90605571	Up-Regulated
GSDMD	1.484314528	15.69354508	7.979283171	9.74E-15	6.10E-13	22.87230548	Up-Regulated
SOCS1	1.861546716	13.69129705	7.967002595	1.06E-14	6.53E-13	22.7862178	Up-Regulated
GRIK1	2.7061479	14.44105694	7.96693137	1.06E-14	6.53E-13	22.78571881	Up-Regulated
ULBP3	2.403865601	11.28445066	7.987860471	1.08E-14	6.63E-13	22.77555703	Up-Regulated
TSTD1	2.625092497	14.88786481	7.954612118	1.16E-14	7.05E-13	22.69946404	Up-Regulated
OPLAH	1.818822758	14.63981691	7.953486999	1.17E-14	7.08E-13	22.69159154	Up-Regulated
NOS2	1.816376083	13.74655174	7.950910701	1.19E-14	7.19E-13	22.67356836	Up-Regulated
TMBIM1	1.390312714	17.90772825	7.939830535	1.29E-14	7.74E-13	22.59610583	Up-Regulated
FAM20C	1.191772996	17.9500136	7.931325536	1.37E-14	8.20E-13	22.53670353	Up-Regulated
G0S2	3.196712566	13.49507449	7.932494466	1.38E-14	8.22E-13	22.53229444	Up-Regulated
TTC12	1.906027934	13.06683953	7.919194503	1.50E-14	8.84E-13	22.45206129	Up-Regulated
BEST4	1.889444669	12.48335338	7.917265091	1.53E-14	8.91E-13	22.43550576	Up-Regulated
KDELR3	1.575772329	13.50454947	7.905478453	1.65E-14	9.57E-13	22.35648139	Up-Regulated
HOXA1	2.984967911	10.20549859	7.926453594	1.77E-14	1.01E-12	22.29721276	Up-Regulated
KDELC2	1.425150555	15.97378792	7.876762267	2.03E-14	1.15E-12	22.15679188	Up-Regulated
TFRC	1.25630067	17.18536465	7.876627416	2.03E-14	1.15E-12	22.15585547	Up-Regulated
SLC25A24	1.342744778	13.85595321	7.869781043	2.13E-14	1.19E-12	22.10833084	Up-Regulated
CARD16	1.97355233	13.96649777	7.869515074	2.14E-14	1.19E-12	22.10648525	Up-Regulated
C9orf47	1.884847105	11.21859371	7.8660754	2.19E-14	1.22E-12	22.08262129	Up-Regulated
IGF2BP3	3.666084533	9.551028468	7.8714268	2.21E-14	1.23E-12	22.0762405	Up-Regulated
HOXA5	4.535983856	10.76079748	7.942186761	2.28E-14	1.26E-12	22.06892891	Up-Regulated
AOX1	2.292716269	11.38590578	7.837271393	2.69E-14	1.47E-12	21.88310348	Up-Regulated
MEIS1	1.127052156	14.63572808	7.819795543	3.05E-14	1.64E-12	21.76233207	Up-Regulated
PIPOX	1.748721816	16.58427971	7.817634124	3.09E-14	1.66E-12	21.7474097	Up-Regulated
TRAF5	1.289876197	13.87866786	7.805843675	3.36E-14	1.79E-12	21.66606572	Up-Regulated
ELN	1.458869828	17.76075339	7.804531684	3.39E-14	1.81E-12	21.65702006	Up-Regulated
CLCF1	2.113913569	13.45132534	7.802232111	3.45E-14	1.83E-12	21.64116829	Up-Regulated
XAF1	1.877160023	13.58744009	7.797369315	3.57E-14	1.89E-12	21.60765938	Up-Regulated
ALDH3A1	2.374461211	10.72057621	7.796186308	3.65E-14	1.92E-12	21.58774526	Up-Regulated
AEBP1	2.900312678	18.20260226	7.791396776	3.72E-14	1.96E-12	21.56652581	Up-Regulated
PLP2	1.852662308	17.28894194	7.770549305	4.32E-14	2.26E-12	21.42314085	Up-Regulated
SLC47A2	2.975372417	12.54423574	7.767854649	4.40E-14	2.30E-12	21.40462955	Up-Regulated
OSMR	1.752591846	15.42139093	7.744950405	5.17E-14	2.67E-12	21.24748965	Up-Regulated
TEAD2	1.457772963	15.50794418	7.737660958	5.44E-14	2.80E-12	21.19755532	Up-Regulated
TCEA3	1.988869719	13.94730319	7.73519968	5.54E-14	2.84E-12	21.18070337	Up-Regulated
MAB21L2	2.743450632	8.969251656	7.809462359	5.80E-14	2.97E-12	21.16425527	Up-Regulated
PROC	1.669533767	11.42610267	7.716260919	6.34E-14	3.22E-12	21.04836257	Up-Regulated
NR2E1	1.998440505	15.58567866	7.715518859	6.36E-14	3.22E-12	21.04610422	Up-Regulated
CXCL10	3.466478473	13.53625969	7.716138616	6.37E-14	3.22E-12	21.04470522	Up-Regulated
FBLN5	1.839825326	15.75860968	7.704005986	6.89E-14	3.41E-12	20.96749188	Up-Regulated
GGACT	1.527566882	13.26989667	7.697734059	7.20E-14	3.54E-12	20.92470481	Up-Regulated
HOXD13	4.563824745	10.15885107	7.894292302	7.98E-14	3.83E-12	20.8988619	Up-Regulated
TNFRSF14	1.333161605	15.17701955	7.690810443	7.56E-14	3.68E-12	20.87750388	Up-Regulated
OSBPL10	1.726383435	12.64855359	7.687194864	7.76E-14	3.76E-12	20.85286843	Up-Regulated
NNMT	2.685938184	14.04883858	7.687001999	7.77E-14	3.76E-12	20.85155456	Up-Regulated
B3GNT5	1.740521837	13.8659142	7.678630248	8.24E-14	3.95E-12	20.79454828	Up-Regulated
DPYD	1.659193274	14.80864675	7.675745531	8.40E-14	4.02E-12	20.77491658	Up-Regulated
HGD	2.223088686	9.695348264	7.684409881	8.52E-14	4.06E-12	20.7645762	Up-Regulated
GAS2L3	2.053135811	12.64267321	7.669429906	8.78E-14	4.17E-12	20.73195647	Up-Regulated
PLSCR1	1.501899832	16.3229033	7.664596038	9.08E-14	4.30E-12	20.69909446	Up-Regulated
TNFRSF12A	2.43444973	16.24862967	7.664359585	9.10E-14	4.30E-12	20.69748741	Up-Regulated
AFAP1L1	1.39593682	15.10562811	7.661631515	9.27E-14	4.36E-12	20.6789489	Up-Regulated
C2orf70	2.641698333	10.35391432	7.657878683	1.08E-13	4.97E-12	20.53586365	Up-Regulated
ACTN1	1.688414288	17.04321646	7.636867233	1.10E-13	5.06E-12	20.51090309	Up-Regulated
PTX3	2.195033139	14.08936743	7.635199583	1.12E-13	5.10E-12	20.49960221	Up-Regulated
CASP4	1.509136725	13.89837103	7.631570648	1.14E-13	5.22E-12	20.47501741	Up-Regulated
KIAA0226L	1.762878938	14.23980503	7.630481567	1.15E-13	5.25E-12	20.46764106	Up-Regulated
SAMD9L	1.684842417	15.59837023	7.612614777	1.31E-13	5.85E-12	20.34674846	Up-Regulated
LPIN3	1.866121375	12.8846067	7.61111274	1.32E-13	5.89E-12	20.33659544	Up-Regulated
LRRC75A	1.303606996	14.99455477	7.608654309	1.34E-13	5.98E-12	20.31998108	Up-Regulated
MYBPH	2.468623221	11.95370318	7.610129477	1.35E-13	5.98E-12	20.31652242	Up-Regulated
ABCC3	3.467118541	12.02511944	7.608098582	1.35E-13	5.98E-12	20.31622601	Up-Regulated
CASP8	1.201533125	13.82232467	7.604124897	1.38E-13	6.13E-12	20.28938197	Up-Regulated
MRC2	1.687834448	17.30317502	7.598808601	1.44E-13	6.34E-12	20.25348541	Up-Regulated
CLEC5A	3.497033738	11.54147545	7.597912203	1.48E-13	6.54E-12	20.22323653	Up-Regulated
SLC2A10	1.91161197	14.98825448	7.591118497	1.52E-13	6.65E-12	20.20159577	Up-Regulated
NFE2L3	1.128376511	14.49465762	7.584356234	1.59E-13	6.92E-12	20.15600132	Up-Regulated
TGFB2	2.426313875	15.76408775	7.580091691	1.64E-13	7.09E-12	20.12726433	Up-Regulated
OLFML2A	1.357591348	14.6971959	7.567749782	1.78E-13	7.71E-12	20.04416974	Up-Regulated
CDH4	1.637662879	16.21767391	7.563990615	1.83E-13	7.88E-12	20.01888174	Up-Regulated
PARP12	1.324345091	15.31234302	7.557299765	1.92E-13	8.22E-12	19.97389699	Up-Regulated
LAMC1	1.291289625	16.85920324	7.55711681	1.92E-13	8.22E-12	19.97266737	Up-Regulated
ZAR1	2.040283266	9.234231497	7.703522431	2.10E-13	8.90E-12	19.94985252	Up-Regulated
SVOPL	2.384139517	8.784618143	7.557694902	2.06E-13	8.74E-12	19.91076817	Up-Regulated
EYA4	3.060409494	11.02057011	7.54300036	2.14E-13	9.05E-12	19.86488724	Up-Regulated
SERPINA5	3.524683843	11.40179903	7.532924414	2.34E-13	9.79E-12	19.78156354	Up-Regulated
SAA1	3.720560109	11.28699682	7.620078283	2.59E-13	1.07E-11	19.72040273	Up-Regulated
FAM159A	1.790009739	11.70059114	7.515321597	2.57E-13	1.07E-11	19.68729907	Up-Regulated
LGALS1	1.491764382	20.46546116	7.507430891	2.70E-13	1.12E-11	19.63961253	Up-Regulated
MMP2	1.48260583	17.52557022	7.505400909	2.74E-13	1.13E-11	19.62604244	Up-Regulated
MYZAP	2.331636757	11.96103312	7.499171266	2.86E-13	1.18E-11	19.58441661	Up-Regulated
TXLNB	2.393208242	12.7662757	7.489721104	3.05E-13	1.24E-11	19.52132436	Up-Regulated
MOXD1	3.77842309	13.4335164	7.488183713	3.08E-13	1.25E-11	19.51106627	Up-Regulated
SERPINH1	1.55314979	16.89424061	7.487030542	3.11E-13	1.25E-11	19.50337295	Up-Regulated
FAM126A	1.1009882	14.98358382	7.486143983	3.13E-13	1.26E-11	19.49745897	Up-Regulated
FCHSD1	1.298889936	14.4864295	7.476533108	3.34E-13	1.33E-11	19.43338351	Up-Regulated
FAM114A1	1.385805995	15.4171846	7.473944944	3.40E-13	1.35E-11	19.41613954	Up-Regulated
IGF2BP2	2.599703014	12.14819616	7.473157646	3.42E-13	1.36E-11	19.41089502	Up-Regulated
TCTEX1D1	3.263601264	12.11280458	7.464138139	3.65E-13	1.44E-11	19.34837007	Up-Regulated
EMILIN3	3.733514671	13.75463017	7.45801657	3.81E-13	1.51E-11	19.30517911	Up-Regulated
ACOT12	2.112851531	8.981872037	7.49226675	4.23E-13	1.65E-11	19.22547832	Up-Regulated
DEDD2	1.062306127	16.5563221	7.444450975	4.16E-13	1.62E-11	19.21997011	Up-Regulated
COL5A3	1.495315828	17.00492194	7.430849576	4.56E-13	1.77E-11	19.1297144	Up-Regulated
EID3	2.027958464	13.03063917	7.425675193	4.73E-13	1.82E-11	19.09541318	Up-Regulated
SP100	1.408819907	14.43274693	7.425362344	4.74E-13	1.82E-11	19.09333991	Up-Regulated
ACTL10	1.473981232	11.06246954	7.424591506	4.81E-13	1.84E-11	19.07848469	Up-Regulated
RCAN3	1.503345684	13.45302278	7.418323202	4.97E-13	1.90E-11	19.0467095	Up-Regulated
MORN3	2.012841453	13.26615524	7.413692456	5.13E-13	1.94E-11	19.01605274	Up-Regulated
CHAF1B	1.605923212	13.88571175	7.413498661	5.14E-13	1.94E-11	19.01477011	Up-Regulated
GBP1	2.096854077	16.17142719	7.397994166	5.71E-13	2.14E-11	18.91224042	Up-Regulated
EMILIN1	1.315155327	17.05691141	7.393912275	5.87E-13	2.19E-11	18.88527597	Up-Regulated
MAGEB17	1.716068361	10.26252773	7.402695632	6.00E-13	2.24E-11	18.86741012	Up-Regulated
MX1	1.637461266	16.29618104	7.383129107	6.32E-13	2.34E-11	18.81410135	Up-Regulated
F2RL2	2.761059278	11.39123963	7.380019226	6.52E-13	2.40E-11	18.78406785	Up-Regulated
MT1M	2.088622052	17.11012373	7.374104973	6.71E-13	2.47E-11	18.75460154	Up-Regulated
ARHGAP18	1.328691734	15.39957929	7.360196322	7.38E-13	2.67E-11	18.6630109	Up-Regulated
IQCG	1.006881121	15.61835536	7.35924179	7.43E-13	2.68E-11	18.65673027	Up-Regulated
GPR55	1.950542847	10.78719259	7.356162347	7.58E-13	2.73E-11	18.63647261	Up-Regulated
RIN1	1.848887048	14.21885823	7.347671437	8.03E-13	2.87E-11	18.58065184	Up-Regulated
LPHN2	1.534779344	15.4572168	7.345996694	8.12E-13	2.90E-11	18.56964791	Up-Regulated
MAP3K7CL	2.02032204	13.45703366	7.345172548	8.17E-13	2.91E-11	18.56423359	Up-Regulated
TRPM8	3.500245483	9.349501595	7.347391436	8.30E-13	2.95E-11	18.55031278	Up-Regulated
APOBEC3D	1.55670832	11.88545747	7.335872367	8.70E-13	3.07E-11	18.50316896	Up-Regulated
HOXC6	3.428174373	9.20066296	7.405462958	9.58E-13	3.36E-11	18.44408705	Up-Regulated
TMEM220	1.191836995	14.63263096	7.32070311	9.64E-13	3.37E-11	18.40370222	Up-Regulated
ANO7	1.347762816	12.05643338	7.319736785	9.70E-13	3.39E-11	18.39737155	Up-Regulated
RAB36	2.14163864	14.59057668	7.318069975	9.81E-13	3.41E-11	18.38645336	Up-Regulated
CASP6	1.050542644	15.42315889	7.316707697	9.90E-13	3.43E-11	18.37753147	Up-Regulated
TFCP2L1	2.808535486	12.877213	7.307871231	1.05E-12	3.63E-11	18.31969184	Up-Regulated
ACSS3	1.875409449	14.25028166	7.3073944	1.05E-12	3.64E-11	18.31657232	Up-Regulated
CD151	1.034837129	18.70599861	7.281156129	1.26E-12	4.28E-11	18.14517035	Up-Regulated
MYCBPAP	1.787413578	11.40628365	7.28090772	1.26E-12	4.28E-11	18.14355	Up-Regulated
P3H2	1.706200019	14.41578325	7.277932889	1.29E-12	4.36E-11	18.1241489	Up-Regulated
CNGA3	2.808745131	14.86358386	7.271790071	1.34E-12	4.51E-11	18.0841073	Up-Regulated
PLA2G5	3.014141274	14.26056182	7.270370428	1.35E-12	4.55E-11	18.07485734	Up-Regulated
ROR1	1.600010535	12.216656	7.253151551	1.52E-12	5.04E-11	17.9627809	Up-Regulated
HOXC11	4.067377625	9.151639462	7.559480249	1.78E-12	5.80E-11	17.9330568	Up-Regulated
AP1S3	1.378261283	11.52595945	7.247126524	1.58E-12	5.24E-11	17.92361533	Up-Regulated
SEC24D	1.025307957	14.71713536	7.244930729	1.60E-12	5.31E-11	17.90934817	Up-Regulated
FAM183A	3.374281785	11.32387192	7.282097373	1.67E-12	5.50E-11	17.88338332	Up-Regulated
TRIP6	1.391152516	18.18866409	7.239310618	1.66E-12	5.48E-11	17.87284753	Up-Regulated
SMIM3	1.257796102	16.97429502	7.232312625	1.74E-12	5.70E-11	17.82743017	Up-Regulated
F11R	1.219767645	15.02159937	7.230148136	1.77E-12	5.77E-11	17.81338974	Up-Regulated
OAS2	1.694695672	15.29836019	7.225889198	1.82E-12	5.91E-11	17.78577317	Up-Regulated
ADAMTS3	2.233670042	11.85405105	7.192318007	2.28E-12	7.28E-11	17.56854798	Up-Regulated
EN1	3.991332943	10.94043611	7.226029797	2.32E-12	7.39E-11	17.56445266	Up-Regulated
TMPRSS7	2.41963997	9.313218328	7.216533363	2.52E-12	7.97E-11	17.49125987	Up-Regulated
RHOJ	1.23989079	16.24532686	7.172455371	2.60E-12	8.20E-11	17.4404128	Up-Regulated
CPQ	1.419203157	16.37938905	7.170854006	2.63E-12	8.27E-11	17.43009485	Up-Regulated
COL4A2	2.004428319	17.11481439	7.159328995	2.84E-12	8.87E-11	17.35589213	Up-Regulated
CRISPLD1	1.387540693	17.6920302	7.155604948	2.91E-12	9.06E-11	17.331936	Up-Regulated
HABP2	2.060523936	10.40142034	7.157355043	2.93E-12	9.11E-11	17.3261648	Up-Regulated
CXCL11	2.754219739	11.80345748	7.154557223	3.02E-12	9.38E-11	17.29731026	Up-Regulated
MDK	1.698604383	18.04261454	7.144856995	3.12E-12	9.64E-11	17.26285335	Up-Regulated
GUCY2C	1.814387482	10.03676896	7.130496216	3.49E-12	1.08E-10	17.15602676	Up-Regulated
VGLL2	3.145374299	9.451825933	7.247200003	3.89E-12	1.19E-10	17.11968982	Up-Regulated
HRASLS2	1.633981812	10.89462193	7.130111619	3.83E-12	1.17E-10	17.06931843	Up-Regulated
LRRC9	2.517283332	8.797969173	7.123140723	4.01E-12	1.22E-10	17.0250107	Up-Regulated
SPAG17	2.636426455	8.467463945	7.111739253	4.02E-12	1.22E-10	17.01897167	Up-Regulated
SLC12A7	1.019074896	16.21849747	7.099065374	4.22E-12	1.28E-10	16.96947764	Up-Regulated
ZDHHC23	2.36137536	13.11547227	7.094384325	4.35E-12	1.31E-10	16.93957421	Up-Regulated
SPRY2	1.091933906	18.46715154	7.093461176	4.38E-12	1.32E-10	16.93367886	Up-Regulated
MFAP4	1.714187796	17.12187182	7.093190222	4.39E-12	1.32E-10	16.93194864	Up-Regulated
ZNF217	1.102560315	15.34372488	7.083888706	4.67E-12	1.39E-10	16.87258489	Up-Regulated
LEF1	1.027119421	15.62655879	7.082442554	4.71E-12	1.40E-10	16.86336105	Up-Regulated
IL13RA2	3.492774177	13.33538158	7.077998436	4.89E-12	1.45E-10	16.82693515	Up-Regulated
ENPP1	1.581883574	12.15234938	7.073698838	4.99E-12	1.47E-10	16.80762477	Up-Regulated
TPRG1	1.656092499	9.948562174	7.067732803	5.19E-12	1.53E-10	16.76962703	Up-Regulated
PTGS1	1.656755946	15.7757598	7.064043875	5.31E-12	1.56E-10	16.74614535	Up-Regulated
C1orf87	2.774208756	9.933077992	7.075013249	5.37E-12	1.58E-10	16.74102932	Up-Regulated
SYNC	1.598990496	13.88935773	7.056154661	5.61E-12	1.64E-10	16.6939736	Up-Regulated
GALNT5	3.120273947	8.471302082	7.086108029	5.76E-12	1.68E-10	16.68078655	Up-Regulated
CLEC18B	1.995704092	12.75624349	7.04954905	5.84E-12	1.69E-10	16.65397669	Up-Regulated
FZD6	1.335655036	14.62213632	7.045139764	6.02E-12	1.74E-10	16.62597005	Up-Regulated
CHI3L2	3.071661826	16.26237337	7.041202678	6.17E-12	1.77E-10	16.60097485	Up-Regulated
PNPLA4	1.794546829	15.00742191	7.038756261	6.27E-12	1.79E-10	16.58544917	Up-Regulated
HOXA7	4.153492956	10.22988539	7.129292422	6.88E-12	1.94E-10	16.55223654	Up-Regulated
SMC4	1.405789546	14.8168878	7.030997701	6.60E-12	1.87E-10	16.53624039	Up-Regulated
RAG1	1.020506449	10.3450766	7.03092516	6.60E-12	1.87E-10	16.53578051	Up-Regulated
HOXB5	2.775360044	9.220741676	7.123735629	7.81E-12	2.19E-10	16.43961717	Up-Regulated
PAPPA2	1.494547037	11.87896905	7.015232663	7.31E-12	2.06E-10	16.43638776	Up-Regulated
DNAH9	1.810563261	13.14452171	7.013510669	7.40E-12	2.08E-10	16.42549215	Up-Regulated
TULP1	1.859356365	8.437282353	7.050019958	8.00E-12	2.22E-10	16.38097601	Up-Regulated
ADPRH	1.159300839	14.56992116	7.0014747	8.00E-12	2.22E-10	16.34939814	Up-Regulated
HOXC8	3.476446079	9.807993308	7.16012004	8.86E-12	2.43E-10	16.33627863	Up-Regulated
OSBPL3	1.221190507	15.88595022	6.998913126	8.13E-12	2.26E-10	16.33321719	Up-Regulated
SLC25A45	1.357409914	13.19050605	6.993172864	8.44E-12	2.34E-10	16.2969748	Up-Regulated
TMEM61	2.121333133	10.70856846	7.041492454	8.72E-12	2.40E-10	16.28688309	Up-Regulated
HDHD3	1.637684202	15.47172113	6.98900027	8.68E-12	2.39E-10	16.27064558	Up-Regulated
IQGAP2	2.059786033	14.36202318	6.988392818	8.71E-12	2.40E-10	16.26681361	Up-Regulated
FAM46A	1.303235397	15.1066278	6.987998357	8.73E-12	2.40E-10	16.2643254	Up-Regulated
HOXC9	3.778205919	10.37094102	7.18010904	9.82E-12	2.66E-10	16.24933124	Up-Regulated
CREB5	1.160073795	16.1344784	6.984335171	8.94E-12	2.44E-10	16.24122396	Up-Regulated
ANXA2	1.763083264	16.66568765	6.980966295	9.14E-12	2.50E-10	16.21998736	Up-Regulated
EPSTI1	1.536144427	14.19406457	6.980474674	9.17E-12	2.50E-10	16.216889	Up-Regulated
C9orf117	1.004843747	13.12254908	6.978574989	9.29E-12	2.53E-10	16.20491825	Up-Regulated
OTX1	2.243853973	12.60920053	6.972892116	9.65E-12	2.62E-10	16.16722745	Up-Regulated
MECOM	1.133077935	13.80996175	6.97145399	9.72E-12	2.64E-10	16.16006959	Up-Regulated
HP	3.187071375	9.677253396	6.983644346	9.98E-12	2.69E-10	16.14116289	Up-Regulated
RSPH9	1.005514046	13.07790373	6.955338424	1.08E-11	2.89E-10	16.05871176	Up-Regulated
C6orf118	1.916478604	12.86786514	6.954849765	1.08E-11	2.89E-10	16.0556414	Up-Regulated
MB21D1	1.186448186	13.07956068	6.950632475	1.11E-11	2.97E-10	16.02915049	Up-Regulated
FAM129A	1.689389799	14.65371818	6.947513404	1.14E-11	3.02E-10	16.00956658	Up-Regulated
SRPX2	2.142052469	14.4020858	6.946591415	1.14E-11	3.04E-10	16.00377902	Up-Regulated
TGM5	2.344621022	10.94618237	6.948669546	1.16E-11	3.06E-10	15.99391163	Up-Regulated
EPHA2	1.461849383	14.83670411	6.941742667	1.18E-11	3.10E-10	15.97335261	Up-Regulated
WEE1	1.490642327	14.84287861	6.93438197	1.24E-11	3.24E-10	15.92719698	Up-Regulated
CCNB1	1.294749024	16.16683385	6.932798162	1.25E-11	3.27E-10	15.91727092	Up-Regulated
ZC3HAV1L	1.708461194	13.0056363	6.928578507	1.28E-11	3.35E-10	15.89083458	Up-Regulated
PLS3	1.03980014	17.22122342	6.917677133	1.38E-11	3.58E-10	15.82259853	Up-Regulated
LRRC36	1.690667372	11.35353923	6.910247097	1.44E-11	3.74E-10	15.77614186	Up-Regulated
E2F7	2.278938861	11.82877788	6.907953336	1.47E-11	3.79E-10	15.76180834	Up-Regulated
SSH3	1.329806841	15.45157701	6.907290393	1.47E-11	3.80E-10	15.75766641	Up-Regulated
CUBN	1.216050719	12.41759913	6.900314788	1.54E-11	3.96E-10	15.7141041	Up-Regulated
LDLRAD2	1.731469274	9.8139749	6.892900178	1.62E-11	4.13E-10	15.66602797	Up-Regulated
DCTD	1.294799905	17.49781489	6.883990003	1.71E-11	4.32E-10	15.61229903	Up-Regulated
APOBEC3G	1.449592087	13.68960107	6.872694168	1.84E-11	4.61E-10	15.54197254	Up-Regulated
CCDC152	1.625618328	13.68849614	6.870957293	1.86E-11	4.65E-10	15.53116745	Up-Regulated
ASB5	2.481650366	10.6035126	6.854139439	2.11E-11	5.22E-10	15.41047139	Up-Regulated
GJC1	1.385826765	14.27254257	6.844803042	2.20E-11	5.43E-10	15.36873593	Up-Regulated
HSPB6	2.150455202	17.23065711	6.834210948	2.35E-11	5.79E-10	15.30309976	Up-Regulated
PLBD1	1.548193432	14.04310227	6.833472166	2.37E-11	5.81E-10	15.2985249	Up-Regulated
BST2	1.468782346	19.20220478	6.82953065	2.43E-11	5.92E-10	15.27412419	Up-Regulated
VDR	1.929086404	10.43007287	6.826096814	2.49E-11	6.08E-10	15.24762526	Up-Regulated
HOXA3	3.9742648	9.207670673	6.910891884	2.61E-11	6.35E-10	15.24174519	Up-Regulated
S100A13	1.492234491	17.26435451	6.813341568	2.69E-11	6.53E-10	15.17402531	Up-Regulated
ARSE	1.327347904	14.12318246	6.811222731	2.73E-11	6.61E-10	15.16093892	Up-Regulated
CAPG	1.699528445	17.99616884	6.806705652	2.81E-11	6.78E-10	15.13305177	Up-Regulated
WIPF3	2.172391587	14.71091656	6.804522692	2.84E-11	6.86E-10	15.11958032	Up-Regulated
PLEKHG1	1.135404229	15.8577508	6.794913166	3.02E-11	7.27E-10	15.0603209	Up-Regulated
F3	1.779108883	18.50759197	6.793332767	3.05E-11	7.34E-10	15.05058167	Up-Regulated
ANGPTL6	1.264095593	12.78349625	6.791093041	3.10E-11	7.43E-10	15.03678255	Up-Regulated
GPR3	1.95950372	13.87109706	6.790376895	3.11E-11	7.46E-10	15.03237112	Up-Regulated
DDIT4L	3.192908933	12.87632303	6.787312972	3.19E-11	7.60E-10	15.01008589	Up-Regulated
SPON2	1.922685401	12.84190992	6.784090803	3.24E-11	7.70E-10	14.99366568	Up-Regulated
NGFR	2.019040301	15.660552	6.777200956	3.38E-11	8.02E-10	14.95127703	Up-Regulated
COL4A1	2.13518679	16.68632468	6.764237165	3.67E-11	8.61E-10	14.87161672	Up-Regulated
EFCAB10	1.243476684	12.56518967	6.758132307	3.82E-11	8.94E-10	14.83414743	Up-Regulated
RYR3	2.06380186	13.46190295	6.755700824	3.88E-11	9.04E-10	14.81923177	Up-Regulated
MCAM	1.16526829	17.20016632	6.755659163	3.88E-11	9.04E-10	14.81897625	Up-Regulated
DIRAS3	1.964566899	15.50089368	6.748996047	4.05E-11	9.39E-10	14.77812527	Up-Regulated
HOXC13	3.837077728	9.628075788	7.025555349	4.74E-11	1.08E-09	14.76737252	Up-Regulated
FOXJ1	2.057623962	15.96943454	6.74374535	4.18E-11	9.69E-10	14.7459574	Up-Regulated
LOXL1	2.059552929	13.10210165	6.737066769	4.36E-11	1.00E-09	14.70507194	Up-Regulated
C2orf66	1.762486709	11.58692652	6.737620384	4.39E-11	1.01E-09	14.70011896	Up-Regulated
EHD2	1.138085493	17.6193077	6.732850126	4.48E-11	1.03E-09	14.67927558	Up-Regulated
MICALL2	1.345030421	15.85496339	6.732079693	4.50E-11	1.03E-09	14.67456372	Up-Regulated
ZNF600	1.010656095	12.56634125	6.723507134	4.75E-11	1.08E-09	14.62216555	Up-Regulated
MAEL	1.418519394	13.3344396	6.7202915	4.86E-11	1.10E-09	14.60088601	Up-Regulated
NUAK2	1.383777858	13.8492786	6.713188571	5.07E-11	1.15E-09	14.55916926	Up-Regulated
SMYD2	1.101982049	16.05441107	6.701631365	5.46E-11	1.23E-09	14.48870691	Up-Regulated
PSORS1C1	2.161840248	11.48098426	6.688336647	5.93E-11	1.33E-09	14.40777686	Up-Regulated
FHL3	1.033614691	17.4540556	6.684684717	6.07E-11	1.36E-09	14.38556972	Up-Regulated
AQP1	2.63557682	20.14545617	6.683969057	6.10E-11	1.36E-09	14.38121902	Up-Regulated
CHRNA9	2.798052343	10.45463975	6.689451905	6.15E-11	1.37E-09	14.37597694	Up-Regulated
TMEM221	1.588190683	14.16339578	6.682884337	6.14E-11	1.37E-09	14.37462546	Up-Regulated
SERPINA3	2.790370332	12.23308976	6.67952946	6.31E-11	1.40E-09	14.34780338	Up-Regulated
C7orf57	2.868784054	11.62168184	6.665492462	6.91E-11	1.52E-09	14.26852748	Up-Regulated
GPR1	2.738858823	9.471793803	6.704056484	7.10E-11	1.55E-09	14.25368927	Up-Regulated
ITGA5	1.317734192	15.56187615	6.656062048	7.26E-11	1.58E-09	14.21186903	Up-Regulated
UMODL1	1.842203983	9.132795347	6.647757543	7.80E-11	1.70E-09	14.14399678	Up-Regulated
HOXB7	2.46500941	12.3641573	6.644052317	7.90E-11	1.71E-09	14.13128303	Up-Regulated
GRB14	2.379259699	12.13858675	6.638820656	8.10E-11	1.76E-09	14.10597757	Up-Regulated
HOXD11	3.945984198	10.35942864	6.844728868	9.24E-11	1.97E-09	14.09176708	Up-Regulated
LCTL	1.691381904	12.44382085	6.636065042	8.23E-11	1.78E-09	14.09088527	Up-Regulated
C11orf88	2.271902144	9.048423807	6.649885158	8.40E-11	1.81E-09	14.07842	Up-Regulated
RNF135	1.212344319	15.50840348	6.633635593	8.36E-11	1.80E-09	14.07620768	Up-Regulated
FUCA2	1.256631182	17.22763413	6.620679192	9.06E-11	1.94E-09	13.99800744	Up-Regulated
AGBL2	1.692131406	11.32118588	6.621048766	9.07E-11	1.94E-09	13.99714122	Up-Regulated
HPD	2.498279028	11.75307743	6.616752147	9.28E-11	1.98E-09	13.97433055	Up-Regulated
SP140L	1.240564613	13.87418703	6.609463957	9.71E-11	2.06E-09	13.93041997	Up-Regulated
PLAU	1.94900445	15.07106365	6.606150668	9.92E-11	2.10E-09	13.9104712	Up-Regulated
CEACAM1	1.251834839	10.35777458	6.595349699	1.06E-10	2.24E-09	13.84549875	Up-Regulated
LTBP1	1.438466955	16.41581807	6.592212742	1.08E-10	2.28E-09	13.82664536	Up-Regulated
PABPC4L	1.408393658	10.99864501	6.591752154	1.08E-10	2.28E-09	13.82387782	Up-Regulated
ARNTL2	1.260081734	13.96161976	6.588678135	1.11E-10	2.32E-09	13.80541111	Up-Regulated
CCDC175	1.734977041	8.684361309	6.61474746	1.14E-10	2.39E-09	13.79489041	Up-Regulated
ZNF541	1.540426091	9.776220641	6.586870973	1.12E-10	2.35E-09	13.7915265	Up-Regulated
MACC1	2.21428273	8.693440426	6.589913558	1.13E-10	2.37E-09	13.78627487	Up-Regulated
ANXA2R	1.201675912	14.31313879	6.575780986	1.20E-10	2.49E-09	13.72801242	Up-Regulated
RGN	1.826011546	15.65451805	6.575164641	1.20E-10	2.49E-09	13.72431679	Up-Regulated
COL5A1	2.031989667	13.27345506	6.572514991	1.22E-10	2.53E-09	13.70843271	Up-Regulated
SPA17	1.205576213	14.87837499	6.562816038	1.30E-10	2.67E-09	13.65033558	Up-Regulated
RPL39L	1.585570126	14.71526962	6.560465528	1.32E-10	2.70E-09	13.63626681	Up-Regulated
RGS16	1.828622896	15.84679042	6.560029279	1.32E-10	2.71E-09	13.63365615	Up-Regulated
DUSP10	1.262455219	15.47969656	6.554083898	1.37E-10	2.80E-09	13.59809155	Up-Regulated
RAB7B	1.33655112	14.40258464	6.553934764	1.37E-10	2.80E-09	13.5971998	Up-Regulated
CXCL9	2.662500393	11.9140186	6.550124278	1.42E-10	2.89E-09	13.56546012	Up-Regulated
DCDC2	1.711075131	11.86098506	6.547233374	1.43E-10	2.90E-09	13.5571462	Up-Regulated
HOXB8	3.434252852	9.350048363	6.713759765	1.67E-10	3.33E-09	13.51935921	Up-Regulated
RAB3D	1.142204921	15.07968628	6.538250771	1.51E-10	3.05E-09	13.5035122	Up-Regulated
CTF1	1.476431986	14.92817261	6.535840162	1.53E-10	3.09E-09	13.48912933	Up-Regulated
HORMAD2	1.9951498	9.491552391	6.551354343	1.56E-10	3.14E-09	13.48014375	Up-Regulated
DRC1	3.055260844	11.21280186	6.534167181	1.58E-10	3.17E-09	13.46272849	Up-Regulated
ARSJ	1.890557246	13.31966739	6.524152044	1.65E-10	3.29E-09	13.41945579	Up-Regulated
HOXA4	3.624115867	10.28474286	6.591674468	1.87E-10	3.66E-09	13.35973539	Up-Regulated
PODNL1	1.782917843	12.22330326	6.513508519	1.76E-10	3.49E-09	13.35610073	Up-Regulated
GSX2	2.79611556	11.19895794	6.524703946	1.77E-10	3.51E-09	13.35481251	Up-Regulated
MMP14	1.533461952	17.79510079	6.511638734	1.78E-10	3.52E-09	13.34497995	Up-Regulated
KLHDC8A	1.618903805	17.42200597	6.509569474	1.80E-10	3.56E-09	13.33267592	Up-Regulated
LSP1	1.870779545	14.33668726	6.508387417	1.81E-10	3.58E-09	13.32564877	Up-Regulated
TGIF1	1.33666233	15.15716745	6.504693921	1.86E-10	3.65E-09	13.30369844	Up-Regulated
FGFRL1	1.409995093	16.67635948	6.49286726	2.00E-10	3.89E-09	13.23348382	Up-Regulated
DYNLT3	1.44127703	16.41901624	6.483532816	2.11E-10	4.09E-09	13.17814176	Up-Regulated
BCL2L12	1.212608583	14.69702713	6.48155551	2.14E-10	4.12E-09	13.16642735	Up-Regulated
CFAP61	1.502665929	12.28954995	6.472530986	2.26E-10	4.33E-09	13.11300059	Up-Regulated
P2RY2	2.020324931	10.62154132	6.47248285	2.31E-10	4.41E-09	13.09396176	Up-Regulated
C21orf62	2.151128023	15.24109178	6.466942109	2.34E-10	4.46E-09	13.07994507	Up-Regulated
OAS1	1.597263007	15.5602233	6.466704089	2.34E-10	4.47E-09	13.07853783	Up-Regulated
FEZF1	2.560381271	9.657387858	6.481099018	2.39E-10	4.54E-09	13.07601907	Up-Regulated
CENPE	1.795217965	12.49354833	6.464998297	2.37E-10	4.51E-09	13.06845402	Up-Regulated
LXN	1.216071618	14.77311219	6.463928101	2.38E-10	4.53E-09	13.0621287	Up-Regulated
FAM46B	2.143007403	12.65567096	6.462492281	2.41E-10	4.57E-09	13.05224201	Up-Regulated
LIF	2.366340407	12.45340654	6.461040225	2.43E-10	4.60E-09	13.04366402	Up-Regulated
FAM50B	1.46489961	15.98631949	6.453618743	2.54E-10	4.79E-09	13.00124132	Up-Regulated
LOXL4	1.869771518	11.77037909	6.451585623	2.57E-10	4.85E-09	12.98785111	Up-Regulated
TMEM159	1.163739936	15.10034194	6.451117567	2.58E-10	4.85E-09	12.98648171	Up-Regulated
RDM1	1.923555287	10.53835301	6.445111763	2.79E-10	5.22E-09	12.91325242	Up-Regulated
EVC	1.792455762	13.63109701	6.436603472	2.82E-10	5.27E-09	12.90092881	Up-Regulated
RASSF10	2.484591572	11.07653253	6.438107893	2.98E-10	5.54E-09	12.85185667	Up-Regulated
XXbac-BPG32J3.19	1.948226462	9.554856679	6.495046537	3.20E-10	5.91E-09	12.85045037	Up-Regulated
ISG20	1.410521977	12.76001051	6.424834255	3.02E-10	5.62E-09	12.83167552	Up-Regulated
RAB32	1.257081275	16.53218021	6.418624607	3.14E-10	5.81E-09	12.7951796	Up-Regulated
SAA2	2.133043811	8.982906129	6.453386289	3.28E-10	6.04E-09	12.78123214	Up-Regulated
ADAMTS18	3.01139936	10.01167867	6.422961008	3.25E-10	5.99E-09	12.77605588	Up-Regulated
ISL2	2.615048189	10.46456296	6.430495008	3.29E-10	6.04E-09	12.76004684	Up-Regulated
MARVELD1	1.323913103	15.54249022	6.408899864	3.33E-10	6.11E-09	12.73808465	Up-Regulated
MAOB	2.661580964	18.47856519	6.406955144	3.37E-10	6.18E-09	12.72667583	Up-Regulated
DERL3	1.395739733	12.82186511	6.40550808	3.40E-10	6.22E-09	12.71818844	Up-Regulated
FAM78B	1.15259235	14.7012749	6.394156258	3.64E-10	6.60E-09	12.65166373	Up-Regulated
LAMB4	1.645583964	9.420513598	6.394066395	3.69E-10	6.67E-09	12.6416308	Up-Regulated
DEPDC1	2.175695625	11.49132114	6.391564408	3.71E-10	6.70E-09	12.63514802	Up-Regulated
ARL4C	1.444573803	17.57499896	6.389087338	3.76E-10	6.79E-09	12.62199089	Up-Regulated
MBNL3	1.306146308	12.98739686	6.388892938	3.76E-10	6.79E-09	12.6208533	Up-Regulated
IQGAP1	1.120844421	16.84135729	6.387551563	3.79E-10	6.84E-09	12.61300461	Up-Regulated
DUSP6	1.304694219	16.96538446	6.386402248	3.82E-10	6.87E-09	12.60628081	Up-Regulated
SPAG4	1.380037797	12.61803767	6.381829258	3.93E-10	7.06E-09	12.57953783	Up-Regulated
PTTG1	1.58702451	15.76909089	6.380991729	3.95E-10	7.09E-09	12.5746417	Up-Regulated
CGNL1	1.086365075	16.11367168	6.380844956	3.95E-10	7.09E-09	12.57378373	Up-Regulated
FKBP10	1.243743692	18.48694855	6.379629436	3.98E-10	7.13E-09	12.566679	Up-Regulated
FAM110C	2.319215386	12.6012882	6.3657709	4.33E-10	7.70E-09	12.48443802	Up-Regulated
ENSG00000270149	1.893984568	9.109397174	6.394990985	4.59E-10	8.12E-09	12.45516422	Up-Regulated
CD248	1.678937291	15.09708326	6.357550461	4.55E-10	8.05E-09	12.43782771	Up-Regulated
pk	1.059671583	15.12025787	6.349226009	4.78E-10	8.41E-09	12.38934555	Up-Regulated
ESPNL	1.989753499	9.416481549	6.34572684	4.93E-10	8.63E-09	12.3610943	Up-Regulated
DPEP1	2.891462835	11.85203017	6.34593056	4.93E-10	8.63E-09	12.36094641	Up-Regulated
PLEKHA4	1.830840001	16.84351493	6.339181256	5.08E-10	8.86E-09	12.33091631	Up-Regulated
RAMP3	1.911528414	16.71240063	6.331367125	5.32E-10	9.23E-09	12.2855169	Up-Regulated
COL8A1	2.681001758	11.84747062	6.331205065	5.33E-10	9.23E-09	12.28457585	Up-Regulated
CCER2	1.796308743	14.37710351	6.329674772	5.39E-10	9.31E-09	12.27440159	Up-Regulated
HOXB2	2.480299495	11.54486329	6.329322321	5.44E-10	9.38E-09	12.26583873	Up-Regulated
FNDC7	1.866801885	10.71681441	6.327093731	5.51E-10	9.49E-09	12.25291424	Up-Regulated
ANTXR2	1.067674687	14.73665554	6.319000323	5.73E-10	9.84E-09	12.21376447	Up-Regulated
PROM1	1.238040156	14.74519825	6.316364005	5.82E-10	9.97E-09	12.19848398	Up-Regulated
RAD54B	1.023605214	12.61889057	6.315225102	5.86E-10	1.00E-08	12.19188442	Up-Regulated
PXDNL	1.381663064	11.2665639	6.311641791	5.99E-10	1.02E-08	12.17112694	Up-Regulated
CELSR1	1.888528963	12.12163853	6.284626505	7.04E-10	1.18E-08	12.0149561	Up-Regulated
CCDC37	2.020484491	10.95249396	6.277777412	7.37E-10	1.23E-08	11.97169891	Up-Regulated
CECR1	1.19869444	16.46459663	6.276028175	7.41E-10	1.24E-08	11.96537071	Up-Regulated
LRGUK	1.594513871	11.71431424	6.276245166	7.44E-10	1.24E-08	11.96287036	Up-Regulated
C1R	1.728804867	17.57196755	6.272859161	7.56E-10	1.26E-08	11.94711008	Up-Regulated
SOD3	1.853162855	15.31297925	6.271862891	7.60E-10	1.27E-08	11.94137096	Up-Regulated
CDKN2C	1.472696395	16.98191939	6.266035354	7.87E-10	1.30E-08	11.90781642	Up-Regulated
MFSD7	1.02689857	14.21324869	6.26262033	8.03E-10	1.33E-08	11.88816536	Up-Regulated
COL9A3	2.068645822	16.00049253	6.262253381	8.05E-10	1.33E-08	11.88605437	Up-Regulated
KLHL4	1.713233809	15.19388331	6.259024861	8.21E-10	1.35E-08	11.86748587	Up-Regulated
EFNB2	1.154547231	16.44260666	6.258231795	8.24E-10	1.36E-08	11.86292589	Up-Regulated
PCDHB1	1.675393882	9.810653941	6.256933937	8.34E-10	1.37E-08	11.85176012	Up-Regulated
JAG1	1.046545163	16.85837716	6.254889681	8.41E-10	1.38E-08	11.84371479	Up-Regulated
SLC9C2	1.854914083	9.705720742	6.252662491	8.59E-10	1.41E-08	11.8234874	Up-Regulated
SPINK8	1.547337611	14.633952	6.242991685	9.04E-10	1.48E-08	11.77417506	Up-Regulated
SP5	1.982863363	11.91966195	6.243126512	9.07E-10	1.48E-08	11.77126348	Up-Regulated
TCF7	1.204857922	13.23620137	6.240302877	9.17E-10	1.49E-08	11.75996994	Up-Regulated
TBX1	1.647811646	10.98723325	6.237988273	9.30E-10	1.51E-08	11.74669688	Up-Regulated
TEX26	2.655683698	12.82169063	6.242775413	9.33E-10	1.52E-08	11.74624521	Up-Regulated
PTPN22	1.836657514	10.38368727	6.237336201	9.36E-10	1.52E-08	11.74052455	Up-Regulated
DNAAF3	2.019110348	11.88547508	6.2372868	9.36E-10	1.52E-08	11.74024141	Up-Regulated
ELF5	1.797959973	7.939486077	6.274356552	1.05E-09	1.68E-08	11.67080688	Up-Regulated
TRIM6	1.427938129	12.27454467	6.218526569	1.04E-09	1.68E-08	11.63526095	Up-Regulated
PRR29	1.511813152	13.12499509	6.218040402	1.05E-09	1.69E-08	11.63248102	Up-Regulated
TMCO4	1.14660295	15.24797829	6.217199634	1.05E-09	1.69E-08	11.62767392	Up-Regulated
PLEK2	1.790736627	11.69962776	6.216112386	1.06E-09	1.71E-08	11.61663977	Up-Regulated
CDCA7L	1.347333669	15.87402665	6.213175051	1.08E-09	1.73E-08	11.60467099	Up-Regulated
FHAD1	1.527856793	10.84397866	6.212401613	1.08E-09	1.73E-08	11.60025179	Up-Regulated
KIF4A	1.692334737	14.35061001	6.202789603	1.15E-09	1.82E-08	11.54537092	Up-Regulated
PDGFRL	1.281862641	13.49717875	6.20077813	1.16E-09	1.84E-08	11.53389541	Up-Regulated
PARP9	1.032873618	16.32105461	6.196116416	1.19E-09	1.89E-08	11.50731249	Up-Regulated
NPY2R	2.608891275	11.19667531	6.199147792	1.21E-09	1.91E-08	11.50611334	Up-Regulated
GNG12	1.673736908	17.28547119	6.194983072	1.20E-09	1.90E-08	11.50085231	Up-Regulated
HTRA3	1.908225415	12.67606321	6.190011753	1.24E-09	1.95E-08	11.47252726	Up-Regulated
LDHA	1.036302977	18.62997381	6.183361125	1.28E-09	2.02E-08	11.43466457	Up-Regulated
AK4	1.243825399	16.7358671	6.179812485	1.31E-09	2.06E-08	11.41447612	Up-Regulated
KLHL29	1.477628367	13.4166655	6.175801441	1.34E-09	2.10E-08	11.391669	Up-Regulated
PTCRA	2.144636365	11.80383689	6.172448848	1.40E-09	2.19E-08	11.35097743	Up-Regulated
WDR78	1.428533334	13.49295909	6.167772115	1.41E-09	2.19E-08	11.34605186	Up-Regulated
HRH1	1.232098136	15.80549482	6.164460867	1.44E-09	2.23E-08	11.32725446	Up-Regulated
APOL4	2.348067014	14.32225928	6.162575053	1.45E-09	2.25E-08	11.3165529	Up-Regulated
APOL1	1.32077275	15.83418354	6.158816218	1.48E-09	2.30E-08	11.29523077	Up-Regulated
C1QTNF2	1.211698355	13.29000002	6.157383431	1.50E-09	2.31E-08	11.28710618	Up-Regulated
CFH	1.331628532	14.62430618	6.144087494	1.62E-09	2.48E-08	11.21178939	Up-Regulated
HSPB1	1.355778383	20.25783262	6.142231467	1.64E-09	2.50E-08	11.20128679	Up-Regulated
WDR62	1.497696656	13.09751896	6.136969877	1.69E-09	2.58E-08	11.17152818	Up-Regulated
CD274	1.282238691	13.48383344	6.135855847	1.70E-09	2.59E-08	11.16523025	Up-Regulated
CA2	1.359651464	18.89357325	6.132053676	1.74E-09	2.65E-08	11.14374288	Up-Regulated
ARC	1.840869072	17.65707273	6.131879352	1.74E-09	2.65E-08	11.14275799	Up-Regulated
CDKN3	1.279880671	14.50488489	6.127002044	1.79E-09	2.71E-08	11.11521213	Up-Regulated
C22orf15	1.494458596	9.569582427	6.124753665	1.91E-09	2.87E-08	11.05778948	Up-Regulated
C11orf21	1.569819545	10.74428218	6.117357334	1.90E-09	2.86E-08	11.05741752	Up-Regulated
DES	2.985402513	12.00512033	6.120441263	1.91E-09	2.87E-08	11.05608009	Up-Regulated
TP63	1.573692662	9.605190861	6.112210808	1.96E-09	2.94E-08	11.02954942	Up-Regulated
CDC42BPG	1.366102661	10.08168431	6.111495367	1.96E-09	2.94E-08	11.02775964	Up-Regulated
SP6	1.168579406	11.87610182	6.109394036	1.98E-09	2.97E-08	11.01592353	Up-Regulated
CHODL	1.592952283	12.76487219	6.108688429	1.99E-09	2.98E-08	11.01194987	Up-Regulated
TNFRSF19	1.421855307	16.29828012	6.099206092	2.10E-09	3.13E-08	10.95858794	Up-Regulated
SERPINB1	1.053421642	16.64719519	6.097356492	2.13E-09	3.16E-08	10.94818764	Up-Regulated
FBLN7	2.137289708	12.72747492	6.095677942	2.15E-09	3.18E-08	10.93875151	Up-Regulated
OAS3	1.376170952	16.09757012	6.094355942	2.16E-09	3.20E-08	10.93132134	Up-Regulated
GBP5	2.053027175	11.33139732	6.092021567	2.19E-09	3.23E-08	10.91820459	Up-Regulated
WDR66	1.079620774	11.60857047	6.092021489	2.19E-09	3.23E-08	10.91820416	Up-Regulated
BCL3	1.004161589	15.23597117	6.091229384	2.20E-09	3.25E-08	10.91375434	Up-Regulated
CHST6	1.7436166	15.11872586	6.091111009	2.21E-09	3.25E-08	10.9130894	Up-Regulated
LRRC2	2.156322984	13.04960479	6.090919386	2.21E-09	3.25E-08	10.912013	Up-Regulated
FAM221A	1.363380746	14.04402717	6.088908271	2.23E-09	3.28E-08	10.90071789	Up-Regulated
EFCAB12	1.546334427	11.17617134	6.082801792	2.32E-09	3.39E-08	10.86644154	Up-Regulated
SARDH	1.493793042	13.1866755	6.079216273	2.36E-09	3.45E-08	10.84632945	Up-Regulated
GCH1	1.118974054	13.77265232	6.078205126	2.38E-09	3.47E-08	10.84065952	Up-Regulated
EYA2	1.686937985	15.64324141	6.075358525	2.42E-09	3.52E-08	10.8247018	Up-Regulated
PIFO	1.596929565	15.48443443	6.074179337	2.43E-09	3.55E-08	10.81809329	Up-Regulated
GPR156	1.479018577	12.01956165	6.074038077	2.44E-09	3.55E-08	10.8173017	Up-Regulated
SERPINE1	2.331205291	16.1572967	6.073167313	2.45E-09	3.56E-08	10.8124225	Up-Regulated
CLDN4	1.17806941	11.41482133	6.067760076	2.53E-09	3.66E-08	10.78213737	Up-Regulated
S100A4	1.880742661	15.77671446	6.067294714	2.53E-09	3.67E-08	10.77953204	Up-Regulated
VRK2	1.126839042	14.07287564	6.065933782	2.55E-09	3.69E-08	10.77191383	Up-Regulated
BATF3	1.387162215	14.31613323	6.062553154	2.60E-09	3.75E-08	10.7529962	Up-Regulated
SMIM10	1.255869014	15.66619158	6.061056861	2.63E-09	3.78E-08	10.74462601	Up-Regulated
COL16A1	1.289202042	17.00478116	6.056786447	2.69E-09	3.87E-08	10.72074735	Up-Regulated
GADD45A	1.312690952	18.10594617	6.054111221	2.74E-09	3.92E-08	10.70579584	Up-Regulated
ITGB8	1.02040381	17.87935918	6.053097524	2.75E-09	3.94E-08	10.7001319	Up-Regulated
LOX	1.316924576	13.45817728	6.052499472	2.76E-09	3.95E-08	10.69679072	Up-Regulated
UPP1	1.122333788	15.74931728	6.049374573	2.81E-09	4.01E-08	10.67933729	Up-Regulated
PMP22	1.032166799	19.55149221	6.049306029	2.81E-09	4.01E-08	10.67895454	Up-Regulated
LENG9	1.125728308	13.53681341	6.042176674	2.93E-09	4.16E-08	10.63916468	Up-Regulated
IGFBP5	1.420740341	19.7088338	6.040124902	2.97E-09	4.21E-08	10.62772099	Up-Regulated
SHCBP1	1.383847463	13.85542699	6.039901401	2.97E-09	4.21E-08	10.62647462	Up-Regulated
IFITM3	1.283593675	20.42416452	6.037056754	3.02E-09	4.27E-08	10.61061477	Up-Regulated
SUSD2	1.226911801	13.6649625	6.0316733	3.11E-09	4.40E-08	10.58061793	Up-Regulated
WDR72	2.096835651	7.557376663	6.046719143	3.26E-09	4.57E-08	10.57732852	Up-Regulated
CERS1	1.031350882	18.05964065	6.030351688	3.14E-09	4.42E-08	10.57325739	Up-Regulated
HOXD9	3.405990591	11.75965942	6.048368694	3.25E-09	4.57E-08	10.56067776	Up-Regulated
FRRS1	1.609461429	10.99565387	6.019339031	3.36E-09	4.71E-08	10.50775325	Up-Regulated
STIL	1.089542543	13.29152488	6.006823015	3.59E-09	5.02E-08	10.4424514	Up-Regulated
ANG	1.4479248	13.90037593	6.004463494	3.64E-09	5.08E-08	10.42935825	Up-Regulated
CCDC153	1.097516387	12.436544	6.002104445	3.69E-09	5.13E-08	10.41627217	Up-Regulated
PPCS	1.05105854	16.67937301	5.999836239	3.74E-09	5.19E-08	10.40369422	Up-Regulated
ANGPT2	1.661698385	14.5200977	5.996933554	3.80E-09	5.27E-08	10.38760389	Up-Regulated
FSIP1	1.009636553	12.89835923	5.995018682	3.85E-09	5.33E-08	10.37699295	Up-Regulated
DOK7	1.360854775	11.60099354	5.988663109	3.99E-09	5.52E-08	10.3417957	Up-Regulated
INMT	2.090690533	12.45867354	5.988456729	4.00E-09	5.52E-08	10.33962498	Up-Regulated
ZIC2	1.150673421	15.89914738	5.958943973	4.73E-09	6.45E-08	10.17764062	Up-Regulated
WWTR1	1.360721566	17.04701638	5.958140541	4.75E-09	6.47E-08	10.17321267	Up-Regulated
TRIM22	1.160771027	16.91164444	5.955426633	4.83E-09	6.57E-08	10.15825935	Up-Regulated
CFAP57	2.018495381	10.59468863	5.951332193	4.95E-09	6.71E-08	10.13470836	Up-Regulated
CTHRC1	1.571711384	13.8622235	5.950960631	4.95E-09	6.71E-08	10.13366508	Up-Regulated
SKAP2	1.339654238	16.10478703	5.947289503	5.06E-09	6.84E-08	10.11346018	Up-Regulated
CBR1	1.644508244	18.46980259	5.945174086	5.12E-09	6.91E-08	10.10182242	Up-Regulated
ECT2	1.012042534	15.27047308	5.943916064	5.16E-09	6.95E-08	10.09490324	Up-Regulated
KIAA1522	1.178724794	15.57549867	5.943717643	5.16E-09	6.95E-08	10.09381203	Up-Regulated
KIF18A	1.652643344	12.2445963	5.94238173	5.20E-09	7.00E-08	10.08646605	Up-Regulated
RSPH4A	1.460645062	13.40160965	5.942154274	5.21E-09	7.00E-08	10.08521545	Up-Regulated
SSC5D	1.221097151	13.31982257	5.938443475	5.32E-09	7.13E-08	10.06481855	Up-Regulated
APOBR	1.21417178	14.94821584	5.934483049	5.44E-09	7.27E-08	10.04306177	Up-Regulated
EPHX3	1.323537066	11.45846139	5.934566055	5.44E-09	7.27E-08	10.04252694	Up-Regulated
AURKA	1.117239208	14.67125949	5.931963303	5.52E-09	7.36E-08	10.02922599	Up-Regulated
PYGL	1.212752199	16.45012021	5.93162232	5.53E-09	7.37E-08	10.02735406	Up-Regulated
CASC10	1.321900668	13.90006323	5.927076843	5.67E-09	7.55E-08	10.0024093	Up-Regulated
ENTPD2	1.521513524	16.08813538	5.922455515	5.83E-09	7.72E-08	9.977065322	Up-Regulated
PDCD1LG2	1.723697157	13.3947935	5.919018099	5.94E-09	7.85E-08	9.958225228	Up-Regulated
CDCA8	1.569537898	14.51895511	5.906720418	6.37E-09	8.37E-08	9.89090097	Up-Regulated
SPATA17	1.290749968	12.32301921	5.905917192	6.40E-09	8.40E-08	9.886507912	Up-Regulated
CASP1	1.325718574	15.28042188	5.9044437	6.45E-09	8.46E-08	9.87845034	Up-Regulated
DENND2D	1.423555243	13.02164485	5.891265015	6.96E-09	9.02E-08	9.806462523	Up-Regulated
ACCS	1.445267918	13.73980648	5.890020127	7.00E-09	9.08E-08	9.799669639	Up-Regulated
HSPB7	1.513555512	12.98076749	5.88623018	7.16E-09	9.24E-08	9.778997024	Up-Regulated
S100A11	1.411161552	19.59014466	5.882694192	7.30E-09	9.40E-08	9.759720106	Up-Regulated
MT1A	2.018459467	13.50990782	5.882490018	7.39E-09	9.51E-08	9.748891431	Up-Regulated
C1S	1.451796464	17.2282319	5.8718483	7.76E-09	9.92E-08	9.700655253	Up-Regulated
C2orf50	2.202517185	11.62773079	5.867828148	7.99E-09	1.02E-07	9.674023698	Up-Regulated
SOCS3	2.14531525	16.0246344	5.863881263	8.12E-09	1.03E-07	9.657328704	Up-Regulated
OTOR	2.270924618	8.347252052	6.019942764	1.05E-08	1.29E-07	9.609075739	Up-Regulated
C6orf141	2.239635897	11.08230967	5.854824276	8.63E-09	1.09E-07	9.599578304	Up-Regulated
CYP27B1	1.552196107	11.97695902	5.851577281	8.70E-09	1.10E-07	9.590517719	Up-Regulated
CD6	1.421639927	11.41050517	5.85137903	8.71E-09	1.10E-07	9.58944221	Up-Regulated
C20orf195	1.756021787	9.401018053	5.85413628	8.80E-09	1.11E-07	9.582962099	Up-Regulated
FAM188B	1.432440986	12.02881772	5.849914658	8.79E-09	1.10E-07	9.581499019	Up-Regulated
SLC10A4	1.665312071	14.65482279	5.849028948	8.83E-09	1.11E-07	9.576695505	Up-Regulated
GALNT12	1.021290046	12.83270359	5.84089304	9.24E-09	1.16E-07	9.532601348	Up-Regulated
PIWIL4	1.434220862	13.15171888	5.836384377	9.48E-09	1.18E-07	9.508188842	Up-Regulated
HIST1H2BH	1.814264291	11.47776602	5.892994576	1.01E-08	1.25E-07	9.506714529	Up-Regulated
TPPP3	1.810226619	17.69123328	5.833964218	9.61E-09	1.20E-07	9.495091495	Up-Regulated
SCML4	1.77482872	8.801917497	5.834222358	9.86E-09	1.22E-07	9.482842573	Up-Regulated
PICK1	1.149957842	15.99176277	5.830369662	9.81E-09	1.22E-07	9.47564734	Up-Regulated
SPRED2	1.038599172	17.50504023	5.826329309	1.00E-08	1.24E-07	9.453804223	Up-Regulated
SH2D2A	1.542084016	11.11430451	5.825582489	1.01E-08	1.25E-07	9.448850727	Up-Regulated
GCK	1.734312208	13.09895125	5.821327544	1.03E-08	1.27E-07	9.426781812	Up-Regulated
HOXA2	3.353911071	9.712003834	5.886474738	1.11E-08	1.36E-07	9.409223851	Up-Regulated
CLCNKB	1.497783004	9.25139162	5.82279556	1.07E-08	1.32E-07	9.394130332	Up-Regulated
MYBPHL	1.304474729	12.39981248	5.808292513	1.11E-08	1.36E-07	9.355548239	Up-Regulated
PKD1L1	1.117486056	10.48918988	5.801147484	1.16E-08	1.41E-07	9.317963635	Up-Regulated
SCX	1.522984141	14.52045318	5.800851076	1.16E-08	1.41E-07	9.316367754	Up-Regulated
S100A6	1.264677066	21.52261742	5.800344039	1.16E-08	1.41E-07	9.313638011	Up-Regulated
S1PR3	1.456719502	15.99520036	5.799774596	1.16E-08	1.41E-07	9.310572534	Up-Regulated
KIF23	1.729603959	12.99433867	5.79762023	1.18E-08	1.43E-07	9.298977344	Up-Regulated
DPPA4	1.55589869	8.119529477	5.805503885	1.22E-08	1.47E-07	9.284107938	Up-Regulated
TULP2	1.520378347	10.45049936	5.794319657	1.22E-08	1.47E-07	9.268346949	Up-Regulated
SPEF1	1.590470593	14.61203404	5.790992902	1.22E-08	1.47E-07	9.263331497	Up-Regulated
PRPS2	1.30727063	15.81767791	5.788495276	1.24E-08	1.49E-07	9.249906985	Up-Regulated
C3orf52	1.796233629	8.929914679	5.789095063	1.27E-08	1.52E-07	9.231689948	Up-Regulated
MGARP	1.119284776	13.7997682	5.779583264	1.30E-08	1.56E-07	9.202047069	Up-Regulated
KMO	1.811001918	10.21970059	5.77532431	1.34E-08	1.60E-07	9.176533325	Up-Regulated
CDC20	1.784468397	15.20194447	5.774654812	1.34E-08	1.60E-07	9.175607681	Up-Regulated
GBP6	1.76642533	10.20469046	5.766146737	1.43E-08	1.69E-07	9.115539194	Up-Regulated
TRIM5	1.022859917	15.48788716	5.743764771	1.59E-08	1.87E-07	9.010343922	Up-Regulated
UNC93B1	1.146580476	16.41177284	5.743388362	1.59E-08	1.87E-07	9.008334906	Up-Regulated
ITGA2	1.353171658	14.50993864	5.740852817	1.62E-08	1.89E-07	8.99480487	Up-Regulated
PLAUR	1.294022857	14.42637189	5.730476369	1.71E-08	1.99E-07	8.939489288	Up-Regulated
RFX8	1.712560206	10.13949246	5.733669887	1.73E-08	2.00E-07	8.934969682	Up-Regulated
MEST	1.084878358	17.756532	5.727548699	1.74E-08	2.02E-07	8.923898123	Up-Regulated
C10orf105	2.505458324	12.1070241	5.719028998	1.83E-08	2.11E-07	8.885824087	Up-Regulated
B3GNT8	1.184447309	11.63357143	5.720086717	1.81E-08	2.10E-07	8.884191332	Up-Regulated
CD247	1.13621884	11.79155645	5.718466718	1.83E-08	2.11E-07	8.875576981	Up-Regulated
EPHA1	1.083689906	11.41214875	5.714521247	1.87E-08	2.16E-07	8.854605882	Up-Regulated
STMND1	1.633580521	8.547792149	5.740244331	2.02E-08	2.30E-07	8.853238244	Up-Regulated
XRCC2	1.135190178	13.36927561	5.707750064	1.94E-08	2.22E-07	8.818645107	Up-Regulated
C5orf49	1.94310441	14.14912378	5.706643811	1.95E-08	2.24E-07	8.812773517	Up-Regulated
YDJC	1.101457789	15.50566779	5.698251217	2.05E-08	2.33E-07	8.768261252	Up-Regulated
CALML6	1.575656173	10.43406822	5.699865439	2.06E-08	2.35E-07	8.762138789	Up-Regulated
NMNAT3	1.686100212	14.39691323	5.695826814	2.07E-08	2.36E-07	8.755413532	Up-Regulated
WT1	2.676254177	8.440037405	5.718450158	2.39E-08	2.67E-07	8.716853016	Up-Regulated
VWA1	1.271823706	17.18154013	5.685955154	2.19E-08	2.48E-07	8.703149954	Up-Regulated
COL6A2	1.596048461	16.13425788	5.684080305	2.21E-08	2.50E-07	8.693232938	Up-Regulated
FAM180B	1.782759639	12.31746676	5.684409929	2.22E-08	2.50E-07	8.691645125	Up-Regulated
CD109	1.215501752	14.11951691	5.679945117	2.26E-08	2.55E-07	8.671370034	Up-Regulated
CYB561	1.068500327	15.96946863	5.678060785	2.29E-08	2.58E-07	8.66141214	Up-Regulated
FABP7	1.643610983	18.67365074	5.677442841	2.29E-08	2.58E-07	8.658147203	Up-Regulated
MXRA5	1.760172221	13.2157877	5.675020726	2.33E-08	2.61E-07	8.645352847	Up-Regulated
FAM181A	2.374713295	15.01480503	5.673998438	2.35E-08	2.63E-07	8.637479711	Up-Regulated
PDE6B	1.327581679	14.84887286	5.671030784	2.38E-08	2.66E-07	8.624287225	Up-Regulated
MOGAT2	1.17174604	7.252101834	5.724347512	2.72E-08	2.98E-07	8.609334098	Up-Regulated
FREM2	2.04102764	13.17237651	5.664293478	2.47E-08	2.75E-07	8.588746001	Up-Regulated
IL7	1.265270544	11.74190961	5.663998315	2.47E-08	2.75E-07	8.587189783	Up-Regulated
43534	1.267402261	11.00079987	5.660623471	2.52E-08	2.79E-07	8.56940131	Up-Regulated
ENSG00000187186	1.539398706	13.32432917	5.659193154	2.54E-08	2.81E-07	8.561865069	Up-Regulated
MAB21L1	1.826970703	11.94839577	5.659193322	2.54E-08	2.81E-07	8.56105317	Up-Regulated
CPVL	1.282872132	16.84977369	5.657880888	2.55E-08	2.82E-07	8.5549523	Up-Regulated
CAV2	1.088976646	14.69748145	5.651049216	2.65E-08	2.92E-07	8.518987169	Up-Regulated
C7orf31	1.098030972	14.18717889	5.649639685	2.67E-08	2.94E-07	8.5115715	Up-Regulated
QPCT	1.018189899	15.34309879	5.645690314	2.73E-08	3.00E-07	8.490802189	Up-Regulated
MMP11	1.33349058	11.66551279	5.64309728	2.77E-08	3.03E-07	8.477172662	Up-Regulated
PCOLCE	1.23541011	15.4150564	5.629847811	2.98E-08	3.25E-07	8.40761685	Up-Regulated
ECM2	1.620467777	15.71572072	5.629646889	2.98E-08	3.25E-07	8.406563178	Up-Regulated
C5orf63	1.44537693	12.41096412	5.629549978	2.98E-08	3.25E-07	8.406054972	Up-Regulated
HOXB13	2.750000513	8.898792181	5.675216328	3.28E-08	3.53E-07	8.383455315	Up-Regulated
DPCR1	1.47168576	7.589002075	5.6511889	3.21E-08	3.48E-07	8.367219551	Up-Regulated
EPS8L2	1.104530547	14.66381238	5.615599326	3.22E-08	3.48E-07	8.332977418	Up-Regulated
DMC1	1.344361876	10.0057404	5.615736691	3.24E-08	3.50E-07	8.328125707	Up-Regulated
ONECUT1	1.755432955	9.156378584	5.625501259	3.27E-08	3.53E-07	8.325249389	Up-Regulated
APOBEC3C	1.19904537	16.2072067	5.613684761	3.25E-08	3.51E-07	8.322960857	Up-Regulated
HIST4H4	1.478442675	11.0953149	5.613471601	3.27E-08	3.53E-07	8.318686111	Up-Regulated
NR1I2	1.286794577	9.093808449	5.612305857	3.31E-08	3.56E-07	8.306132508	Up-Regulated
ITPRIPL1	1.509198833	13.69216696	5.606219897	3.39E-08	3.63E-07	8.283935199	Up-Regulated
CLRN1	1.934096958	7.43271064	5.867606086	4.55E-08	4.74E-07	8.282668429	Up-Regulated
COL27A1	1.339379923	13.68077659	5.605955819	3.39E-08	3.63E-07	8.282555463	Up-Regulated
NUP62CL	1.735782815	10.32181455	5.609577636	3.43E-08	3.66E-07	8.276635127	Up-Regulated
CCDC40	1.065920815	14.3155781	5.604640326	3.42E-08	3.66E-07	8.275683214	Up-Regulated
RDH10	1.114801555	15.81177302	5.599935997	3.50E-08	3.75E-07	8.251119056	Up-Regulated
SLC4A3	1.151583562	17.05489763	5.599267675	3.52E-08	3.76E-07	8.247630817	Up-Regulated
SLC16A4	1.108809474	16.02550805	5.598570192	3.53E-08	3.77E-07	8.243990768	Up-Regulated
GBP4	1.118888069	15.35994199	5.59435398	3.61E-08	3.85E-07	8.22199558	Up-Regulated
NUPR1L	1.976128699	11.72278542	5.606714176	3.79E-08	4.03E-07	8.219284291	Up-Regulated
SKIDA1	1.485727796	11.81455215	5.586070848	3.78E-08	4.02E-07	8.178826658	Up-Regulated
KCNE4	1.466909261	14.79237251	5.585211405	3.80E-08	4.03E-07	8.174350767	Up-Regulated
PABPC1L	1.320122901	15.27796235	5.571623591	4.09E-08	4.31E-07	8.103667651	Up-Regulated
IRF1	1.029468193	15.24052218	5.570627174	4.11E-08	4.33E-07	8.09849033	Up-Regulated
IGDCC4	1.263871841	16.33364434	5.569323974	4.14E-08	4.36E-07	8.091720216	Up-Regulated
NIPAL2	1.321549886	14.19150487	5.566753162	4.20E-08	4.41E-07	8.078368978	Up-Regulated
CCDC182	1.438695639	10.20326371	5.596619702	4.40E-08	4.60E-07	8.077886288	Up-Regulated
MYD88	1.014779336	16.56066937	5.564509787	4.25E-08	4.46E-07	8.066722707	Up-Regulated
C9orf89	1.137413684	16.0593955	5.563010842	4.28E-08	4.50E-07	8.05894339	Up-Regulated
PDGFD	2.089839856	13.38666545	5.563172541	4.29E-08	4.50E-07	8.058267314	Up-Regulated
ITK	2.045395675	9.641309809	5.56092987	4.36E-08	4.56E-07	8.052962555	Up-Regulated
PDE7B	1.103510612	14.88769092	5.561076195	4.33E-08	4.53E-07	8.048905575	Up-Regulated
RHBDF1	1.069556496	15.93137506	5.56083102	4.33E-08	4.53E-07	8.047633718	Up-Regulated
SLC16A11	1.433127967	12.90232404	5.555998983	4.45E-08	4.65E-07	8.021070493	Up-Regulated
C1orf110	2.038879262	9.617104235	5.557767094	4.58E-08	4.77E-07	7.99924017	Up-Regulated
APCDD1L	2.608599882	8.82596785	5.561584384	4.83E-08	5.02E-07	7.966380211	Up-Regulated
TICAM2	1.145645245	8.866551384	5.546481435	4.87E-08	5.04E-07	7.941055961	Up-Regulated
MND1	1.305982432	13.53413433	5.538170982	4.90E-08	5.07E-07	7.930297915	Up-Regulated
KCNE5	2.382013711	14.17639005	5.5311984	5.10E-08	5.26E-07	7.892056479	Up-Regulated
GPNMB	1.935307492	16.1204791	5.529299491	5.13E-08	5.29E-07	7.884476047	Up-Regulated
HOXC4	2.17223197	12.780069	5.523888398	5.30E-08	5.44E-07	7.855088989	Up-Regulated
MX2	1.44152957	12.56615996	5.519519136	5.41E-08	5.55E-07	7.834035245	Up-Regulated
CCDC42B	1.924328837	11.94022478	5.519215502	5.43E-08	5.56E-07	7.831005511	Up-Regulated
CFAP54	1.475366924	11.41289285	5.516971157	5.49E-08	5.61E-07	7.820907393	Up-Regulated
CIDEB	1.210380618	9.794581179	5.514002777	5.61E-08	5.71E-07	7.800464632	Up-Regulated
ITGB3	1.492839082	11.34679177	5.511019768	5.66E-08	5.76E-07	7.790265221	Up-Regulated
CHST8	1.572616915	14.61317034	5.510746097	5.67E-08	5.76E-07	7.788856867	Up-Regulated
COLEC11	1.552647652	11.90299635	5.50875986	5.73E-08	5.82E-07	7.778637213	Up-Regulated
ELL3	1.009327557	10.575237	5.504833939	5.87E-08	5.93E-07	7.756998154	Up-Regulated
ELF4	1.161183166	14.18930718	5.502312588	5.94E-08	5.99E-07	7.745487018	Up-Regulated
CP	2.202076875	14.76338539	5.493901014	6.21E-08	6.25E-07	7.702288652	Up-Regulated
CLDN1	1.167567928	12.5962172	5.49260661	6.25E-08	6.29E-07	7.695646334	Up-Regulated
CRB2	1.657404448	15.98559974	5.491838186	6.28E-08	6.31E-07	7.691703769	Up-Regulated
C10orf55	1.637687358	10.13899167	5.491646061	6.36E-08	6.38E-07	7.681198728	Up-Regulated
E2F8	1.730800951	11.62782889	5.489804398	6.38E-08	6.41E-07	7.676211235	Up-Regulated
WNT10A	1.609055095	9.80930537	5.483849548	6.74E-08	6.74E-07	7.647305585	Up-Regulated
KIAA1257	1.322009994	9.675078603	5.481452801	6.64E-08	6.64E-07	7.637757277	Up-Regulated
PPP1R1C	1.420863141	13.28293631	5.474813224	6.87E-08	6.85E-07	7.604479195	Up-Regulated
DNALI1	1.001718639	17.12771432	5.473003321	6.94E-08	6.91E-07	7.595220597	Up-Regulated
CAPS	1.038325156	16.58519853	5.47013608	7.05E-08	7.01E-07	7.580558721	Up-Regulated
TNFRSF1A	1.036615762	18.15600379	5.467631815	7.14E-08	7.09E-07	7.567758537	Up-Regulated
TRIM29	1.979084188	9.148245158	5.467239362	7.27E-08	7.21E-07	7.552694527	Up-Regulated
ROPN1L	1.816862096	11.50263784	5.463567645	7.36E-08	7.28E-07	7.540597486	Up-Regulated
FAHD2B	1.35238007	15.37744946	5.455684737	7.61E-08	7.51E-07	7.50676447	Up-Regulated
C4orf47	1.160916319	14.43700171	5.449511633	7.87E-08	7.73E-07	7.475295043	Up-Regulated
CBLN3	1.345203681	12.87643143	5.446484486	7.99E-08	7.84E-07	7.459874738	Up-Regulated
ZAP70	1.27235265	11.60262437	5.445337363	8.04E-08	7.89E-07	7.454033278	Up-Regulated
SPATA3	1.605311728	10.18386955	5.446120255	8.30E-08	8.13E-07	7.428201873	Up-Regulated
CREB3L1	2.100838191	14.58611307	5.436342733	8.44E-08	8.24E-07	7.408268104	Up-Regulated
ENPEP	1.363946762	13.06347844	5.435229597	8.49E-08	8.28E-07	7.402609082	Up-Regulated
C15orf26	1.691682695	10.57971925	5.436460713	8.53E-08	8.32E-07	7.399029672	Up-Regulated
VIM	1.62274877	21.1022471	5.428799014	8.78E-08	8.54E-07	7.369937128	Up-Regulated
LECT1	2.046505496	12.49627689	5.425574642	8.95E-08	8.68E-07	7.36267163	Up-Regulated
TMEM176B	1.359834009	18.1940478	5.42718302	8.86E-08	8.61E-07	7.361732132	Up-Regulated
VSTM1	1.770653581	10.66595684	5.4451728	9.08E-08	8.80E-07	7.353269905	Up-Regulated
TCIRG1	1.012760062	16.05418255	5.425439984	8.94E-08	8.67E-07	7.352884536	Up-Regulated
SAMD9	1.117120317	14.93923081	5.423001361	9.05E-08	8.77E-07	7.340510405	Up-Regulated
COL1A2	1.439347752	15.99981676	5.421167787	9.14E-08	8.84E-07	7.331209692	Up-Regulated
CENPK	1.506550175	12.97773455	5.420866055	9.16E-08	8.85E-07	7.329679436	Up-Regulated
GDPD2	1.362159943	16.09927482	5.418886597	9.25E-08	8.93E-07	7.319642375	Up-Regulated
TNMD	1.43801244	10.37574089	5.41947816	9.42E-08	9.07E-07	7.316103989	Up-Regulated
OSR2	2.460965343	10.25488328	5.423894398	9.58E-08	9.20E-07	7.294880691	Up-Regulated
C17orf64	1.267457147	9.918167998	5.419234263	9.96E-08	9.52E-07	7.279567675	Up-Regulated
POLQ	1.476091807	11.38625939	5.409196638	9.74E-08	9.33E-07	7.270555436	Up-Regulated
FAM84A	1.156167927	15.90572974	5.404962062	9.96E-08	9.52E-07	7.249128681	Up-Regulated
WDR63	1.776687358	11.23275348	5.404717081	1.00E-07	9.55E-07	7.245876253	Up-Regulated
IFI44	1.052367256	17.30348594	5.397035367	1.04E-07	9.88E-07	7.209060152	Up-Regulated
RHOD	1.631064868	12.63226506	5.395144344	1.05E-07	9.96E-07	7.198845481	Up-Regulated
AMIGO2	1.54889099	13.95852091	5.393342021	1.06E-07	1.00E-06	7.190408608	Up-Regulated
43722	1.918602103	7.804494988	5.417905899	1.15E-07	1.07E-06	7.184325774	Up-Regulated
HPDL	1.045347447	12.9707125	5.391890241	1.07E-07	1.01E-06	7.183080175	Up-Regulated
CHRND	1.508975174	8.840124981	5.402114858	1.08E-07	1.02E-06	7.180174241	Up-Regulated
TYMP	1.594387365	15.54414267	5.385521272	1.10E-07	1.04E-06	7.150951063	Up-Regulated
HSPG2	1.34474096	14.67121234	5.384805148	1.11E-07	1.04E-06	7.147340597	Up-Regulated
PPM1J	1.242505237	12.97761161	5.384173939	1.11E-07	1.04E-06	7.144158601	Up-Regulated
CIITA	1.492752468	13.72985555	5.380167875	1.13E-07	1.06E-06	7.12397132	Up-Regulated
P2RY1	1.490413774	15.75805948	5.377104921	1.15E-07	1.08E-06	7.108545582	Up-Regulated
S100A3	2.238428406	13.91639397	5.376940611	1.15E-07	1.08E-06	7.107718297	Up-Regulated
CENPA	1.787527604	12.96331338	5.369217928	1.20E-07	1.12E-06	7.068860925	Up-Regulated
CCDC122	1.359783976	11.4944973	5.367690737	1.21E-07	1.13E-06	7.061182628	Up-Regulated
FGF10	2.04750298	9.415587978	5.372824925	1.29E-07	1.19E-06	7.058234587	Up-Regulated
PRR33	1.524817142	9.616513647	5.380091761	1.24E-07	1.15E-06	7.051763551	Up-Regulated
CDC6	1.192565231	13.65843257	5.360323863	1.26E-07	1.17E-06	7.024171365	Up-Regulated
TAF7L	1.18222313	10.69693967	5.360426999	1.26E-07	1.17E-06	7.022745844	Up-Regulated
FAM83D	1.436010428	13.77773982	5.358986336	1.27E-07	1.17E-06	7.017456476	Up-Regulated
C2orf91	1.880962531	8.741979398	5.371090871	1.34E-07	1.23E-06	7.01549632	Up-Regulated
KRT7	1.978150375	10.08721373	5.361680335	1.28E-07	1.18E-06	7.011206588	Up-Regulated
CHAC1	1.442484307	14.07025364	5.357438734	1.28E-07	1.18E-06	7.009688803	Up-Regulated
SMKR1	1.097746067	15.00265163	5.353235183	1.31E-07	1.21E-06	6.988600576	Up-Regulated
IKZF3	1.544051785	10.03673345	5.352410253	1.31E-07	1.21E-06	6.98446383	Up-Regulated
ZNF474	1.660558881	11.2390421	5.351450414	1.32E-07	1.22E-06	6.976423425	Up-Regulated
ALPK1	1.003966356	13.30508275	5.35042411	1.33E-07	1.22E-06	6.974506325	Up-Regulated
CCDC146	1.08166678	15.29559575	5.336891213	1.42E-07	1.30E-06	6.906747149	Up-Regulated
XKR9	1.354565259	10.68844627	5.337375401	1.42E-07	1.30E-06	6.906620534	Up-Regulated
APLN	1.073974881	18.29650253	5.335497046	1.43E-07	1.31E-06	6.899775265	Up-Regulated
TEKT1	2.047488305	12.49106117	5.333563884	1.45E-07	1.32E-06	6.889479168	Up-Regulated
IQUB	1.116590636	11.62855844	5.333267764	1.45E-07	1.32E-06	6.88863056	Up-Regulated
ZNF860	1.604332069	9.795900634	5.337400786	1.46E-07	1.33E-06	6.884152493	Up-Regulated
FKBP5	1.600371515	16.58489479	5.331843991	1.46E-07	1.33E-06	6.881514963	Up-Regulated
C3orf36	1.300702097	9.425234974	5.340286593	1.54E-07	1.39E-06	6.875552918	Up-Regulated
HIST1H3G	1.515719635	8.780558372	5.373826543	1.56E-07	1.41E-06	6.859040733	Up-Regulated
PPL	2.204373524	12.91662072	5.322647911	1.53E-07	1.39E-06	6.835596548	Up-Regulated
HCAR1	1.379882528	10.65156754	5.312094571	1.62E-07	1.46E-06	6.781744705	Up-Regulated
PDLIM3	1.163651641	15.69289316	5.308958506	1.65E-07	1.48E-06	6.767373033	Up-Regulated
DDIAS	1.148486065	13.05051167	5.308344745	1.65E-07	1.48E-06	6.764317929	Up-Regulated
GAS2L2	1.760114567	10.88519076	5.30682037	1.67E-07	1.50E-06	6.752356288	Up-Regulated
ARHGAP11A	1.153538393	14.24591243	5.301517402	1.71E-07	1.53E-06	6.730354918	Up-Regulated
LBX1	2.355136962	8.605409532	5.378348277	1.99E-07	1.75E-06	6.729472761	Up-Regulated
STEAP1	1.592205484	13.19924148	5.295232717	1.77E-07	1.58E-06	6.699125949	Up-Regulated
KLHL26	1.382079399	15.32036326	5.294644056	1.77E-07	1.58E-06	6.696202554	Up-Regulated
LBX2	1.167446666	10.98617439	5.292081377	1.80E-07	1.60E-06	6.681640608	Up-Regulated
EFHC2	1.750358758	13.17064993	5.290965565	1.81E-07	1.61E-06	6.676718791	Up-Regulated
HERC5	1.280721957	15.29747375	5.2906535	1.81E-07	1.61E-06	6.676392424	Up-Regulated
CHRNA6	1.787301846	9.769932553	5.297528774	1.85E-07	1.64E-06	6.673383931	Up-Regulated
ANGPT1	1.569619481	13.55430803	5.288114913	1.83E-07	1.63E-06	6.663797189	Up-Regulated
NEXN	1.097652334	14.20293722	5.286047978	1.85E-07	1.65E-06	6.653546058	Up-Regulated
ENO4	1.538405728	10.92275623	5.283572767	1.88E-07	1.67E-06	6.638835695	Up-Regulated
MAFA	1.588781622	9.242784706	5.290028348	1.93E-07	1.70E-06	6.635645629	Up-Regulated
ATAD3C	1.403658261	12.46022443	5.281892022	1.89E-07	1.68E-06	6.632945121	Up-Regulated
MSR1	1.498205921	14.81197897	5.280029342	1.91E-07	1.69E-06	6.623716581	Up-Regulated
RBM24	1.821320297	12.03099077	5.277213049	1.94E-07	1.71E-06	6.609768965	Up-Regulated
AGR3	2.348940121	10.39863349	5.357597651	2.15E-07	1.87E-06	6.594254012	Up-Regulated
TACC3	1.180925162	15.43801233	5.272916467	1.98E-07	1.74E-06	6.588503083	Up-Regulated
ADIG	1.666152021	11.00976184	5.278430107	2.03E-07	1.78E-06	6.572727904	Up-Regulated
TTC39A	1.369495981	10.98220174	5.269423701	2.02E-07	1.77E-06	6.571227116	Up-Regulated
TK1	1.350636974	15.39614845	5.267868793	2.04E-07	1.78E-06	6.563539506	Up-Regulated
SLC11A1	1.676549478	14.90606081	5.266595429	2.05E-07	1.79E-06	6.557245389	Up-Regulated
MT1E	1.308641788	19.15546171	5.263626439	2.08E-07	1.82E-06	6.542575248	Up-Regulated
ANO9	1.463201732	8.862114433	5.265014726	2.09E-07	1.82E-06	6.541491668	Up-Regulated
TMEM176A	1.381855231	16.58770262	5.262865468	2.09E-07	1.82E-06	6.538816393	Up-Regulated
ADORA1	1.129245643	17.98281325	5.262211269	2.10E-07	1.83E-06	6.535585327	Up-Regulated
KIF2C	1.507196988	14.57072938	5.261231852	2.11E-07	1.84E-06	6.530748701	Up-Regulated
CGB7	1.220820726	7.971174165	5.288982235	2.24E-07	1.93E-06	6.521880318	Up-Regulated
ADRA1D	1.48496442	13.15382206	5.253828026	2.19E-07	1.90E-06	6.494212699	Up-Regulated
PDE6A	1.345265769	8.740878609	5.253380105	2.20E-07	1.91E-06	6.490222816	Up-Regulated
NOX4	1.335838767	11.45144918	5.250365508	2.23E-07	1.93E-06	6.477141877	Up-Regulated
CCNA2	1.285627721	14.88042856	5.249745342	2.24E-07	1.93E-06	6.474085419	Up-Regulated
CLSPN	1.529611487	12.60382817	5.24634122	2.28E-07	1.96E-06	6.45731411	Up-Regulated
DRAXIN	1.317914376	14.77729241	5.245675423	2.28E-07	1.97E-06	6.454035024	Up-Regulated
MYOF	1.092161709	15.57617718	5.244305644	2.30E-07	1.98E-06	6.447289964	Up-Regulated
ETV4	2.459780318	14.55747051	5.243536948	2.31E-07	1.98E-06	6.443505448	Up-Regulated
ENSG00000273259	2.004999931	12.46593046	5.241835594	2.35E-07	2.01E-06	6.429778121	Up-Regulated
ZMYND12	1.324875922	13.7240012	5.240398231	2.35E-07	2.01E-06	6.42805778	Up-Regulated
MTTP	1.355997813	13.52445113	5.239757913	2.35E-07	2.02E-06	6.424907379	Up-Regulated
STK32B	1.426308194	14.45324645	5.239623342	2.36E-07	2.02E-06	6.424245324	Up-Regulated
SNAI1	1.310393497	13.22253834	5.238100882	2.38E-07	2.03E-06	6.416756293	Up-Regulated
CCDC89	1.358769478	13.61096954	5.237346237	2.38E-07	2.04E-06	6.413044887	Up-Regulated
ZDHHC1	1.183618111	15.52331365	5.236194908	2.40E-07	2.05E-06	6.40738349	Up-Regulated
DSG2	2.504191405	9.541819996	5.238580529	2.44E-07	2.07E-06	6.395926427	Up-Regulated
GBP3	1.604745413	15.91690749	5.231762823	2.45E-07	2.09E-06	6.385600133	Up-Regulated
GCOM1	1.336061637	7.777159666	5.237014912	2.51E-07	2.13E-06	6.372029038	Up-Regulated
IGFBP3	1.798288915	17.23849691	5.228847229	2.49E-07	2.11E-06	6.371279238	Up-Regulated
TAS1R1	1.490462447	11.6735714	5.228653407	2.50E-07	2.12E-06	6.368582685	Up-Regulated
SCN4A	1.308055333	8.323621681	5.22434596	2.58E-07	2.18E-06	6.350538317	Up-Regulated
PHOSPHO1	1.059384648	13.21641583	5.222781547	2.57E-07	2.17E-06	6.341508607	Up-Regulated
GNLY	1.572838882	12.92529946	5.221619107	2.58E-07	2.18E-06	6.335806843	Up-Regulated
LAMC3	1.019238238	14.71368739	5.217627453	2.64E-07	2.22E-06	6.316236462	Up-Regulated
SEL1L3	1.658195785	14.68238619	5.21409063	2.69E-07	2.26E-06	6.298907263	Up-Regulated
HMGA2	2.342047026	6.876073945	5.228757844	2.80E-07	2.34E-06	6.28784728	Up-Regulated
TNC	1.442865107	18.47532681	5.210502067	2.74E-07	2.30E-06	6.281335338	Up-Regulated
PSORS1C2	1.558698157	9.853456572	5.232537299	3.00E-07	2.48E-06	6.278410709	Up-Regulated
CER1	1.631072874	9.717306748	5.237071969	3.01E-07	2.49E-06	6.267047487	Up-Regulated
ICOSLG	1.095094343	11.82310744	5.206739764	2.79E-07	2.34E-06	6.262924339	Up-Regulated
ABCA5	1.403589557	13.22880487	5.206704261	2.79E-07	2.34E-06	6.262750658	Up-Regulated
PADI1	1.643589509	8.36755363	5.216164233	2.84E-07	2.37E-06	6.255959711	Up-Regulated
TWIST1	1.35009111	13.51521241	5.202959642	2.84E-07	2.38E-06	6.244438165	Up-Regulated
IFNLR1	1.431383366	13.48137729	5.202578952	2.85E-07	2.38E-06	6.242577119	Up-Regulated
SNAI2	1.22113327	14.20568524	5.200323039	2.88E-07	2.40E-06	6.231551355	Up-Regulated
TYMS	1.29034483	16.47079094	5.199683352	2.89E-07	2.41E-06	6.22842567	Up-Regulated
CFI	1.524348593	15.84473915	5.199648609	2.89E-07	2.41E-06	6.228255917	Up-Regulated
IL15	1.288672435	10.56775121	5.199207805	2.90E-07	2.41E-06	6.226102242	Up-Regulated
C10orf10	1.125036223	17.69976304	5.197532757	2.92E-07	2.43E-06	6.217919809	Up-Regulated
SLC5A9	1.390945233	11.62988718	5.195689109	2.95E-07	2.45E-06	6.20835289	Up-Regulated
NME8	1.52043861	9.846549618	5.19976884	2.98E-07	2.47E-06	6.20442545	Up-Regulated
CDCA2	1.594357506	12.38413083	5.194236808	2.98E-07	2.47E-06	6.201263418	Up-Regulated
AK7	1.692844102	10.73804231	5.192372705	3.00E-07	2.48E-06	6.192166325	Up-Regulated
LAMB1	1.25682661	15.75050469	5.190909024	3.02E-07	2.50E-06	6.18558677	Up-Regulated
MAN1C1	1.223522768	16.27526791	5.185423728	3.11E-07	2.56E-06	6.158838938	Up-Regulated
LUM	1.550667745	13.98503797	5.183716072	3.14E-07	2.58E-06	6.15051712	Up-Regulated
PALM2-AKAP2	1.59856543	8.690146751	5.186470136	3.18E-07	2.62E-06	6.141093644	Up-Regulated
RUNX1	1.371873546	13.73587987	5.176600186	3.25E-07	2.67E-06	6.115866223	Up-Regulated
ALOX5AP	1.484431261	17.21582598	5.175224831	3.28E-07	2.68E-06	6.109173852	Up-Regulated
ENSG00000188396	1.442787182	10.4207449	5.198119725	3.39E-07	2.77E-06	6.098551962	Up-Regulated
TMEM158	1.297767298	17.14921019	5.172406928	3.32E-07	2.72E-06	6.095467147	Up-Regulated
AC022431.2	1.341205826	10.8494869	5.178315634	3.38E-07	2.76E-06	6.087421458	Up-Regulated
SPC24	1.551704994	14.42037793	5.169628298	3.37E-07	2.76E-06	6.081958043	Up-Regulated
SECTM1	1.488912103	13.87270945	5.160158938	3.54E-07	2.87E-06	6.035969089	Up-Regulated
PRDM13	2.310234928	8.417812671	5.200799689	4.09E-07	3.26E-06	6.035791341	Up-Regulated
GATA3	1.754219581	10.32469086	5.161213579	3.56E-07	2.89E-06	6.032653186	Up-Regulated
CD96	1.59342308	9.793215705	5.156690959	3.61E-07	2.92E-06	6.017503287	Up-Regulated
VEGFA	1.069309499	15.73921228	5.154392035	3.64E-07	2.95E-06	6.007998687	Up-Regulated
WFDC2	1.421299456	13.700129	5.151836355	3.69E-07	2.98E-06	5.995612226	Up-Regulated
FCGR2B	1.824989647	10.72235179	5.151442821	3.70E-07	2.99E-06	5.992617561	Up-Regulated
IFI6	1.276244711	20.76671717	5.148392753	3.75E-07	3.03E-06	5.978931077	Up-Regulated
PDLIM1	1.395903516	15.44061322	5.145209075	3.82E-07	3.07E-06	5.963517961	Up-Regulated
LIPC	1.259794705	11.33362205	5.140927358	3.90E-07	3.13E-06	5.941724331	Up-Regulated
P2RY6	1.262907898	12.48224179	5.13856714	3.95E-07	3.16E-06	5.931390039	Up-Regulated
PIRT	2.137173674	14.64139182	5.137313401	3.97E-07	3.17E-06	5.924793351	Up-Regulated
DNAJB13	1.190819667	10.59425132	5.134467511	4.03E-07	3.22E-06	5.910506077	Up-Regulated
CD40LG	1.587556215	9.478170506	5.136988891	4.32E-07	3.43E-06	5.901718983	Up-Regulated
CD5	1.272488917	11.29261709	5.128788082	4.15E-07	3.30E-06	5.884155473	Up-Regulated
ELOVL2	1.606952287	17.09154062	5.128428411	4.15E-07	3.30E-06	5.882419743	Up-Regulated
AFP	1.867491961	8.852601304	5.156042986	4.45E-07	3.51E-06	5.880231342	Up-Regulated
ASCL2	1.256193878	11.93462251	5.117895924	4.38E-07	3.46E-06	5.831639872	Up-Regulated
OCSTAMP	1.288427014	8.6525689	5.150973575	4.96E-07	3.85E-06	5.801529058	Up-Regulated
PALM3	1.489896128	13.9339342	5.109551776	4.57E-07	3.58E-06	5.791477364	Up-Regulated
HRASLS5	1.69127174	13.482869	5.109046541	4.59E-07	3.60E-06	5.787470992	Up-Regulated
ANKRD45	1.235492977	13.62471034	5.106234588	4.64E-07	3.64E-06	5.775527305	Up-Regulated
ASF1B	1.506696604	14.78379821	5.101700211	4.75E-07	3.72E-06	5.753739741	Up-Regulated
AIM1	1.185056218	12.54005602	5.101394717	4.76E-07	3.72E-06	5.752272477	Up-Regulated
SCNN1G	1.60210716	9.298034144	5.105543353	4.90E-07	3.82E-06	5.732262143	Up-Regulated
CD79B	1.205035439	11.40556564	5.096740686	4.88E-07	3.80E-06	5.729411388	Up-Regulated
EXO1	1.538195287	12.88716626	5.089687435	5.05E-07	3.91E-06	5.696103066	Up-Regulated
AL109659.1	1.328496883	10.74414937	5.101035545	5.21E-07	4.03E-06	5.679375869	Up-Regulated
CYTL1	1.268412545	16.09906132	5.084679894	5.18E-07	4.01E-06	5.672113354	Up-Regulated
PARP15	1.294941102	10.92285472	5.083699938	5.20E-07	4.03E-06	5.667421153	Up-Regulated
FOSL1	1.509475735	13.93513396	5.082877079	5.22E-07	4.04E-06	5.663481792	Up-Regulated
ERCC6L	1.311196366	11.52309665	5.071811504	5.52E-07	4.23E-06	5.610562306	Up-Regulated
MOCOS	1.222867745	10.72932079	5.068341196	5.62E-07	4.30E-06	5.593482219	Up-Regulated
SERPINF1	1.212698963	16.81513917	5.064327456	5.73E-07	4.38E-06	5.57482999	Up-Regulated
PHLDA3	1.053834834	17.74066065	5.062374231	5.79E-07	4.41E-06	5.56551223	Up-Regulated
SUN3	1.028780831	9.779270971	5.059486995	5.98E-07	4.55E-06	5.537508213	Up-Regulated
C6orf165	1.244348226	9.634848883	5.053177689	6.08E-07	4.62E-06	5.518663942	Up-Regulated
SIMC1	1.286624964	13.81027823	5.050203509	6.15E-07	4.66E-06	5.50752559	Up-Regulated
ZBTB42	1.058356509	14.16165713	5.045269287	6.30E-07	4.76E-06	5.484052741	Up-Regulated
HOXA9	2.639683791	9.344273896	5.074591954	6.77E-07	5.06E-06	5.483930185	Up-Regulated
PTPN7	1.545507637	12.34181276	5.043783374	6.35E-07	4.79E-06	5.476988087	Up-Regulated
CPA2	1.396515067	11.14694114	5.042998095	6.41E-07	4.83E-06	5.46873943	Up-Regulated
SIT1	1.556608956	10.74375472	5.044032452	6.51E-07	4.89E-06	5.457964456	Up-Regulated
MELK	1.814659408	13.6877932	5.037765429	6.54E-07	4.92E-06	5.448395493	Up-Regulated
C19orf35	1.084842292	13.15803456	5.036955136	6.57E-07	4.94E-06	5.444547971	Up-Regulated
SLC25A20	1.038608695	16.91673937	5.034595458	6.65E-07	4.98E-06	5.433346669	Up-Regulated
MYO5B	1.179581525	12.64197333	5.03411324	6.66E-07	4.99E-06	5.431058183	Up-Regulated
ARSF	2.236936355	13.36489598	5.035098024	6.69E-07	5.01E-06	5.428688536	Up-Regulated
SPATA6	1.370054495	15.8557995	5.033311274	6.69E-07	5.01E-06	5.427252692	Up-Regulated
FANCI	1.010955124	15.07710752	5.033279198	6.69E-07	5.01E-06	5.427100495	Up-Regulated
LY6G6D	1.391212073	10.39503546	5.047659778	7.67E-07	5.65E-06	5.398433804	Up-Regulated
SLC13A3	1.185944842	14.49127621	5.027109801	6.90E-07	5.15E-06	5.397843965	Up-Regulated
S100A5	1.295624794	10.46264169	5.057116724	7.14E-07	5.32E-06	5.395060526	Up-Regulated
TUBB6	1.197699306	16.23306924	5.023696612	7.02E-07	5.23E-06	5.381671877	Up-Regulated
PAX3	2.854850239	8.611774341	5.0679726	7.65E-07	5.64E-06	5.370890406	Up-Regulated
CD3G	1.560117621	9.520473227	5.020606277	7.23E-07	5.38E-06	5.366670185	Up-Regulated
ARHGAP11B	1.06832764	12.09526534	5.01889696	7.19E-07	5.35E-06	5.358947379	Up-Regulated
CPA4	1.512912458	10.03730829	5.018479506	7.26E-07	5.39E-06	5.350539546	Up-Regulated
ATG9B	1.090637969	11.91797246	5.013977852	7.36E-07	5.46E-06	5.335677701	Up-Regulated
KIF20A	1.84336942	13.40745195	5.012635946	7.41E-07	5.49E-06	5.329333444	Up-Regulated
UBXN10	2.376311815	12.00660186	5.012339479	7.44E-07	5.50E-06	5.326483709	Up-Regulated
SERPINA1	1.473056659	15.65948484	5.011175353	7.47E-07	5.52E-06	5.322429805	Up-Regulated
SMCO2	1.146556335	9.71718019	5.01496019	7.50E-07	5.53E-06	5.322292962	Up-Regulated
ST8SIA5	1.67419877	13.81964435	5.004576759	7.71E-07	5.68E-06	5.291263603	Up-Regulated
NFE2	1.098904065	11.38950234	5.003170198	7.77E-07	5.71E-06	5.284147965	Up-Regulated
MEDAG	1.647874931	11.31709204	5.002819468	7.80E-07	5.72E-06	5.281051512	Up-Regulated
C16orf89	1.355998873	16.00728509	5.001000055	7.85E-07	5.75E-06	5.2743858	Up-Regulated
ULBP2	1.167965979	13.04264663	4.998036536	7.97E-07	5.83E-06	5.260409782	Up-Regulated
ENSG00000243440	1.038796316	8.875819533	4.994296487	9.11E-07	6.59E-06	5.234398665	Up-Regulated
CDCP1	1.179946993	12.95548861	4.992453098	8.19E-07	5.99E-06	5.234098558	Up-Regulated
GLYAT	1.344210292	8.238885187	4.993622073	9.12E-07	6.60E-06	5.233085998	Up-Regulated
CD2	1.857870103	12.01777837	4.992799246	8.21E-07	5.99E-06	5.232866161	Up-Regulated
SKA1	1.50578877	12.84182578	4.991735862	8.22E-07	6.00E-06	5.23072061	Up-Regulated
LELP1	3.41596864	9.851171129	8.044238486	1.10E-08	1.35E-07	5.221181986	Up-Regulated
CATSPERB	1.372711221	7.887747338	4.999945117	8.53E-07	6.21E-06	5.20872749	Up-Regulated
GUCY2D	1.325697845	9.373031192	4.983501354	8.67E-07	6.31E-06	5.181741051	Up-Regulated
MMP25	1.052352659	13.66575184	4.97972073	8.72E-07	6.34E-06	5.174198601	Up-Regulated
STPG1	1.373510756	13.26680338	4.979333558	8.74E-07	6.35E-06	5.172379305	Up-Regulated
DBNDD1	1.11305528	16.48951298	4.979301712	8.74E-07	6.35E-06	5.17222967	Up-Regulated
SNX10	1.223217222	17.003549	4.972726677	9.03E-07	6.54E-06	5.141353779	Up-Regulated
NUGGC	1.135308614	8.040227119	4.977491535	9.37E-07	6.75E-06	5.127144067	Up-Regulated
NMUR1	1.187868393	9.829276919	4.969455091	9.22E-07	6.66E-06	5.122252315	Up-Regulated
CCDC158	1.025708267	10.85847795	4.964501763	9.40E-07	6.76E-06	5.102782256	Up-Regulated
IQGAP3	1.530850367	13.43003494	4.964316438	9.41E-07	6.77E-06	5.101913822	Up-Regulated
ITGBL1	1.596834727	10.38242447	4.962083835	9.53E-07	6.85E-06	5.090069712	Up-Regulated
APOB	1.614729276	8.039051119	4.961182639	9.72E-07	6.98E-06	5.085044171	Up-Regulated
ZNF683	1.489886997	9.714757796	4.961677757	9.87E-07	7.07E-06	5.073843315	Up-Regulated
SCGB1D2	2.078180495	12.78227208	4.962377955	9.89E-07	7.09E-06	5.07247342	Up-Regulated
LZTS1	1.259039462	15.90450074	4.95434212	9.88E-07	7.08E-06	5.055217579	Up-Regulated
ZNF648	1.513753152	9.311750035	4.956930489	1.01E-06	7.19E-06	5.055099657	Up-Regulated
HIST1H3E	1.460872455	13.52142288	4.954986441	9.94E-07	7.11E-06	5.051193411	Up-Regulated
ULBP1	1.707914182	10.25262919	4.953627444	1.00E-06	7.17E-06	5.042901411	Up-Regulated
CMPK2	1.009471514	14.87040751	4.949454088	1.01E-06	7.23E-06	5.032364648	Up-Regulated
IL20RA	1.870322194	12.2506069	4.948373515	1.02E-06	7.27E-06	5.026405582	Up-Regulated
CDHR4	1.448276112	8.472691992	4.954039516	1.06E-06	7.53E-06	5.023058195	Up-Regulated
CLCNKA	1.448134976	9.191343662	4.946230431	1.05E-06	7.46E-06	5.013284828	Up-Regulated
RSPH1	1.245773733	15.52383422	4.944807426	1.04E-06	7.37E-06	5.010659165	Up-Regulated
PRAM1	1.175818929	14.95347122	4.939761744	1.06E-06	7.54E-06	4.987110737	Up-Regulated
EMR2	1.247013536	12.35582033	4.937404921	1.07E-06	7.62E-06	4.976118814	Up-Regulated
CYP27A1	1.216004142	17.66063555	4.936066003	1.08E-06	7.66E-06	4.96987639	Up-Regulated
SDC1	1.220134918	14.39685749	4.932771202	1.10E-06	7.78E-06	4.954521622	Up-Regulated
MAP1LC3A	1.108220432	18.14959161	4.92804956	1.12E-06	7.94E-06	4.932533579	Up-Regulated
TCAF2	1.204866507	12.23436784	4.927010834	1.13E-06	7.97E-06	4.927698938	Up-Regulated
ZIC5	1.225172356	13.73461305	4.924921915	1.14E-06	8.04E-06	4.917979088	Up-Regulated
SPP1	1.567088007	21.66319836	4.921963753	1.16E-06	8.15E-06	4.904221011	Up-Regulated
FAM160A1	1.450934128	8.822137793	4.915570935	1.23E-06	8.59E-06	4.865350134	Up-Regulated
CDK6	1.14387919	16.02526827	4.905495373	1.25E-06	8.77E-06	4.827765742	Up-Regulated
CENPF	1.541630978	14.62263356	4.895485362	1.32E-06	9.14E-06	4.78140759	Up-Regulated
C2orf40	1.437453342	14.45428512	4.892391717	1.34E-06	9.27E-06	4.767097785	Up-Regulated
TMPRSS3	2.115217886	9.936529552	4.896618477	1.35E-06	9.35E-06	4.762789723	Up-Regulated
DNAH5	1.263333996	11.66192575	4.883461503	1.40E-06	9.64E-06	4.725836796	Up-Regulated
WDR38	2.083802625	12.12288477	4.877444665	1.45E-06	9.96E-06	4.692862265	Up-Regulated
FAM3D	1.157466885	9.895789066	4.877035928	1.48E-06	1.01E-05	4.688827268	Up-Regulated
SLC52A1	1.097336061	10.01023456	4.875570513	1.45E-06	9.99E-06	4.688583589	Up-Regulated
DKKL1	1.43472266	11.07419922	4.875314008	1.47E-06	1.01E-05	4.679901492	Up-Regulated
TPX2	1.367417738	16.16987543	4.868350713	1.50E-06	1.03E-05	4.656175435	Up-Regulated
BRCA2	1.067663947	12.0269813	4.867055271	1.51E-06	1.03E-05	4.650212538	Up-Regulated
STRA6	1.449225627	11.75409201	4.857187445	1.59E-06	1.08E-05	4.604421117	Up-Regulated
ASPM	1.833962191	12.31954839	4.852140483	1.62E-06	1.11E-05	4.581664132	Up-Regulated
GDF5	1.29356539	11.11095645	4.84009376	1.72E-06	1.16E-05	4.525200285	Up-Regulated
RARRES1	1.165449345	12.93883944	4.838852593	1.73E-06	1.17E-05	4.520754391	Up-Regulated
CYP4F11	1.207185608	14.42405486	4.838174509	1.74E-06	1.17E-05	4.517650233	Up-Regulated
DUSP5	1.471811095	15.11307755	4.83725852	1.74E-06	1.17E-05	4.51345762	Up-Regulated
PAMR1	1.277072934	16.48860226	4.83693093	1.75E-06	1.18E-05	4.511958367	Up-Regulated
RIPPLY3	1.32306109	8.839492356	4.840838151	1.86E-06	1.24E-05	4.503812166	Up-Regulated
C6orf15	3.529331522	11.21458003	4.930244686	2.11E-06	1.39E-05	4.498512043	Up-Regulated
RAD54L	1.183704167	13.54383489	4.827513207	1.83E-06	1.22E-05	4.468896693	Up-Regulated
SLAMF1	1.590607254	8.84229457	4.82879244	1.90E-06	1.27E-05	4.463693852	Up-Regulated
SCNN1B	1.963262541	9.603866312	4.822697678	1.91E-06	1.27E-05	4.442944048	Up-Regulated
SPTBN5	1.119199187	11.79375652	4.821047319	1.89E-06	1.26E-05	4.439376316	Up-Regulated
CD3D	1.667777899	11.85127732	4.82208942	1.90E-06	1.27E-05	4.434879801	Up-Regulated
FCRL6	1.169220673	10.32856459	4.819733014	1.90E-06	1.27E-05	4.430939505	Up-Regulated
ENSG00000241489	1.004259187	11.02024626	4.816640376	1.93E-06	1.28E-05	4.419276845	Up-Regulated
PHKG1	1.079843494	17.9063238	4.814951729	1.94E-06	1.29E-05	4.411579598	Up-Regulated
MBOAT1	1.037402908	13.06330601	4.812031221	1.97E-06	1.31E-05	4.398273054	Up-Regulated
CLEC18C	1.260531196	8.432066367	4.816632711	1.99E-06	1.32E-05	4.394132098	Up-Regulated
ESM1	2.205442735	11.32923192	4.801113874	2.09E-06	1.38E-05	4.365344975	Up-Regulated
LRRC55	1.317953529	16.48504238	4.798454743	2.10E-06	1.39E-05	4.336117188	Up-Regulated
CWH43	1.9853097	8.089022816	4.827844676	2.80E-06	1.78E-05	4.327054606	Up-Regulated
C9orf24	1.858560543	13.73191826	4.79631581	2.12E-06	1.40E-05	4.326796299	Up-Regulated
MYOZ3	1.267429107	11.72576719	4.792620994	2.16E-06	1.42E-05	4.310022542	Up-Regulated
ADM	1.478209237	14.80034037	4.788730601	2.20E-06	1.44E-05	4.292373655	Up-Regulated
HGF	1.32777207	12.81970014	4.788724116	2.20E-06	1.44E-05	4.292344245	Up-Regulated
FAP	1.348043666	11.86300983	4.785963578	2.23E-06	1.46E-05	4.279047161	Up-Regulated
C3	1.436206873	19.72936863	4.782758279	2.26E-06	1.48E-05	4.265305505	Up-Regulated
CAPN12	1.151382753	8.299965314	4.784768066	2.28E-06	1.49E-05	4.26291205	Up-Regulated
RNASE4	1.127161706	11.30238805	4.78107085	2.28E-06	1.49E-05	4.257663217	Up-Regulated
GMPR	1.334536968	16.85363343	4.780785308	2.29E-06	1.49E-05	4.256370252	Up-Regulated
HJURP	1.711366264	13.51887931	4.780546714	2.29E-06	1.49E-05	4.255289932	Up-Regulated
ADM2	1.405039643	10.35140237	4.77384196	2.37E-06	1.54E-05	4.235962509	Up-Regulated
RGS14	1.386617115	14.15707831	4.767901384	2.43E-06	1.58E-05	4.198103961	Up-Regulated
RAD51	1.080298452	13.55124046	4.76611208	2.45E-06	1.59E-05	4.190023373	Up-Regulated
ICOS	1.506430912	8.899410611	4.772529276	2.68E-06	1.72E-05	4.177078897	Up-Regulated
ASZ1	2.911675417	7.303650165	5.087486874	2.70E-06	1.73E-05	4.175260935	Up-Regulated
SERINC2	1.268349965	14.09077891	4.762267188	2.50E-06	1.62E-05	4.172669015	Up-Regulated
B3GALT1	1.074433564	14.75267473	4.762104568	2.50E-06	1.62E-05	4.171935295	Up-Regulated
CLEC17A	1.74204424	12.05877078	4.757652153	2.56E-06	1.65E-05	4.149942826	Up-Regulated
NKX3-2	1.83774849	10.42502308	4.755738702	2.62E-06	1.69E-05	4.141235855	Up-Regulated
CYP4F3	1.748990706	11.98064821	4.751266434	2.63E-06	1.69E-05	4.122709304	Up-Regulated
NEK2	1.601755309	13.29520085	4.751153533	2.63E-06	1.69E-05	4.122578261	Up-Regulated
COL21A1	1.54969684	11.90313248	4.74703906	2.68E-06	1.72E-05	4.104060916	Up-Regulated
DLGAP5	1.865598187	12.82256273	4.746504495	2.70E-06	1.73E-05	4.098611567	Up-Regulated
CLIC3	1.130301358	11.98540078	4.745965033	2.70E-06	1.73E-05	4.098099342	Up-Regulated
SLC17A9	1.016531814	12.79817075	4.745278164	2.71E-06	1.73E-05	4.096140415	Up-Regulated
HOXA10	2.873636009	10.504919	4.750835946	2.81E-06	1.79E-05	4.084576879	Up-Regulated
NDC80	1.600482844	13.76935104	4.736674846	2.82E-06	1.79E-05	4.057481397	Up-Regulated
C2	1.15783141	14.38070809	4.735194279	2.84E-06	1.80E-05	4.050834942	Up-Regulated
ALDH1A3	1.913564389	11.19597501	4.734081252	2.85E-06	1.81E-05	4.04583967	Up-Regulated
CEP55	1.53621417	13.09538518	4.731635098	2.89E-06	1.83E-05	4.034865096	Up-Regulated
ACE	1.137268058	13.74468144	4.730176079	2.91E-06	1.84E-05	4.028321735	Up-Regulated
UBQLNL	1.136976811	10.84951359	4.729794193	2.92E-06	1.84E-05	4.025123136	Up-Regulated
TMTC2	1.023371789	15.85341241	4.729123427	2.92E-06	1.84E-05	4.023601984	Up-Regulated
PLA2G2A	2.953573885	11.05712054	4.751861588	3.13E-06	1.96E-05	4.016036742	Up-Regulated
CCNB2	1.479952848	14.44617066	4.726608727	2.96E-06	1.86E-05	4.01233077	Up-Regulated
PHEX	1.225625091	13.47298799	4.725904317	2.97E-06	1.87E-05	4.009174498	Up-Regulated
LRRIQ1	1.81777978	9.332899934	4.727962311	2.98E-06	1.88E-05	4.008332481	Up-Regulated
CENPV	1.199824321	16.35999658	4.724417405	2.99E-06	1.88E-05	4.002513456	Up-Regulated
SRY	2.467791462	10.41529143	4.772482129	4.09E-06	2.48E-05	4.001179904	Up-Regulated
RAB38	1.148635236	12.03778495	4.722250367	3.02E-06	1.90E-05	3.992074196	Up-Regulated
TMEM26	1.348403216	10.58811924	4.719608175	3.05E-06	1.92E-05	3.980982289	Up-Regulated
TC2N	1.600215806	12.76246341	4.718703828	3.07E-06	1.92E-05	3.976935722	Up-Regulated
ICAM1	1.19441358	15.55523107	4.717797407	3.08E-06	1.93E-05	3.972880588	Up-Regulated
FAM83G	1.24333518	10.14437009	4.713682913	3.14E-06	1.97E-05	3.954118551	Up-Regulated
MYBL2	1.93129729	14.72101691	4.708554082	3.22E-06	2.01E-05	3.931206861	Up-Regulated
ERP27	1.287936068	11.46148069	4.699986062	3.35E-06	2.08E-05	3.893341206	Up-Regulated
CD69	1.586152887	12.89801059	4.697810106	3.38E-06	2.11E-05	3.883643019	Up-Regulated
IFI30	1.315160681	11.07046233	4.696563757	3.41E-06	2.12E-05	3.876651626	Up-Regulated
IL2RG	1.090504374	13.53820689	4.694446845	3.44E-06	2.14E-05	3.86866114	Up-Regulated
LFNG	1.087015058	18.87317148	4.693728294	3.45E-06	2.14E-05	3.865461581	Up-Regulated
NEIL3	1.659749402	11.9451765	4.691358912	3.50E-06	2.17E-05	3.864323595	Up-Regulated
SIRPG	1.389259899	9.531744657	4.692685538	3.58E-06	2.20E-05	3.86157553	Up-Regulated
PLSCR2	1.117576426	8.136092309	4.738903338	3.84E-06	2.35E-05	3.861102623	Up-Regulated
FAM64A	1.749213089	14.7774851	4.692381777	3.47E-06	2.15E-05	3.859467022	Up-Regulated
CCR5	1.473422998	13.09840813	4.691941884	3.48E-06	2.16E-05	3.857509006	Up-Regulated
PLD5	1.421814853	13.04280022	4.69188824	3.48E-06	2.16E-05	3.857270241	Up-Regulated
NCAPG	1.626464267	13.43562341	4.687696121	3.55E-06	2.19E-05	3.838619246	Up-Regulated
LRRC66	1.026680904	12.07716741	4.687111379	3.56E-06	2.20E-05	3.836018904	Up-Regulated
ESPL1	1.600577893	12.5814185	4.681997955	3.64E-06	2.24E-05	3.813292256	Up-Regulated
PITX2	2.027268739	7.740772641	4.682080388	4.08E-06	2.48E-05	3.790500692	Up-Regulated
CNR1	1.201691006	16.45209726	4.670736539	3.84E-06	2.35E-05	3.763321021	Up-Regulated
FOXM1	1.432894649	15.48148956	4.668279574	3.89E-06	2.37E-05	3.752433188	Up-Regulated
RSAD2	1.185919679	15.12174623	4.66296187	3.98E-06	2.43E-05	3.728886227	Up-Regulated
HLA-DPA1	1.438880047	18.06730886	4.662021221	4.00E-06	2.43E-05	3.724723563	Up-Regulated
PITX1	2.068680478	10.78866047	4.661054202	4.06E-06	2.47E-05	3.724111991	Up-Regulated
KIAA0101	1.484520178	13.67438852	4.661866815	4.00E-06	2.44E-05	3.724040346	Up-Regulated
CXCR3	1.66835572	10.05439435	4.659261992	4.20E-06	2.54E-05	3.710590989	Up-Regulated
KRT75	1.852698779	9.261827069	4.667371013	4.62E-06	2.77E-05	3.658442584	Up-Regulated
PCDHB7	1.385610769	14.62682152	4.644766285	4.34E-06	2.62E-05	3.648501911	Up-Regulated
DHH	1.202035293	10.75732148	4.64354997	4.38E-06	2.64E-05	3.64039018	Up-Regulated
ARHGAP40	1.389870579	9.704463166	4.642200355	4.44E-06	2.67E-05	3.6399258	Up-Regulated
PDE1C	1.393551048	14.33456981	4.641981654	4.39E-06	2.64E-05	3.636225439	Up-Regulated
LCK	1.290041867	11.33641731	4.641789316	4.40E-06	2.65E-05	3.634016341	Up-Regulated
CD74	1.317360233	21.77747486	4.639295612	4.45E-06	2.67E-05	3.624390021	Up-Regulated
KIAA2012	1.674373546	9.28617044	4.637016314	4.52E-06	2.71E-05	3.610575678	Up-Regulated
ZBP1	1.491929966	10.59824926	4.635375553	4.53E-06	2.72E-05	3.606454766	Up-Regulated
MMP9	1.918318843	12.21600713	4.633076978	4.58E-06	2.75E-05	3.596341054	Up-Regulated
DNAH3	1.218241338	6.604558698	4.632170081	4.73E-06	2.83E-05	3.571235009	Up-Regulated
PLAC8	1.501936002	11.81880287	4.62471041	4.76E-06	2.84E-05	3.560233562	Up-Regulated
CKM	1.01095838	10.69639253	4.62510991	4.76E-06	2.84E-05	3.55963256	Up-Regulated
OASL	1.396799085	13.14133767	4.621580203	4.83E-06	2.87E-05	3.546488791	Up-Regulated
ANKRD35	1.472356121	15.2983693	4.620697318	4.85E-06	2.88E-05	3.542613581	Up-Regulated
CSRP3	1.186910368	9.12536446	4.618950243	5.67E-06	3.30E-05	3.513725706	Up-Regulated
FSCN2	1.104465395	11.02360471	4.613468107	5.02E-06	2.98E-05	3.509918198	Up-Regulated
GZMH	1.525060521	12.01515343	4.611958187	5.10E-06	3.02E-05	3.508811752	Up-Regulated
PHLDA2	1.491708866	12.11625514	4.612879851	5.05E-06	3.00E-05	3.504646173	Up-Regulated
CXCR6	1.537123205	9.879649604	4.608803151	5.16E-06	3.05E-05	3.485084864	Up-Regulated
PDCD1	1.540444061	10.67575133	4.607914622	5.18E-06	3.06E-05	3.481199706	Up-Regulated
BRIP1	1.332054529	12.07362688	4.605454026	5.20E-06	3.07E-05	3.475814128	Up-Regulated
CPA1	1.412345138	8.430812228	4.61745966	5.50E-06	3.22E-05	3.47071617	Up-Regulated
CASP5	1.332935598	10.80661964	4.604451524	5.27E-06	3.10E-05	3.465020336	Up-Regulated
COL25A1	1.258565039	11.50200171	4.602897962	5.26E-06	3.10E-05	3.46463276	Up-Regulated
HLA-DOA	1.48617694	15.94856937	4.600303316	5.33E-06	3.13E-05	3.453288457	Up-Regulated
GNRH2	1.071577994	11.48657688	4.600715945	5.34E-06	3.14E-05	3.451453721	Up-Regulated
GTSE1	1.398978208	13.87857908	4.599163247	5.35E-06	3.15E-05	3.448305708	Up-Regulated
HLA-DPB1	1.396136347	18.71202081	4.592282535	5.53E-06	3.23E-05	3.418257213	Up-Regulated
HLA-DQB1	1.637442801	16.20513399	4.588087478	5.63E-06	3.29E-05	3.399957443	Up-Regulated
ABCB11	1.726480564	7.819799316	4.576063175	6.66E-06	3.81E-05	3.398250485	Up-Regulated
CHAD	1.431413788	12.70839563	4.585838727	5.70E-06	3.32E-05	3.38951391	Up-Regulated
HLA-DRA	1.455970973	21.27242633	4.58388248	5.74E-06	3.34E-05	3.381629753	Up-Regulated
IL22RA1	1.233200063	9.040156327	4.58759699	5.88E-06	3.41E-05	3.368586125	Up-Regulated
WFIKKN2	1.720133775	11.00921798	4.577628461	5.94E-06	3.44E-05	3.350847387	Up-Regulated
HAO1	1.385861662	8.815960991	4.586922235	7.16E-06	4.06E-05	3.3364699	Up-Regulated
C9orf171	1.612896463	12.78413531	4.570135188	6.12E-06	3.53E-05	3.321819425	Up-Regulated
C15orf48	1.163648729	11.1442763	4.565009964	6.28E-06	3.61E-05	3.297669308	Up-Regulated
CXorf22	1.611344984	9.211419631	4.566064448	6.29E-06	3.62E-05	3.297307893	Up-Regulated
COL23A1	1.529894871	14.12381163	4.559209032	6.43E-06	3.69E-05	3.274400965	Up-Regulated
LRRC61	1.398824717	13.74241888	4.557759733	6.47E-06	3.71E-05	3.268118999	Up-Regulated
AGTR1	1.166441322	9.746271721	4.548525507	6.77E-06	3.87E-05	3.238149789	Up-Regulated
GZMA	1.653543895	12.51816169	4.547107263	6.84E-06	3.90E-05	3.23009909	Up-Regulated
CD8B	1.357969163	10.47499248	4.546411954	6.92E-06	3.94E-05	3.221055773	Up-Regulated
COL8A2	1.265932617	14.85470398	4.546556912	6.81E-06	3.89E-05	3.219622605	Up-Regulated
CLDN18	1.072466994	9.472854687	4.543438963	6.95E-06	3.96E-05	3.214263708	Up-Regulated
LRRN4CL	1.617415185	13.85409392	4.545104277	6.86E-06	3.91E-05	3.213342281	Up-Regulated
CD52	1.26480064	14.13332051	4.542994353	6.93E-06	3.95E-05	3.203917973	Up-Regulated
RGS6	1.320042979	14.48690465	4.541546627	6.97E-06	3.97E-05	3.197968941	Up-Regulated
CD3E	1.581617126	11.94120613	4.538319845	7.09E-06	4.03E-05	3.182811806	Up-Regulated
COL3A1	1.727166722	15.24458825	4.537254132	7.11E-06	4.03E-05	3.179434955	Up-Regulated
METTL24	1.425625742	11.5414138	4.536124025	7.19E-06	4.07E-05	3.170204102	Up-Regulated
CD8A	1.315081698	12.33793464	4.532799355	7.26E-06	4.10E-05	3.159915073	Up-Regulated
HLA-DQA1	1.806233013	15.10483915	4.530964737	7.32E-06	4.13E-05	3.152307994	Up-Regulated
RBM47	1.093743456	13.7103229	4.530355948	7.34E-06	4.14E-05	3.149684048	Up-Regulated
HOPX	1.231343462	17.16160446	4.530342001	7.34E-06	4.14E-05	3.14962394	Up-Regulated
CDC45	1.384716502	13.8722484	4.527085983	7.45E-06	4.20E-05	3.135595724	Up-Regulated
C1orf189	1.372275721	11.80283081	4.521187111	7.82E-06	4.39E-05	3.118719219	Up-Regulated
BAIAP3	1.206360153	17.73076968	4.52103648	7.65E-06	4.30E-05	3.109556761	Up-Regulated
CENPU	1.305218237	14.65391565	4.520912289	7.66E-06	4.30E-05	3.109022543	Up-Regulated
LAIR2	1.221934675	10.30867565	4.520648193	8.00E-06	4.47E-05	3.101702087	Up-Regulated
C9orf135	1.463064441	10.29834526	4.519466953	7.96E-06	4.46E-05	3.09168672	Up-Regulated
CDC25C	1.359457702	12.56617911	4.513751796	7.91E-06	4.43E-05	3.078243809	Up-Regulated
CCKAR	1.42979689	9.285903858	4.513985205	9.06E-06	5.00E-05	3.070063422	Up-Regulated
GPR82	1.813752989	11.48513193	4.50090651	8.40E-06	4.67E-05	3.022262462	Up-Regulated
CHMP4C	1.019996003	10.87622019	4.498757374	8.52E-06	4.73E-05	3.02201684	Up-Regulated
BUB1	1.321502695	13.75104915	4.500330368	8.41E-06	4.68E-05	3.020674256	Up-Regulated
SPN	1.025876545	13.28970973	4.499121134	8.45E-06	4.70E-05	3.015495167	Up-Regulated
KIF14	1.408148231	12.41977593	4.498645209	8.47E-06	4.71E-05	3.013457157	Up-Regulated
ADAMTS1	1.029590258	15.45797136	4.496875155	8.54E-06	4.74E-05	3.005879157	Up-Regulated
VSIG8	1.258282126	10.38476503	4.493720676	8.79E-06	4.87E-05	2.99409261	Up-Regulated
SH2D1A	1.264620802	10.297489	4.492773647	8.77E-06	4.87E-05	2.98232154	Up-Regulated
CD300LF	1.146449087	13.53178674	4.488961552	8.85E-06	4.90E-05	2.97203291	Up-Regulated
VPREB3	1.185448278	12.23362224	4.48364536	9.14E-06	5.04E-05	2.94337682	Up-Regulated
VWA3B	1.115450359	12.36224629	4.476873538	9.35E-06	5.14E-05	2.92043909	Up-Regulated
GPA33	1.114869546	9.132501664	4.477517402	9.41E-06	5.17E-05	2.916346668	Up-Regulated
ABCD2	1.140314107	14.56631774	4.474413435	9.45E-06	5.19E-05	2.909954662	Up-Regulated
FGL2	1.097484074	15.78165811	4.473451046	9.49E-06	5.21E-05	2.905854616	Up-Regulated
CD44	1.298429743	18.33450555	4.468637187	9.70E-06	5.32E-05	2.885358464	Up-Regulated
PIH1D3	1.641658437	8.760958761	4.468872822	1.15E-05	6.17E-05	2.884213807	Up-Regulated
TNNI1	1.101448614	6.843905782	4.476308135	1.03E-05	5.62E-05	2.873285101	Up-Regulated
CLEC18A	1.210747796	9.400742564	4.465861651	9.85E-06	5.39E-05	2.871846304	Up-Regulated
FCGR2A	1.102378129	15.93661669	4.461293329	1.00E-05	5.48E-05	2.854129521	Up-Regulated
GPRC5A	1.736261957	11.03758608	4.457520529	1.02E-05	5.56E-05	2.838104566	Up-Regulated
ROR2	1.467394912	10.98091553	4.456958277	1.02E-05	5.57E-05	2.835438901	Up-Regulated
ODF3L1	1.043605842	10.92135379	4.454951885	1.04E-05	5.65E-05	2.821434578	Up-Regulated
GALNT4	1.01318377	9.707572914	4.453380857	1.05E-05	5.69E-05	2.814178129	Up-Regulated
CATSPER1	1.019089198	10.15674766	4.448119451	1.07E-05	5.78E-05	2.796556878	Up-Regulated
HLA-DRB1	1.380903806	20.28188282	4.443903456	1.08E-05	5.87E-05	2.780370343	Up-Regulated
PDZK1IP1	1.47974821	11.67339133	4.442439957	1.10E-05	5.94E-05	2.769075776	Up-Regulated
ZYG11A	1.175467319	7.969190486	4.44554321	1.13E-05	6.09E-05	2.764732616	Up-Regulated
STK31	1.113859255	9.887468914	4.436045122	1.12E-05	6.06E-05	2.746581067	Up-Regulated
NPTX2	1.889656267	16.0850137	4.435418581	1.13E-05	6.07E-05	2.744478422	Up-Regulated
CFAP221	1.091766439	12.66483395	4.430540204	1.15E-05	6.18E-05	2.723871099	Up-Regulated
DMRT1	1.182519982	8.005557401	4.432496486	1.27E-05	6.75E-05	2.721571002	Up-Regulated
ISG15	1.21019445	18.93273163	4.425178382	1.18E-05	6.32E-05	2.701245798	Up-Regulated
XG	1.480875784	9.29072339	4.42057197	1.23E-05	6.57E-05	2.690715432	Up-Regulated
C1orf158	2.166737683	10.01205403	4.417600059	1.25E-05	6.67E-05	2.676566381	Up-Regulated
CPXCR1	2.212763784	8.596020974	4.567239752	2.05E-05	0.000103026	2.645231683	Up-Regulated
PRF1	1.147838212	12.87629411	4.407257981	1.28E-05	6.79E-05	2.625547365	Up-Regulated
SGOL1	1.420280761	12.3388689	4.404773077	1.29E-05	6.86E-05	2.615373365	Up-Regulated
CEBPD	1.106093863	17.59007168	4.401678582	1.31E-05	6.94E-05	2.60238277	Up-Regulated
IL4I1	1.144580502	13.10828509	4.398482312	1.33E-05	7.03E-05	2.588973805	Up-Regulated
VSX1	1.638310051	11.32812375	4.393858908	1.36E-05	7.18E-05	2.567220144	Up-Regulated
MYOM3	1.354188332	7.490940534	4.39031938	1.41E-05	7.38E-05	2.552561103	Up-Regulated
CPNE8	1.075897236	13.81024454	4.38592352	1.40E-05	7.38E-05	2.536374641	Up-Regulated
ART3	1.384730809	13.28128472	4.385760792	1.40E-05	7.38E-05	2.535436641	Up-Regulated
SLFN12L	1.088855132	9.390910857	4.377774396	1.46E-05	7.62E-05	2.499723988	Up-Regulated
IGSF3	1.188047149	16.35241312	4.37699291	1.46E-05	7.62E-05	2.499055939	Up-Regulated
TREM1	1.780858875	11.04272005	4.376645402	1.47E-05	7.66E-05	2.494216745	Up-Regulated
FGFR3	1.375804968	18.35450766	4.372253271	1.49E-05	7.76E-05	2.479278857	Up-Regulated
TROAP	1.582204105	13.34551901	4.36894484	1.51E-05	7.86E-05	2.465233042	Up-Regulated
ORC1	1.123138155	13.15525733	4.366401133	1.53E-05	7.94E-05	2.454887059	Up-Regulated
ENSG00000268223	1.352581929	9.171218474	4.385851644	1.81E-05	9.22E-05	2.44794869	Up-Regulated
STAC2	1.777141848	15.48239554	4.364005605	1.55E-05	8.02E-05	2.444911203	Up-Regulated
HOXA6	2.480893182	11.3187531	4.413812722	1.75E-05	8.96E-05	2.438101523	Up-Regulated
DYDC1	1.61646422	8.922627577	4.392197691	2.41E-05	0.000118993	2.42746321	Up-Regulated
HOXD12	1.71883573	9.959285348	4.408725265	1.86E-05	9.44E-05	2.424580134	Up-Regulated
EMP1	1.277804716	17.59343992	4.357072754	1.59E-05	8.24E-05	2.416068871	Up-Regulated
GPR144	1.740513052	8.113196068	4.358597749	1.69E-05	8.68E-05	2.402819685	Up-Regulated
BLM	1.133313968	15.17222608	4.346514484	1.67E-05	8.60E-05	2.372225644	Up-Regulated
OMP	1.032642764	10.81611717	4.346108496	1.80E-05	9.19E-05	2.371219041	Up-Regulated
FBN3	1.58243702	12.43660588	4.34469403	1.68E-05	8.66E-05	2.364676183	Up-Regulated
HTR1D	1.293379403	11.55967998	4.344104741	1.69E-05	8.68E-05	2.361493962	Up-Regulated
KCNK5	1.671218025	9.87423134	4.345282377	1.69E-05	8.70E-05	2.361217581	Up-Regulated
HIST1H2BJ	1.08510477	12.94870199	4.338512936	1.73E-05	8.87E-05	2.338821113	Up-Regulated
CKAP2L	1.528077848	13.07937698	4.336122402	1.75E-05	8.95E-05	2.328925735	Up-Regulated
GAPT	1.476717721	12.66441487	4.335730225	1.75E-05	8.96E-05	2.327058863	Up-Regulated
LRRC43	1.128354455	13.32657503	4.333895727	1.76E-05	9.02E-05	2.319955732	Up-Regulated
APLNR	1.520574869	18.91287777	4.328118711	1.81E-05	9.23E-05	2.296073019	Up-Regulated
GPD1	1.452267893	16.18149258	4.325800112	1.83E-05	9.31E-05	2.286496038	Up-Regulated
COL1A1	1.696712507	14.86374783	4.324513028	1.84E-05	9.36E-05	2.281181787	Up-Regulated
ATF3	1.099678885	16.00224814	4.317113175	1.90E-05	9.61E-05	2.250656988	Up-Regulated
MUC3A	1.384459746	7.718813942	4.31634083	1.92E-05	9.72E-05	2.241249826	Up-Regulated
PRRX2	1.453829869	10.78081922	4.315992394	1.94E-05	9.82E-05	2.233233891	Up-Regulated
SLAMF6	1.305630436	10.74964124	4.312137339	1.95E-05	9.82E-05	2.227997678	Up-Regulated
ADAMTS14	1.336411649	13.09347154	4.310945579	1.95E-05	9.84E-05	2.225252413	Up-Regulated
DEPDC1B	1.134186858	12.99657648	4.309933795	1.96E-05	9.88E-05	2.221088057	Up-Regulated
FAM178B	1.32441874	12.95476483	4.298496503	2.06E-05	0.000103377	2.174076978	Up-Regulated
EN2	1.514440933	12.70289932	4.294956732	2.09E-05	0.000104681	2.159550868	Up-Regulated
MPZL2	1.287478077	12.0955925	4.292812025	2.11E-05	0.000105524	2.150755073	Up-Regulated
CATIP	1.290817411	10.77710691	4.284600874	2.19E-05	0.000109119	2.116658839	Up-Regulated
LRTM1	1.111763963	9.12147017	4.279195673	2.46E-05	0.000120791	2.111295058	Up-Regulated
MET	1.631954775	12.70543826	4.281174984	2.22E-05	0.000110563	2.103100869	Up-Regulated
KRT18	1.483980554	11.47068383	4.280009411	2.23E-05	0.000111027	2.097878208	Up-Regulated
RRM2	1.703767615	14.43121241	4.263178765	2.40E-05	0.000118459	2.029419312	Up-Regulated
HTRA4	1.329659941	9.479250753	4.263323942	2.47E-05	0.000121313	2.022360531	Up-Regulated
SKA3	1.204322397	13.78415938	4.259067641	2.44E-05	0.000120203	2.012901738	Up-Regulated
SFN	1.477736946	12.37586742	4.254913271	2.49E-05	0.00012197	1.995334856	Up-Regulated
MAATS1	1.093943728	13.68987378	4.25151472	2.52E-05	0.000123427	1.982185014	Up-Regulated
GZMK	1.582588746	10.85072145	4.254913917	2.54E-05	0.000124083	1.981914597	Up-Regulated
COX7A1	1.106452406	16.6473618	4.249760895	2.54E-05	0.000124175	1.975059701	Up-Regulated
CPNE4	1.834572064	13.77830931	4.248053856	2.56E-05	0.000125038	1.967907981	Up-Regulated
GYG2	1.174033086	16.85082258	4.247808326	2.57E-05	0.000125097	1.967130167	Up-Regulated
SLC25A43	1.084595443	15.2064369	4.247062234	2.57E-05	0.000125458	1.964101123	Up-Regulated
ENSG00000258130	1.11773744	9.317399043	4.245160525	2.62E-05	0.000127651	1.961371131	Up-Regulated
NUF2	1.056001877	14.25084715	4.243229741	2.62E-05	0.000127298	1.948549479	Up-Regulated
SP8	2.109573215	10.42620565	4.238856143	2.71E-05	0.000131685	1.918874997	Up-Regulated
BIRC5	1.580982634	14.95557703	4.231585879	2.75E-05	0.000133161	1.901380758	Up-Regulated
TTK	1.386846065	12.98115498	4.231383237	2.75E-05	0.000133243	1.900560934	Up-Regulated
ADAMTS7	1.037788548	12.75980637	4.228997689	2.78E-05	0.000134412	1.890912527	Up-Regulated
EXOC3L2	1.296831391	11.39940493	4.22806767	2.79E-05	0.00013478	1.887152414	Up-Regulated
GPR65	1.340216209	13.13826191	4.227464046	2.80E-05	0.000134982	1.884712347	Up-Regulated
PLA2G2C	1.144228283	8.248189823	4.225174146	2.96E-05	0.000141692	1.883740934	Up-Regulated
CRTAM	1.169558655	9.804620892	4.228232263	2.82E-05	0.000135628	1.881743282	Up-Regulated
SAMD3	1.135696096	8.531133819	4.226691753	2.83E-05	0.000136246	1.876233531	Up-Regulated
KRT8	1.541587859	10.12341811	4.225346638	2.83E-05	0.000136246	1.874864466	Up-Regulated
NCAPH	1.128728201	14.41393559	4.218413537	2.91E-05	0.000139601	1.848165808	Up-Regulated
GATA4	2.005627667	8.511382435	4.222593826	3.15E-05	0.000150018	1.8391208	Up-Regulated
SYTL1	1.027908524	10.95471672	4.204796135	3.09E-05	0.000147205	1.793315408	Up-Regulated
HSH2D	1.306551788	9.831508193	4.200814797	3.15E-05	0.000150027	1.774558981	Up-Regulated
HLA-DRB5	1.419779875	18.6725736	4.199575308	3.15E-05	0.000150151	1.772329957	Up-Regulated
ANKRD66	1.45245072	8.442958925	4.189073478	3.45E-05	0.000162424	1.768134068	Up-Regulated
C6orf132	1.011747234	7.982977082	4.194947709	3.24E-05	0.000153462	1.762930439	Up-Regulated
FCGR3A	1.276845099	17.83313417	4.19578637	3.21E-05	0.000152296	1.7571153	Up-Regulated
PNMT	1.513968809	13.75867669	4.195362669	3.22E-05	0.000152679	1.754796138	Up-Regulated
IL18RAP	1.233914992	10.01570264	4.1953689	3.23E-05	0.000153328	1.751399144	Up-Regulated
CCL5	1.305812258	14.36393252	4.186005617	3.34E-05	0.000158229	1.717899445	Up-Regulated
CD80	1.23144496	9.183684974	4.188272256	3.37E-05	0.00015944	1.714505739	Up-Regulated
GLI1	1.25535179	11.59155686	4.174862824	3.50E-05	0.000164689	1.673326555	Up-Regulated
LYPD6	1.123708757	14.5159847	4.173481645	3.53E-05	0.000165494	1.667809346	Up-Regulated
APOBEC3B	1.088736542	12.99826195	4.171727108	3.56E-05	0.000166976	1.659391199	Up-Regulated
MPV17L	1.02970264	15.36929388	4.17053064	3.57E-05	0.000167418	1.656027082	Up-Regulated
NCF1	1.012323528	13.02274317	4.159030541	3.75E-05	0.000174673	1.610185707	Up-Regulated
HLA-DMA	1.006383908	17.83841159	4.157052225	3.78E-05	0.000175928	1.602311709	Up-Regulated
ACOT11	1.030060198	12.65838837	4.1555	3.80E-05	0.000176916	1.596136071	Up-Regulated
ASPN	1.096102304	12.62812096	4.154742259	3.82E-05	0.000177398	1.593122128	Up-Regulated
NKG7	1.092080298	13.83099306	4.138789626	4.08E-05	0.000188529	1.529789085	Up-Regulated
KCNN4	1.071291891	12.75567061	4.125973801	4.31E-05	0.000197936	1.479074305	Up-Regulated
SPATA18	1.330701633	11.88777762	4.123823403	4.35E-05	0.000199508	1.470579154	Up-Regulated
HAMP	1.572491769	13.80371212	4.110051733	4.61E-05	0.000209884	1.416272324	Up-Regulated
TLR2	1.145571277	15.74056696	4.110027998	4.61E-05	0.000209884	1.416178876	Up-Regulated
SALL4	1.128028588	10.77036308	4.103799604	4.73E-05	0.000214818	1.390938693	Up-Regulated
CD7	1.02720007	12.36521921	4.099554739	4.81E-05	0.000218103	1.374992873	Up-Regulated
ZFP36	1.119948571	19.23523875	4.097538465	4.85E-05	0.000219639	1.36707518	Up-Regulated
DLEC1	1.183412656	13.31922895	4.09435228	4.92E-05	0.00022227	1.354570796	Up-Regulated
FCGBP	1.636257195	16.06548856	4.086574556	5.08E-05	0.000228744	1.324084865	Up-Regulated
SPTA1	1.161848077	6.631838677	4.058634478	6.01E-05	0.00026533	1.313404147	Up-Regulated
UBASH3A	1.237976916	9.002808875	4.082665289	5.30E-05	0.000237204	1.293038008	Up-Regulated
MIXL1	1.026543862	10.4229583	4.078919555	5.27E-05	0.00023599	1.291965456	Up-Regulated
LRRC15	1.327265609	8.047552892	4.075214888	5.55E-05	0.000247438	1.28021304	Up-Regulated
CCR4	1.185845297	8.956133462	4.07079099	5.59E-05	0.00024875	1.25750686	Up-Regulated
TEKT3	1.040792116	11.98101092	4.068626109	5.48E-05	0.000244319	1.253940399	Up-Regulated
IL26	1.158008656	9.126282562	4.02716993	8.10E-05	0.000345466	1.242043916	Up-Regulated
CEACAM16	1.444210269	8.739635373	4.077367225	7.29E-05	0.000314925	1.216611076	Up-Regulated
NCMAP	1.378927001	10.99342765	4.057479547	5.76E-05	0.000255712	1.208237861	Up-Regulated
MGP	1.458691923	16.82385301	4.056800995	5.75E-05	0.000255542	1.207884596	Up-Regulated
FAM216B	2.061324298	8.878842638	4.02725677	7.10E-05	0.00030755	1.20133354	Up-Regulated
COL2A1	1.543301878	10.4542444	4.055397977	5.80E-05	0.000257256	1.201039084	Up-Regulated
SKAP1	1.126196294	10.18046923	4.055374894	5.83E-05	0.000258441	1.198038554	Up-Regulated
CLEC7A	1.085096325	14.50902475	4.04420274	6.06E-05	0.000267431	1.158955792	Up-Regulated
ENSG00000260234	1.16452208	8.445736022	4.097789378	0.000110161	0.000452465	1.120024483	Up-Regulated
ASS1	1.073891113	16.16525483	4.033890125	6.32E-05	0.000277548	1.119010075	Up-Regulated
HLA-DQB2	1.851988385	13.39476339	4.031150363	6.42E-05	0.000281294	1.106554468	Up-Regulated
CLDN10	1.389957461	15.02169241	4.030381552	6.42E-05	0.000281339	1.105275835	Up-Regulated
CATSPERD	1.098529954	8.580799703	4.020779043	6.89E-05	0.000299681	1.102798383	Up-Regulated
GSG2	1.179579288	11.94833382	4.024288366	6.58E-05	0.00028743	1.081903814	Up-Regulated
KRT80	1.380829401	8.791429531	4.021836285	6.85E-05	0.000298313	1.079865112	Up-Regulated
BTLA	1.035408337	9.572387795	4.015529652	6.85E-05	0.000298313	1.071640354	Up-Regulated
SLC17A1	1.293277724	8.228585655	4.003771314	0.000100596	0.000417102	1.066600326	Up-Regulated
SPOCD1	1.838731074	13.83784735	4.016640037	6.79E-05	0.000295811	1.052405979	Up-Regulated
TRIM36	1.066356282	14.66108723	4.005258641	7.11E-05	0.00030801	1.008608029	Up-Regulated
GSDMA	1.461067921	11.39373086	4.00456591	7.18E-05	0.000310531	1.001935088	Up-Regulated
NUSAP1	1.220259148	16.16742986	4.003336617	7.17E-05	0.000310166	1.001223196	Up-Regulated
LMO7DN	1.24288518	10.06859668	4.010404425	7.63E-05	0.000327571	0.986537726	Up-Regulated
APOBEC4	1.581281208	7.83461331	3.972784306	0.000107358	0.000442278	0.976245896	Up-Regulated
ATP1B4	1.306497551	8.386087225	3.978349776	8.14E-05	0.000346743	0.974729109	Up-Regulated
DBH	1.245095284	11.47265292	3.995965364	7.40E-05	0.000319122	0.971813822	Up-Regulated
LINGO3	1.133817388	13.83231347	3.992316573	7.50E-05	0.000322884	0.95894602	Up-Regulated
HLA-DOB	1.09022785	12.59899778	3.990880707	7.55E-05	0.000324567	0.953445536	Up-Regulated
LGI4	1.165917214	16.44910075	3.982528363	7.81E-05	0.000334559	0.921486392	Up-Regulated
ARX	1.394038813	14.0656634	3.977952456	7.96E-05	0.000340495	0.903540252	Up-Regulated
CPA5	1.041610594	10.03830176	3.977533971	8.00E-05	0.000341875	0.899871899	Up-Regulated
CD93	1.057328129	15.68264683	3.9767256	7.99E-05	0.000341735	0.8993199	Up-Regulated
VWDE	1.357059417	7.979077828	3.975524022	8.42E-05	0.000357009	0.892658287	Up-Regulated
KLHDC7A	1.651588837	8.463007248	3.982562571	8.48E-05	0.000359255	0.885167173	Up-Regulated
IL2RB	1.295333165	11.32553786	3.971199817	8.18E-05	0.000348	0.87808718	Up-Regulated
USP29	1.22281207	7.483301181	3.967211614	0.000100305	0.000416075	0.874249565	Up-Regulated
PRR15	1.119818551	12.28233639	3.964942802	8.39E-05	0.000355911	0.854100281	Up-Regulated
CHL1	1.079031505	17.42113633	3.964729091	8.39E-05	0.000355911	0.853589641	Up-Regulated
TMPRSS9	1.122749937	11.82610974	3.961646192	8.50E-05	0.000359923	0.841858705	Up-Regulated
TRIM59	1.147808134	12.7061322	3.96029276	8.55E-05	0.00036135	0.836711383	Up-Regulated
MT3	1.05392761	21.61319265	3.955533789	8.71E-05	0.000367672	0.818625373	Up-Regulated
GPR114	1.10599675	11.40203306	3.954655263	8.75E-05	0.000368904	0.815288851	Up-Regulated
ESCO2	1.272668462	11.90331548	3.94265869	9.18E-05	0.000385336	0.769797258	Up-Regulated
HDC	1.55178915	8.644721502	3.949129023	9.35E-05	0.00039118	0.768651056	Up-Regulated
GPR141	1.267757189	9.909489935	3.939793593	9.43E-05	0.000394343	0.762937175	Up-Regulated
CYP11A1	1.352472677	11.76950111	3.939529129	9.32E-05	0.000390356	0.756769843	Up-Regulated
HSD17B3	1.13752745	13.20017195	3.93894059	9.32E-05	0.000390409	0.755724419	Up-Regulated
RLBP1	1.254561382	15.03047749	3.934657075	9.48E-05	0.000396105	0.739526989	Up-Regulated
TSPAN18	1.166533324	15.19271722	3.934321702	9.50E-05	0.000396556	0.738259532	Up-Regulated
FXYD3	1.074833875	12.70239651	3.93189611	9.59E-05	0.000399851	0.729095626	Up-Regulated
CLEC12A	1.54380189	10.10597181	3.917350436	0.00010268	0.000425011	0.681833308	Up-Regulated
CAPN6	1.19658	8.169177181	3.901063377	0.000113135	0.000463293	0.673697382	Up-Regulated
CCNO	1.492382689	12.49006074	3.913413103	0.00010354	0.00042811	0.658159884	Up-Regulated
TMEM190	1.078696596	10.42264172	3.899224778	0.00011626	0.000474576	0.654573663	Up-Regulated
SLC24A5	1.023283239	7.762808308	3.90477449	0.000111016	0.00045549	0.64588283	Up-Regulated
BDKRB2	1.350685984	11.15565902	3.903541199	0.000107568	0.000442857	0.621948883	Up-Regulated
ZP3	1.148493431	13.5055331	3.899896313	0.000109073	0.000448669	0.608698042	Up-Regulated
EMR1	1.571995465	11.19932524	3.898922128	0.000109606	0.000450571	0.604495193	Up-Regulated
IDO1	1.784158559	9.757523125	3.904499597	0.0001138	0.000465719	0.604133017	Up-Regulated
CCDC33	1.522681907	8.774122152	3.882126742	0.000119298	0.00048625	0.601872895	Up-Regulated
EOMES	1.217919036	9.19096884	3.894018681	0.000112963	0.000462786	0.593358684	Up-Regulated
HOXB9	1.51155339	8.577891227	3.884160794	0.000134362	0.000541789	0.593355538	Up-Regulated
HS3ST3A1	1.48435334	11.09487932	3.872394992	0.000122662	0.000498717	0.528721339	Up-Regulated
FAM151A	1.036546906	11.46609143	3.877218646	0.000119747	0.000487979	0.522446414	Up-Regulated
STAP1	1.082400101	9.55836054	3.878290894	0.000121207	0.000493508	0.517225082	Up-Regulated
SELV	1.150844522	11.83266958	3.872157733	0.000122069	0.000496598	0.504149656	Up-Regulated
CYP4F2	1.18378968	9.202404182	3.863427969	0.000128179	0.000519148	0.477040321	Up-Regulated
UBE2C	1.492120851	15.84384032	3.863076012	0.000126384	0.0005122	0.471180114	Up-Regulated
FAM71E2	1.390542364	7.38599787	3.813564945	0.000216775	0.000826577	0.459430117	Up-Regulated
APOC2	1.053029781	13.557371	3.859094014	0.000128401	0.000519827	0.456396434	Up-Regulated
DUSP4	1.31535738	14.17288861	3.85448309	0.000130745	0.000528758	0.439423983	Up-Regulated
RCVRN	1.145115112	10.85676203	3.843242981	0.000137153	0.000552235	0.396007258	Up-Regulated
DBX2	1.238502743	15.12833577	3.839330754	0.000138871	0.000558331	0.383235509	Up-Regulated
PBK	1.511222415	15.08006734	3.837525292	0.000139835	0.000561853	0.376694489	Up-Regulated
RIBC2	1.365285574	11.47082596	3.834027188	0.000142176	0.000570188	0.362264782	Up-Regulated
OLR1	1.231376261	17.09376763	3.830068346	0.000144018	0.000576426	0.34919269	Up-Regulated
GPR37	1.250618228	17.90931252	3.830101472	0.000144032	0.000576426	0.349191308	Up-Regulated
AGPAT9	1.106713107	11.36605781	3.826452638	0.000146221	0.000584157	0.335382121	Up-Regulated
THEM5	1.241768666	13.7854685	3.821364677	0.000149084	0.000594416	0.31703498	Up-Regulated
FOLR1	1.132047542	13.80367615	3.819756936	0.000149998	0.000597689	0.31124657	Up-Regulated
CAP2	1.001579694	17.13439679	3.816765707	0.000151776	0.000604148	0.300256874	Up-Regulated
SLAMF8	1.152872995	13.70587859	3.816418297	0.000151984	0.00060485	0.298981026	Up-Regulated
ACADL	1.210546156	11.71311028	3.816266135	0.000152211	0.000605628	0.297936462	Up-Regulated
CD48	1.375512439	12.45110521	3.815590274	0.000152514	0.000606457	0.295819958	Up-Regulated
OR51M1	1.79390312	8.865723768	5.076580724	7.43E-05	0.00032	0.212685748	Up-Regulated
MEGF10	1.051487089	15.77432165	3.791123008	0.000167856	0.00066063	0.206379842	Up-Regulated
PTGER2	1.136818078	10.11027205	3.787988644	0.0001711	0.000671333	0.204679177	Up-Regulated
CST6	1.164522475	10.61015647	3.784526081	0.000178993	0.000698024	0.202536333	Up-Regulated
CNPY1	1.058322544	12.16837119	3.788780666	0.000169513	0.000666199	0.197486556	Up-Regulated
TNFRSF18	1.030114104	11.91720392	3.787255141	0.000170754	0.000670282	0.191218689	Up-Regulated
THNSL2	1.187717738	13.93985917	3.785897441	0.000171325	0.000672026	0.18732254	Up-Regulated
SMYD1	1.2898146	10.06524848	3.759974311	0.000190297	0.000736279	0.104566047	Up-Regulated
MAP3K19	1.739053374	10.35504659	3.750450822	0.000197073	0.000759895	0.071215001	Up-Regulated
CACNG5	1.518740528	10.96177905	3.749458013	0.000206212	0.000790693	0.045831932	Up-Regulated
LRAT	1.364481143	12.979529	3.734681903	0.000209174	0.000801091	0.001646847	Up-Regulated
IL7R	1.121814268	11.63703515	3.730095388	0.000212871	0.00081379	-0.014738758	Up-Regulated
BUB1B	1.289778075	13.80977065	3.729676338	0.000213173	0.000814618	-0.016139954	Up-Regulated
CTLA4	1.037027138	10.8469423	3.723898591	0.000218664	0.000832952	-0.038481855	Up-Regulated
NTNG1	1.001621085	13.3860365	3.722870837	0.000218846	0.000833482	-0.040573456	Up-Regulated
TRAT1	1.093954855	8.820793508	3.717664613	0.00023382	0.00088281	-0.041912167	Up-Regulated
SLC7A3	1.309725026	13.07010799	3.718662501	0.000222744	0.000846816	-0.042838087	Up-Regulated
ALX4	1.063631322	10.85203567	3.71603843	0.000224686	0.000853352	-0.06506106	Up-Regulated
MUSK	1.048032329	8.647695068	3.71204841	0.000231704	0.000877062	-0.073692749	Up-Regulated
C8orf4	1.053794059	16.64076917	3.713271154	0.000227092	0.0008613	-0.074966964	Up-Regulated
SLC39A12	1.512994756	15.32221419	3.707965582	0.00023182	0.000877145	-0.094040293	Up-Regulated
MFAP2	1.347741678	12.16215928	3.706648273	0.00023295	0.000880564	-0.09864625	Up-Regulated
TOP2A	1.562451422	15.77340111	3.706569487	0.000233021	0.000880657	-0.098927698	Up-Regulated
SULT1C2	1.436379815	9.413414818	3.706724987	0.00023355	0.000882483	-0.09981462	Up-Regulated
MAPK15	1.590684053	11.24071429	3.692026647	0.000246885	0.000927581	-0.138195905	Up-Regulated
KPNA7	1.021323234	8.897504601	3.664623878	0.000289944	0.00106581	-0.158434623	Up-Regulated
LYZ	1.325066573	15.44489869	3.689378911	0.000248902	0.000934061	-0.16020237	Up-Regulated
DCSTAMP	1.174604911	9.478766313	3.687275004	0.000254134	0.000951284	-0.173991174	Up-Regulated
EVX2	1.532707193	9.489914524	3.675573987	0.000275384	0.001019306	-0.192130044	Up-Regulated
NWD1	1.220929957	14.47919622	3.674821501	0.00026314	0.000979651	-0.211880228	Up-Regulated
AQP4	1.039262335	21.57709945	3.668487993	0.000269571	0.001000685	-0.234303313	Up-Regulated
GMNC	1.903852494	9.296460542	3.640380063	0.000310201	0.001129254	-0.246212173	Up-Regulated
F2RL3	1.220806859	11.01234121	3.663441826	0.000275173	0.001018733	-0.252800773	Up-Regulated
SDC4	1.279411821	18.21818556	3.661225916	0.000277127	0.001024182	-0.259968759	Up-Regulated
FBP2	1.404187831	9.057635293	3.655695613	0.000378053	0.001346666	-0.271009632	Up-Regulated
SIGLEC14	1.108086524	14.97447725	3.65446606	0.00028517	0.001051076	-0.271598749	Up-Regulated
FAM92B	1.451373251	9.160943224	3.657925656	0.000301855	0.001103053	-0.280242688	Up-Regulated
TSHZ2	1.05131782	12.88941132	3.653090987	0.000285827	0.001053252	-0.288661744	Up-Regulated
C8orf34	1.311911876	11.85441337	3.652892092	0.000286043	0.001053485	-0.289362514	Up-Regulated
TP73	1.170184882	12.34182972	3.64737904	0.000292088	0.001072051	-0.308772369	Up-Regulated
MMRN1	1.125566263	12.99740408	3.645695647	0.000293958	0.001077548	-0.314693563	Up-Regulated
MLPH	1.125221182	9.736684259	3.645307358	0.000294502	0.001079054	-0.316239126	Up-Regulated
SLC34A2	1.589031938	10.36586137	3.643204931	0.000298083	0.00109072	-0.325598306	Up-Regulated
CD300LB	1.069119671	10.56513941	3.64208053	0.000298464	0.001091906	-0.328125136	Up-Regulated
KLHDC7B	1.089257631	10.98755327	3.638004625	0.000302701	0.001105722	-0.341801784	Up-Regulated
CPA6	1.04096538	9.402294568	3.633280553	0.000311991	0.001135124	-0.364213555	Up-Regulated
SLC28A1	1.038424919	11.02379829	3.626170062	0.000316777	0.001149924	-0.383620501	Up-Regulated
ITGB4	1.144735677	17.69781042	3.625281989	0.000317545	0.001152278	-0.386290453	Up-Regulated
MCOLN2	1.182593243	11.30183087	3.618217958	0.000326353	0.00118156	-0.411320816	Up-Regulated
CAPSL	1.606963768	11.22391748	3.595145278	0.000361226	0.001293682	-0.425975498	Up-Regulated
CCNA1	1.302724068	12.70303481	3.608998665	0.000337683	0.001219364	-0.443211262	Up-Regulated
ENSG00000187905	1.117378612	9.188367342	3.596977601	0.000353909	0.001270318	-0.457977097	Up-Regulated
COL15A1	1.00976786	12.5210548	3.604421412	0.000343476	0.001236797	-0.459060513	Up-Regulated
FXYD1	1.281673445	14.5742584	3.60211642	0.00034646	0.001246141	-0.467076783	Up-Regulated
PRSS33	1.390950739	9.961546323	3.596904795	0.000360506	0.001291344	-0.494391386	Up-Regulated
C4orf22	1.315406301	7.729323799	3.547329582	0.000454064	0.001582798	-0.549378014	Up-Regulated
CSTA	1.393241331	12.55022136	3.575993852	0.000383054	0.001363215	-0.558795293	Up-Regulated
TSPAN2	1.058402235	11.95353041	3.567713909	0.00039399	0.001399285	-0.586142165	Up-Regulated
FGF21	1.137499883	8.836470503	3.48424295	0.00066267	0.002212432	-0.604272941	Up-Regulated
TERT	1.499667649	9.98292436	3.558701253	0.000425138	0.001496902	-0.622432967	Up-Regulated
PYHIN1	1.024383383	8.989232002	3.55082729	0.000425502	0.001497636	-0.650384154	Up-Regulated
PI16	1.459331811	16.88986023	3.545913962	0.000427202	0.001503069	-0.661028327	Up-Regulated
CHIT1	1.446749471	11.94695338	3.539534335	0.000437406	0.001534756	-0.682860732	Up-Regulated
XK	1.32153428	12.73671702	3.520934352	0.000468475	0.001625366	-0.746300144	Up-Regulated
DLX1	1.386987742	13.37105275	3.518854066	0.000472075	0.00163638	-0.753375643	Up-Regulated
IL22	1.664008611	8.785070265	3.479552104	0.000947612	0.003024487	-0.753777513	Up-Regulated
AURKB	1.387562083	14.10869745	3.516969397	0.000475438	0.00164566	-0.759851793	Up-Regulated
SMIM23	1.048321183	9.991441236	3.413417969	0.000914411	0.002931668	-0.766986415	Up-Regulated
IRX5	1.672691321	11.10921003	3.502409936	0.000503685	0.00173282	-0.782919109	Up-Regulated
RGS1	1.255716861	17.33058546	3.506607748	0.0004938	0.001702168	-0.794947266	Up-Regulated
CYB5R2	1.142256609	13.07286354	3.50018309	0.000505568	0.001738151	-0.816701347	Up-Regulated
MIA	1.160012214	10.68059017	3.489167934	0.00053051	0.001814385	-0.829085421	Up-Regulated
CCL2	1.270550299	16.77292074	3.48868828	0.00052728	0.001804624	-0.855528278	Up-Regulated
RAPSN	1.048259925	10.69779877	3.488594357	0.000528407	0.001807836	-0.856575762	Up-Regulated
PRDM9	1.29136981	6.898874721	3.508162003	0.001000043	0.00317024	-0.875506885	Up-Regulated
MMEL1	1.405329287	11.6911289	3.469468814	0.000565628	0.001921495	-0.92023786	Up-Regulated
SPATS1	1.164410935	8.931239658	3.426387067	0.000752533	0.002474573	-0.928000249	Up-Regulated
IL5RA	1.198971523	7.481026793	3.43915909	0.000643572	0.00215466	-0.971232219	Up-Regulated
STOML3	1.556958728	8.644171828	3.419237075	0.000728357	0.002405406	-0.977787326	Up-Regulated
ABCA13	1.19999624	8.816760564	3.448518864	0.00061047	0.002057233	-0.99043425	Up-Regulated
FERD3L	1.149177845	10.10171632	3.404070048	0.00087548	0.002822394	-0.997559593	Up-Regulated
OR13G1	1.37201936	9.055093753	4.300340736	0.00116877	0.003635542	-1.012125381	Up-Regulated
HSPA6	1.162093207	14.15820351	3.440137694	0.000628955	0.00211198	-1.018178006	Up-Regulated
ZBED9	1.160455538	11.31763563	3.427433439	0.000658928	0.002201833	-1.060663817	Up-Regulated
SLC26A4	1.004520514	11.87887535	3.418522849	0.000679869	0.002264737	-1.089890403	Up-Regulated
PTPRQ	1.129372556	7.135345858	3.391970806	0.000756278	0.002483527	-1.090861606	Up-Regulated
GJB2	1.470292306	13.03105819	3.407932061	0.000706507	0.002344124	-1.125032052	Up-Regulated
SIX3	1.371011377	9.881120805	3.384699517	0.000775199	0.002535656	-1.130546387	Up-Regulated
RNASE2	1.200714594	14.74812115	3.390755609	0.000750919	0.002472268	-1.1813814	Up-Regulated
CCR2	1.28508858	10.10937159	3.384046641	0.000772843	0.00252885	-1.191128919	Up-Regulated
ACPP	1.151173321	10.68218867	3.384292157	0.000768531	0.002517742	-1.202626204	Up-Regulated
RP11-178C3.1	1.322023097	9.940742708	3.276661806	0.0014858	0.004483769	-1.209221811	Up-Regulated
ALX1	1.186417398	9.136196015	3.334285851	0.000984729	0.003126335	-1.213575541	Up-Regulated
NPPC	1.099973036	12.58397527	3.380322909	0.000780029	0.002547592	-1.215874669	Up-Regulated
OXTR	1.098757653	15.07768214	3.371603217	0.000803892	0.002618136	-1.244071609	Up-Regulated
BTNL2	1.024866974	10.65642997	3.372125987	0.000808123	0.002628667	-1.244816355	Up-Regulated
PRND	1.118192942	8.815078251	3.370918587	0.000815222	0.00264992	-1.250277183	Up-Regulated
GOLT1A	1.244482107	11.94812896	3.363269678	0.000829795	0.002690917	-1.257946117	Up-Regulated
FAM81B	1.516740954	10.44310745	3.364755325	0.000827463	0.00268562	-1.267975397	Up-Regulated
SLC22A15	1.028545629	14.00712707	3.363216425	0.000828166	0.002687448	-1.271416646	Up-Regulated
HLA-DQA2	1.818172894	14.42173371	3.360396442	0.000838155	0.002713904	-1.28127516	Up-Regulated
RASSF9	1.351518736	10.86218256	3.353439676	0.000857561	0.002771603	-1.303304377	Up-Regulated
SYNPO	1.040639233	16.64870569	3.351382326	0.00086358	0.002789178	-1.309890804	Up-Regulated
COL28A1	1.238503157	14.60621072	3.346347661	0.000879069	0.002832064	-1.326219806	Up-Regulated
DRC7	1.076110792	11.84718183	3.338671931	0.000903427	0.002902266	-1.351158537	Up-Regulated
GPR139	1.397472294	9.415646205	3.313372525	0.001060912	0.003338416	-1.352549276	Up-Regulated
CLUL1	1.066819501	11.82463413	3.330125718	0.000930876	0.002978493	-1.37871629	Up-Regulated
IL1A	1.144857945	12.17580896	3.328215501	0.000937782	0.002996599	-1.385094684	Up-Regulated
FAM3B	1.024164337	10.26851639	3.326990944	0.000943277	0.003013154	-1.389533712	Up-Regulated
PSG11	1.205594551	6.963401791	3.229500292	0.001572158	0.004711815	-1.404401002	Up-Regulated
DTL	1.019044826	14.05193372	3.319078403	0.000967547	0.00307942	-1.414254397	Up-Regulated
REG1B	1.869531528	8.274330394	3.22619558	0.001766238	0.005209779	-1.417597977	Up-Regulated
CES1	1.237414596	11.53514772	3.314405846	0.000983775	0.003124855	-1.429352743	Up-Regulated
ERICH3	1.444601968	13.25749536	3.308827908	0.001002894	0.003178231	-1.447168224	Up-Regulated
NNAT	1.471469479	17.38002969	3.300374739	0.001032942	0.003258404	-1.474237577	Up-Regulated
OTX2	2.429717309	8.259738531	3.200625531	0.001686521	0.005007697	-1.475094451	Up-Regulated
EPHA5	1.234032728	13.1930408	3.298290936	0.001040476	0.003279479	-1.480900293	Up-Regulated
CXCL14	1.454461526	17.04499659	3.298052914	0.00104134	0.003281125	-1.481661082	Up-Regulated
GJA3	1.507267705	9.43822915	3.298713688	0.001046439	0.003294491	-1.48171332	Up-Regulated
PAPL	1.352117856	10.43576842	3.285638787	0.001090837	0.003421813	-1.49351965	Up-Regulated
IL6	1.285608517	11.76453203	3.27997277	0.001110084	0.003472107	-1.539597624	Up-Regulated
DLX2	1.315159257	11.15801987	3.275382499	0.00112894	0.003525347	-1.554443958	Up-Regulated
TTR	1.366311398	9.104690055	3.252750058	0.001250595	0.003849557	-1.558654927	Up-Regulated
FAM111B	1.199868173	13.15345138	3.264780076	0.001169303	0.003636611	-1.587599666	Up-Regulated
PRR32	1.2705077	12.18847753	3.25124706	0.001228724	0.003791344	-1.616967914	Up-Regulated
ANKUB1	1.230158764	8.789720424	3.251143888	0.001232469	0.003799848	-1.632173694	Up-Regulated
MALRD1	1.030558476	8.262730401	3.238817346	0.001286125	0.00394754	-1.670969844	Up-Regulated
HOXD4	1.407472239	11.65686138	3.216725317	0.001403656	0.004259966	-1.699650216	Up-Regulated
CASC5	1.062544655	12.59779777	3.222503688	0.00135177	0.004120068	-1.720479483	Up-Regulated
TNFSF13B	1.060937727	15.54819277	3.220943418	0.001359002	0.004141454	-1.725355695	Up-Regulated
PTPN3	1.293657085	11.74626877	3.210995274	0.00140596	0.004266285	-1.756392708	Up-Regulated
PRR9	1.660156028	8.833001391	3.049714844	0.003135863	0.008634634	-1.765708518	Up-Regulated
THBS1	1.042804342	13.99139311	3.200764726	0.001455813	0.00440365	-1.788214654	Up-Regulated
COL22A1	1.491244865	13.42092657	3.197866805	0.001470228	0.00444236	-1.797210865	Up-Regulated
EDDM3A	1.007563998	9.31981567	3.167114415	0.001902947	0.005564332	-1.856980791	Up-Regulated
SYTL5	1.091432425	12.44996902	3.176897063	0.001578716	0.004727781	-1.862100487	Up-Regulated
VWA5B1	1.090635287	9.236349469	3.162286185	0.001662355	0.004947411	-1.893261008	Up-Regulated
PCDHB8	1.035252469	13.78779339	3.149332662	0.001732121	0.005123303	-1.946714997	Up-Regulated
MSLN	1.059235393	12.7582504	3.145826747	0.001752614	0.00517595	-1.957429475	Up-Regulated
EDA2R	1.225942213	14.54722689	3.145224385	0.001756158	0.005183838	-1.959269207	Up-Regulated
FOXA3	1.009710902	9.952014805	3.122551691	0.001908425	0.005577276	-2.015349668	Up-Regulated
OSM	1.128442931	13.4105409	3.12442895	0.001883017	0.005513606	-2.022613635	Up-Regulated
NTSR1	1.297091237	10.90910573	3.079962736	0.00218504	0.006266172	-2.127535984	Up-Regulated
DMRT2	1.109454069	12.37123456	3.082370478	0.002165937	0.006222534	-2.149480446	Up-Regulated
GLRA2	1.34471598	12.14024742	3.067519689	0.00227417	0.006495599	-2.179404776	Up-Regulated
STC1	1.208607884	11.59640753	3.064966349	0.002292386	0.006540823	-2.201387099	Up-Regulated
LGI1	1.07533286	14.86062056	3.05754196	0.002348412	0.006682819	-2.223450919	Up-Regulated
PCDHGA9	1.221274249	14.33184054	3.056886655	0.002353459	0.006693214	-2.22539823	Up-Regulated
TENM3	1.136076805	13.26477857	3.055912396	0.00236098	0.006712617	-2.228292607	Up-Regulated
SLAMF7	1.147804479	10.3005863	3.036241058	0.002521125	0.007118427	-2.272243998	Up-Regulated
SP9	1.176162679	11.05133995	3.029272282	0.002584623	0.007277396	-2.293046321	Up-Regulated
OR2T6	1.089160358	9.015958898	2.804959247	0.006417981	0.016195836	-2.344818372	Up-Regulated
KLHL14	1.022939887	10.01222554	2.983918371	0.002986039	0.00827299	-2.43979827	Up-Regulated
HOXC5	1.094657181	9.550981906	2.950109907	0.00354539	0.009644785	-2.45150603	Up-Regulated
ADGB	1.037389881	7.049147092	2.953021403	0.003353205	0.009175234	-2.469775147	Up-Regulated
CTAG2	2.035745913	10.93358767	2.82229344	0.005838698	0.014908271	-2.511065346	Up-Regulated
PLEKHG4B	1.161007487	9.884254666	2.956305071	0.00325758	0.008937761	-2.5195159	Up-Regulated
ZNF385D	1.03473854	12.597332	2.936996578	0.003463483	0.00944068	-2.57488654	Up-Regulated
CDH19	1.095155204	12.12253224	2.921336437	0.003640305	0.009860567	-2.619539839	Up-Regulated
PDX1	1.718216121	8.907432122	2.815214908	0.00527526	0.01363633	-2.63222234	Up-Regulated
CGA	1.04580776	8.413944095	2.830704259	0.005101608	0.013255213	-2.643596887	Up-Regulated
H1FOO	1.191815648	8.922383443	2.797865372	0.006566861	0.016518775	-2.673926873	Up-Regulated
ENSG00000259753	1.076573414	7.174883447	2.870073533	0.009066361	0.021796929	-2.686242377	Up-Regulated
PRAC2	1.238989472	10.41725512	2.838509825	0.005150854	0.013368703	-2.691132742	Up-Regulated
SLC6A11	1.036801801	16.65009449	2.885666983	0.004071177	0.010870428	-2.720382756	Up-Regulated
CD163	1.232797978	15.50501558	2.865354561	0.004336878	0.011490453	-2.777278047	Up-Regulated
LILRA4	1.047934678	14.08658806	2.863419287	0.004363713	0.011551996	-2.782668562	Up-Regulated
MS4A4E	1.01657361	11.28537031	2.851242608	0.004538517	0.011958731	-2.816446711	Up-Regulated
LRRC18	1.011779456	9.879807222	2.812679025	0.0051496	0.013367253	-2.826645854	Up-Regulated
IGFBP1	1.013453162	13.79090809	2.836814862	0.004739557	0.012422055	-2.856514391	Up-Regulated
IBSP	1.541124383	10.89926384	2.806860311	0.005267199	0.013617324	-2.922680983	Up-Regulated
OR6S1	1.141463183	8.602264967	2.722911237	0.013357973	0.03056933	-2.932524962	Up-Regulated
PNLIP	1.535401588	9.105279981	2.568806946	0.011707604	0.027266655	-3.044174463	Up-Regulated
AC009336.19	1.108084958	9.613444714	2.731795921	0.006627474	0.016647965	-3.060761959	Up-Regulated
ADCYAP1	1.199166556	11.8004601	2.746918443	0.006230548	0.015778799	-3.101162258	Up-Regulated
MKI67	1.079753174	14.3145533	2.734214251	0.00646981	0.01630735	-3.135207851	Up-Regulated
PTCHD4	1.001091693	11.5119178	2.719042687	0.006770091	0.016948602	-3.175551191	Up-Regulated
C6orf223	1.057403052	9.414428139	2.686456369	0.007497754	0.018536008	-3.245219404	Up-Regulated
HOXD8	1.562235179	12.93346033	2.673837835	0.007749596	0.019087391	-3.263894178	Up-Regulated
HOXC12	1.496190628	7.789546778	2.499657911	0.014196624	0.032208518	-3.28302206	Up-Regulated
CTAGE15	1.483064525	7.399866578	2.363955632	0.02285792	0.048448132	-3.310230648	Up-Regulated
GUCA1A	1.005759814	10.50029367	2.648805622	0.008344214	0.020327846	-3.358873534	Up-Regulated
ALOX15B	1.187670921	13.46240554	2.646539523	0.008384141	0.020412174	-3.365362551	Up-Regulated
KCNJ6	1.006409021	11.71260645	2.630085665	0.008793601	0.021236833	-3.407815289	Up-Regulated
SEMA3E	1.259073132	12.35322086	2.625832388	0.008903236	0.021469223	-3.418709911	Up-Regulated
PCSK1	1.054478584	14.74279829	2.610791801	0.00929841	0.022321295	-3.457196023	Up-Regulated
SLN	1.259651667	14.49326577	2.53769758	0.011457773	0.02677748	-3.640899037	Up-Regulated
HOXA11	1.481909488	11.09199148	2.469491799	0.0140615	0.031951001	-3.737012234	Up-Regulated
HAND2	1.431160002	10.60427113	2.465651527	0.014127765	0.032078809	-3.765597851	Up-Regulated
LPAR3	1.021851841	9.180830811	2.452075896	0.014636136	0.033080663	-3.799138412	Up-Regulated
PCDHGB2	1.073858637	15.39525151	2.457826681	0.014308761	0.032428467	-3.836151577	Up-Regulated
KCNS1	1.434474479	12.46143872	2.443627182	0.014881479	0.033572002	-3.870005373	Up-Regulated
CCDC129	1.131249169	8.487341466	2.440356115	0.015081001	0.033950364	-3.874646865	Up-Regulated
CBLN4	1.272912084	12.94459736	2.406871128	0.016449691	0.036589993	-3.957125452	Up-Regulated
KNCN	1.122569085	10.31789643	2.342585231	0.019624258	0.042495266	-4.003696029	Up-Regulated
SLC7A10	1.301287379	12.31346	2.375832635	0.017883502	0.039297073	-4.029770441	Up-Regulated
SUPT3H	-1.106742125	15.49509254	-12.12685008	6.34E-30	6.09E-26	57.06694106	Down-Regulated
GALNT13	-3.280180973	18.53639909	-11.9798872	2.54E-29	1.63E-25	55.70592231	Down-Regulated
SLC25A21	-2.940253353	11.46853049	-11.12354623	7.35E-26	2.82E-22	47.89179466	Down-Regulated
H2AFY2	-2.291877849	18.26943152	-11.02783962	1.63E-25	5.21E-22	47.12135493	Down-Regulated
MIPOL1	-2.194366955	12.34321037	-10.33086559	7.53E-23	6.57E-20	41.11335903	Down-Regulated
CSMD3	-3.345664278	14.81335216	-10.24589083	1.58E-22	1.21E-19	40.39000757	Down-Regulated
HMX1	-3.640200369	15.8245201	-10.11788557	4.82E-22	2.99E-19	39.29293172	Down-Regulated
PABPC5	-2.514730794	15.18991862	-10.07842436	6.53E-22	3.69E-19	38.99976233	Down-Regulated
ZC4H2	-1.359474565	16.64001015	-9.964282482	1.71E-21	8.23E-19	38.05547606	Down-Regulated
MDGA2	-2.609931621	14.69101664	-9.914244042	2.63E-21	1.20E-18	37.63662332	Down-Regulated
RANBP17	-2.56665828	12.91923498	-9.821096553	5.70E-21	2.23E-18	36.88113415	Down-Regulated
PCDH15	-3.421808573	15.91666619	-9.731976591	1.20E-20	3.92E-18	36.14934236	Down-Regulated
ACVR2B	-1.197355329	15.37633132	-9.72210975	1.30E-20	4.16E-18	36.07603511	Down-Regulated
IPMK	-1.040882547	15.66358205	-9.70094177	1.55E-20	4.86E-18	35.90459013	Down-Regulated
PHYHIPL	-1.599655067	20.39570118	-9.459032005	1.13E-19	2.96E-17	33.96362894	Down-Regulated
43532	-1.266324934	17.84085257	-9.406820836	1.72E-19	4.24E-17	33.5491878	Down-Regulated
TCEAL2	-1.499482466	20.24155367	-9.406567589	1.72E-19	4.24E-17	33.54718149	Down-Regulated
BMP2	-2.650091081	18.0885136	-9.405282967	1.74E-19	4.24E-17	33.53700487	Down-Regulated
RPRM	-2.571017455	18.02042846	-9.398016326	1.85E-19	4.44E-17	33.47945776	Down-Regulated
ALCAM	-1.236333568	19.29259483	-9.39515743	1.89E-19	4.49E-17	33.4568257	Down-Regulated
CLGN	-2.245838599	15.60086468	-9.390641573	1.96E-19	4.60E-17	33.42108637	Down-Regulated
GLUD1	-1.264030678	21.53679716	-9.309396608	3.78E-19	7.98E-17	32.78016439	Down-Regulated
FAM110B	-1.665442791	18.59121512	-9.288168064	4.49E-19	9.27E-17	32.61334495	Down-Regulated
MXI1	-1.003054574	19.23527035	-9.28562357	4.58E-19	9.36E-17	32.59336772	Down-Regulated
SMOC1	-2.96117613	21.11770709	-9.254010752	5.90E-19	1.13E-16	32.34549369	Down-Regulated
KLRC3	-2.906985154	14.81559032	-9.249444173	6.30E-19	1.20E-16	32.28110149	Down-Regulated
ASB13	-1.002705703	18.39213561	-9.208543055	8.49E-19	1.54E-16	31.99003656	Down-Regulated
FCHSD2	-1.087450195	19.19165313	-9.095864736	2.08E-18	3.54E-16	31.11452643	Down-Regulated
OPHN1	-1.65054374	18.027261	-9.065886934	2.64E-18	4.41E-16	30.88290021	Down-Regulated
CALCRL	-2.250751945	18.26248438	-9.035819412	3.34E-18	5.45E-16	30.65113342	Down-Regulated
RICTOR	-1.097594881	16.60590733	-9.025735731	3.62E-18	5.80E-16	30.57353054	Down-Regulated
SEMA4G	-1.075478501	15.93913609	-9.012883548	4.01E-18	6.21E-16	30.4747122	Down-Regulated
FAM133A	-2.417628415	15.43178841	-8.894637422	1.02E-17	1.39E-15	29.56551699	Down-Regulated
CBLN1	-3.096133998	15.45560398	-8.872743015	1.22E-17	1.64E-15	29.3901812	Down-Regulated
PCDH11X	-3.182933753	13.14800477	-8.867133751	1.27E-17	1.69E-15	29.35168871	Down-Regulated
FERMT1	-2.933071536	17.71905852	-8.862537213	1.30E-17	1.72E-15	29.32631292	Down-Regulated
TET1	-1.571959296	13.77860611	-8.818997421	1.82E-17	2.35E-15	28.99637019	Down-Regulated
SOX3	-2.403819078	15.62206864	-8.813951177	1.90E-17	2.44E-15	28.95355764	Down-Regulated
PID1	-1.655806459	19.15086121	-8.801749226	2.08E-17	2.61E-15	28.86599309	Down-Regulated
CRTAC1	-2.623981649	18.188379	-8.787205194	2.33E-17	2.85E-15	28.75620191	Down-Regulated
NOG	-2.416201286	16.97737697	-8.764420277	2.78E-17	3.32E-15	28.58446934	Down-Regulated
SORCS3	-1.851571384	16.38961583	-8.741394375	3.32E-17	3.89E-15	28.41125358	Down-Regulated
EIF3L	-1.109025688	19.73008054	-8.699375135	4.58E-17	5.21E-15	28.09602342	Down-Regulated
ARHGAP28	-1.974127086	12.06102617	-8.693145405	4.83E-17	5.40E-15	28.04630028	Down-Regulated
RAP2A	-1.203290087	19.76461347	-8.575072818	1.18E-16	1.20E-14	27.17009295	Down-Regulated
DNM3	-1.374202226	17.24690301	-8.525888502	1.72E-16	1.66E-14	26.80645793	Down-Regulated
NDN	-1.538907512	19.27954576	-8.441989397	3.24E-16	2.99E-14	26.18978165	Down-Regulated
ZNF681	-1.435015569	15.09377143	-8.43643281	3.37E-16	3.09E-14	26.14910127	Down-Regulated
DUSP26	-1.690541308	18.86018724	-8.419596574	3.83E-16	3.44E-14	26.02596442	Down-Regulated
RPS24	-1.048624395	21.30899186	-8.41059546	4.09E-16	3.64E-14	25.96020808	Down-Regulated
PAK7	-2.442212548	15.11172085	-8.382700395	5.04E-16	4.37E-14	25.75676165	Down-Regulated
RNF150	-1.226122246	16.01470065	-8.357817903	6.07E-16	5.14E-14	25.57571754	Down-Regulated
SH3GL2	-2.252994696	19.13533176	-8.331817491	7.40E-16	6.13E-14	25.38320898	Down-Regulated
RPL4	-1.012348333	22.09964167	-8.316470136	8.26E-16	6.81E-14	25.27577375	Down-Regulated
KLRC4	-2.974233271	14.49708353	-8.234757146	1.56E-15	1.19E-13	24.66000358	Down-Regulated
SLCO5A1	-2.124166139	13.40572882	-8.202587596	1.92E-15	1.43E-13	24.4519512	Down-Regulated
DSCAML1	-1.955405985	17.32548337	-8.186609061	2.16E-15	1.57E-13	24.34110114	Down-Regulated
DNAJC12	-1.170153671	17.51820848	-8.164581824	2.53E-15	1.84E-13	24.18367521	Down-Regulated
FAM13C	-1.279678808	16.78785819	-8.148069451	2.86E-15	2.07E-13	24.06587649	Down-Regulated
SOX8	-2.079870129	21.47620978	-8.146445762	2.89E-15	2.08E-13	24.05430302	Down-Regulated
RP11-35N6.1	-2.091017424	18.65230147	-8.114932125	3.64E-15	2.59E-13	23.83002825	Down-Regulated
TMEM257	-1.601244749	15.46533067	-8.113903983	3.68E-15	2.60E-13	23.81931613	Down-Regulated
LRIT2	-2.368620632	12.81212457	-8.114627721	3.69E-15	2.60E-13	23.8176056	Down-Regulated
SATB1	-1.12147363	17.37591363	-8.111429396	3.74E-15	2.60E-13	23.80514143	Down-Regulated
RBP3	-2.49484579	12.48154168	-8.078027219	4.85E-15	3.28E-13	23.55136565	Down-Regulated
RCOR2	-2.089773096	18.39539742	-8.067230485	5.15E-15	3.48E-13	23.49181998	Down-Regulated
TACR1	-2.760078676	14.36196435	-8.01965238	7.28E-15	4.72E-13	23.15602029	Down-Regulated
KLRC2	-3.6201618	16.71354105	-8.020611898	7.38E-15	4.76E-13	23.14658649	Down-Regulated
RIPPLY2	-1.602651361	16.73197402	-7.996510379	8.63E-15	5.53E-13	22.9900199	Down-Regulated
GRID2	-1.911132252	15.91425936	-7.983453946	9.45E-15	5.93E-13	22.90156629	Down-Regulated
MN1	-1.565953584	16.59786368	-7.973729596	1.01E-14	6.26E-13	22.83336179	Down-Regulated
TOX3	-2.062737405	16.27944511	-7.92513078	1.44E-14	8.50E-13	22.49346806	Down-Regulated
EPHB1	-1.777147719	17.89027988	-7.917499882	1.52E-14	8.91E-13	22.44024538	Down-Regulated
AKAP6	-1.149923327	17.16417583	-7.90865887	1.62E-14	9.41E-13	22.37863254	Down-Regulated
SERINC5	-1.192796901	18.51669509	-7.90597593	1.65E-14	9.57E-13	22.35994579	Down-Regulated
BCL7A	-1.189214063	17.66002722	-7.897176539	1.76E-14	1.01E-12	22.29869246	Down-Regulated
LRIG1	-1.212681472	20.87399392	-7.895407216	1.78E-14	1.01E-12	22.28638248	Down-Regulated
PPM1L	-1.058556808	17.24996275	-7.881977253	1.96E-14	1.11E-12	22.19301424	Down-Regulated
ZC3H12B	-1.637149891	14.68112003	-7.856512279	2.35E-14	1.29E-12	22.0163166	Down-Regulated
SGCD	-1.652038473	15.13337679	-7.851290085	2.44E-14	1.34E-12	21.9801358	Down-Regulated
TMEFF2	-2.167623694	16.70996059	-7.83125194	2.81E-14	1.52E-12	21.84148065	Down-Regulated
TRAM1L1	-1.16998903	16.56715629	-7.815478139	3.14E-14	1.68E-12	21.73252806	Down-Regulated
NTN4	-1.92309661	16.69511289	-7.791286769	3.73E-14	1.96E-12	21.56576841	Down-Regulated
TMEM100	-2.391387127	18.89302922	-7.753398421	4.87E-14	2.53E-12	21.30540674	Down-Regulated
WNT7B	-2.845799391	15.95427002	-7.74516619	5.16E-14	2.67E-12	21.24896838	Down-Regulated
FRY	-1.019006463	16.73101267	-7.714101197	6.42E-14	3.23E-12	21.03641913	Down-Regulated
DAPL1	-2.928839838	14.18088831	-7.705662923	6.86E-14	3.40E-12	20.97773118	Down-Regulated
NAP1L3	-1.126694295	19.58767436	-7.700239961	7.08E-14	3.49E-12	20.94179677	Down-Regulated
KIF21B	-1.384822513	17.84443456	-7.696298275	7.28E-14	3.57E-12	20.91491377	Down-Regulated
WDR86	-1.608113463	15.01215545	-7.693873392	7.40E-14	3.61E-12	20.89838104	Down-Regulated
GDNF	-2.241930248	13.60866269	-7.685419924	7.88E-14	3.79E-12	20.83800903	Down-Regulated
HDAC4	-1.016621182	16.93427008	-7.672548042	8.59E-14	4.09E-12	20.75316314	Down-Regulated
MEX3B	-1.518234225	15.53160015	-7.657754824	9.53E-14	4.47E-12	20.65261396	Down-Regulated
SHD	-2.562569006	19.25481532	-7.655671411	9.70E-14	4.53E-12	20.63573752	Down-Regulated
DLL1	-1.678830893	18.88756046	-7.648984578	1.01E-13	4.72E-12	20.59307531	Down-Regulated
CXXC4	-1.282338063	17.10136169	-7.642413978	1.06E-13	4.89E-12	20.54850482	Down-Regulated
USP49	-1.11300742	15.73975835	-7.619683845	1.24E-13	5.62E-12	20.39455323	Down-Regulated
HIST3H2A	-1.581114559	18.25933412	-7.619120452	1.25E-13	5.62E-12	20.39074198	Down-Regulated
ARPP21	-1.74331992	16.65867897	-7.619015067	1.25E-13	5.62E-12	20.39002909	Down-Regulated
GABBR1	-1.516533432	20.21737658	-7.612717222	1.30E-13	5.85E-12	20.347441	Down-Regulated
GFRA1	-2.464954576	16.31835349	-7.591358997	1.51E-13	6.65E-12	20.20321793	Down-Regulated
SPHKAP	-3.267133166	15.61587549	-7.582809113	1.61E-13	7.00E-12	20.14785421	Down-Regulated
IRX2	-4.275061396	14.38242991	-7.556361268	1.99E-13	8.52E-12	19.9542549	Down-Regulated
SMIM18	-2.180529585	16.23354793	-7.536618642	2.22E-13	9.34E-12	19.82990636	Down-Regulated
PRLHR	-4.379401835	14.61004077	-7.520814188	2.48E-13	1.04E-11	19.72657174	Down-Regulated
EYA1	-2.366635502	16.26356309	-7.514942984	2.56E-13	1.07E-11	19.68985512	Down-Regulated
PAX1	-4.07980036	11.93444635	-7.50530292	2.95E-13	1.21E-11	19.57952921	Down-Regulated
DPYSL4	-1.147444302	18.78731671	-7.497821544	2.89E-13	1.18E-11	19.57540155	Down-Regulated
RUNX1T1	-1.322309803	14.36180148	-7.487042219	3.11E-13	1.25E-11	19.50345085	Down-Regulated
KLRC4-KLRK1	-2.612157938	13.00282466	-7.486727169	3.14E-13	1.26E-11	19.49381301	Down-Regulated
C6orf58	-1.166949124	11.82410438	-7.47553877	3.37E-13	1.34E-11	19.42426961	Down-Regulated
GRID1	-1.158966436	17.60020336	-7.454865155	3.87E-13	1.53E-11	19.28916562	Down-Regulated
REPS2	-1.729372696	16.29193613	-7.447966686	4.06E-13	1.59E-11	19.24332107	Down-Regulated
RPS6KA6	-1.68722314	13.98371909	-7.42025248	4.92E-13	1.88E-11	19.05706844	Down-Regulated
ZNF385C	-1.070565866	13.89670594	-7.411649574	5.20E-13	1.96E-11	19.00253322	Down-Regulated
AFF2	-2.345085509	12.69740314	-7.406245038	5.40E-13	2.03E-11	18.96678114	Down-Regulated
CDHR1	-1.887807986	16.89398662	-7.364701123	7.16E-13	2.60E-11	18.69266047	Down-Regulated
GLRA3	-3.284033988	13.6177899	-7.352556393	7.85E-13	2.82E-11	18.60337472	Down-Regulated
FAM155A	-1.862222355	16.3439201	-7.342076875	8.34E-13	2.96E-11	18.54390059	Down-Regulated
ZNF804A	-1.849919046	15.13730109	-7.325558334	9.33E-13	3.28E-11	18.43552045	Down-Regulated
SOX6	-1.303496962	16.81642157	-7.31910198	9.74E-13	3.39E-11	18.39321312	Down-Regulated
CNTN3	-2.762553678	15.06476397	-7.304812239	1.07E-12	3.69E-11	18.29968218	Down-Regulated
SCG3	-1.773641761	21.58604929	-7.296716426	1.13E-12	3.89E-11	18.24675808	Down-Regulated
UPK2	-1.65020975	14.62086577	-7.263328106	1.42E-12	4.75E-11	18.02899334	Down-Regulated
NEUROD4	-3.794877335	11.4677997	-7.250307723	1.73E-12	5.65E-11	17.88634061	Down-Regulated
CDNF	-1.147382763	14.45074665	-7.240366984	1.65E-12	5.45E-11	17.8797065	Down-Regulated
CACNA2D1	-1.586536318	16.23020545	-7.221803259	1.87E-12	6.06E-11	17.75929082	Down-Regulated
ZDHHC22	-1.891592178	19.23011068	-7.220002034	1.89E-12	6.13E-11	17.74762033	Down-Regulated
DGKI	-1.197627858	15.44099132	-7.194124847	2.25E-12	7.21E-11	17.58021834	Down-Regulated
C5orf38	-3.727296194	15.0507576	-7.18881297	2.44E-12	7.74E-11	17.53233817	Down-Regulated
CDH20	-1.257823433	18.63746642	-7.183506712	2.41E-12	7.68E-11	17.51167012	Down-Regulated
RNF165	-1.501684997	15.83483241	-7.181983051	2.44E-12	7.74E-11	17.50184048	Down-Regulated
CSDC2	-2.311603745	18.54509139	-7.170073744	2.64E-12	8.30E-11	17.42506814	Down-Regulated
SCN1A	-1.400808985	16.2773199	-7.162055069	2.79E-12	8.75E-11	17.3713284	Down-Regulated
NUTM2D	-1.152216504	12.87946115	-7.155615335	2.91E-12	9.06E-11	17.3320028	Down-Regulated
GABRB3	-2.094507748	16.48156497	-7.069381859	5.13E-12	1.51E-10	16.78012726	Down-Regulated
HSF2BP	-1.307960234	14.74991894	-7.060149561	5.45E-12	1.60E-10	16.72136721	Down-Regulated
C17orf96	-1.268101364	16.47737371	-7.05449598	5.66E-12	1.65E-10	16.68541542	Down-Regulated
DLGAP1	-1.48395018	17.26308372	-7.049992673	5.83E-12	1.69E-10	16.65679526	Down-Regulated
NDST4	-3.487806167	12.04751963	-7.050219456	6.16E-12	1.77E-10	16.6522543	Down-Regulated
SHISA7	-1.772605748	16.99940313	-7.049147593	5.86E-12	1.69E-10	16.65142614	Down-Regulated
CYP17A1	-1.462640827	12.96313211	-7.040850042	6.19E-12	1.77E-10	16.59873664	Down-Regulated
RASL10A	-2.095875195	17.59607792	-7.040128477	6.22E-12	1.78E-10	16.59415711	Down-Regulated
FAM222A	-1.381910238	18.38256479	-7.026398778	6.80E-12	1.92E-10	16.50709269	Down-Regulated
AMOTL2	-1.152744013	18.64807658	-7.014535614	7.35E-12	2.07E-10	16.43197704	Down-Regulated
SLITRK5	-1.376043134	15.03168902	-7.00475785	7.83E-12	2.19E-10	16.37014426	Down-Regulated
PTCH1	-1.363889132	16.56962854	-7.002880706	7.93E-12	2.21E-10	16.35828167	Down-Regulated
FUT9	-1.395707757	16.53993674	-6.998717595	8.16E-12	2.26E-10	16.33005793	Down-Regulated
CTTNBP2	-1.217823396	17.62240768	-6.988965858	8.68E-12	2.39E-10	16.2704285	Down-Regulated
SULF2	-1.2930782	19.86035569	-6.960207283	1.05E-11	2.81E-10	16.08931375	Down-Regulated
PRSS35	-2.190978772	16.33045912	-6.958351832	1.06E-11	2.84E-10	16.07764969	Down-Regulated
SLC1A6	-2.521658143	14.02575918	-6.944603986	1.17E-11	3.08E-10	15.98864083	Down-Regulated
NDRG2	-1.270051776	22.07873654	-6.942956954	1.17E-11	3.08E-10	15.98097075	Down-Regulated
FLRT1	-1.299575853	17.15672324	-6.924014716	1.32E-11	3.44E-10	15.86225718	Down-Regulated
SLITRK1	-1.919666397	16.32134697	-6.914249471	1.41E-11	3.67E-10	15.79748609	Down-Regulated
NRG3	-1.556515278	16.370237	-6.905447643	1.49E-11	3.84E-10	15.74615498	Down-Regulated
SHANK2	-2.043438286	14.79821375	-6.897689941	1.57E-11	4.01E-10	15.6977215	Down-Regulated
JPH4	-1.673224812	18.70974199	-6.891100044	1.63E-11	4.15E-10	15.65661433	Down-Regulated
TNK2	-1.219590374	19.24877311	-6.890671543	1.64E-11	4.16E-10	15.6539425	Down-Regulated
NKAIN1	-1.665328426	16.99926755	-6.88944904	1.66E-11	4.20E-10	15.64451199	Down-Regulated
MB21D2	-1.07231497	16.30507282	-6.872874224	1.84E-11	4.61E-10	15.54309279	Down-Regulated
OLIG2	-1.452214084	20.93261164	-6.864614046	1.94E-11	4.84E-10	15.4899424	Down-Regulated
PTPRT	-2.248857627	16.07616285	-6.863778385	1.95E-11	4.85E-10	15.48653155	Down-Regulated
SSTR1	-2.786455815	15.38171273	-6.853568415	2.08E-11	5.17E-10	15.42134454	Down-Regulated
KIF26A	-1.727472534	15.45235167	-6.849706671	2.13E-11	5.27E-10	15.39915088	Down-Regulated
GNAI1	-1.054779007	18.01916518	-6.833142679	2.37E-11	5.81E-10	15.2964847	Down-Regulated
KCNB1	-1.354673262	17.08212116	-6.829630596	2.42E-11	5.92E-10	15.27474278	Down-Regulated
ATOH8	-1.723101016	17.58237254	-6.809912695	2.75E-11	6.65E-10	15.15284955	Down-Regulated
AKR1C3	-1.636938882	16.76851467	-6.797965153	2.97E-11	7.14E-10	15.07913415	Down-Regulated
CYP2A6	-1.370579255	11.97588606	-6.775351412	3.43E-11	8.11E-10	14.93821117	Down-Regulated
MGAT4C	-2.122452911	13.74011551	-6.772751402	3.49E-11	8.23E-10	14.92223058	Down-Regulated
CHRNA4	-2.008204428	15.03215397	-6.769589943	3.55E-11	8.36E-10	14.90449323	Down-Regulated
USP41	-1.852893219	11.40403873	-6.770830026	3.66E-11	8.60E-10	14.89142688	Down-Regulated
ENHO	-1.489554865	21.28690784	-6.753666597	3.93E-11	9.13E-10	14.80675648	Down-Regulated
JPH3	-2.116204053	17.40351923	-6.722057241	4.80E-11	1.09E-09	14.61330887	Down-Regulated
TUB	-1.061082834	18.724066	-6.720791495	4.84E-11	1.10E-09	14.60557835	Down-Regulated
USP43	-1.78947271	15.39453937	-6.706642081	5.29E-11	1.19E-09	14.51924394	Down-Regulated
KHDRBS2	-2.400667868	14.19864915	-6.704954456	5.34E-11	1.20E-09	14.50895684	Down-Regulated
RTP5	-2.399231168	17.27408397	-6.679482146	6.28E-11	1.40E-09	14.35235102	Down-Regulated
VAX2	-1.673964063	17.21172442	-6.677240286	6.36E-11	1.41E-09	14.34033206	Down-Regulated
CCNB3	-1.075219126	12.68541295	-6.673657163	6.50E-11	1.44E-09	14.31857351	Down-Regulated
PHACTR3	-1.361988933	18.01581079	-6.673620388	6.51E-11	1.44E-09	14.31835025	Down-Regulated
LGR5	-1.782285248	14.99911619	-6.665703251	6.84E-11	1.50E-09	14.27030827	Down-Regulated
ELFN2	-1.940603951	17.39091942	-6.659726771	7.10E-11	1.55E-09	14.23407404	Down-Regulated
NALCN	-1.075267405	16.9199476	-6.65962119	7.10E-11	1.55E-09	14.23343417	Down-Regulated
RAB33A	-1.303796329	18.07917879	-6.656711844	7.23E-11	1.58E-09	14.21580548	Down-Regulated
SNAP91	-1.927492915	17.79276011	-6.650965279	7.50E-11	1.63E-09	14.1810041	Down-Regulated
DOK6	-1.765180906	15.41046272	-6.629322582	8.58E-11	1.85E-09	14.05016163	Down-Regulated
DLL3	-2.407033898	20.22326537	-6.623547794	8.90E-11	1.91E-09	14.01531024	Down-Regulated
PHF21B	-1.069847521	16.21676755	-6.607609805	9.83E-11	2.08E-09	13.91925539	Down-Regulated
SMAD9	-1.09534237	17.94731988	-6.604421975	1.00E-10	2.12E-09	13.90006637	Down-Regulated
CXorf57	-1.532668094	15.86960385	-6.604168715	1.00E-10	2.12E-09	13.89854221	Down-Regulated
GREB1L	-1.96319228	13.45427676	-6.598784668	1.04E-10	2.20E-09	13.86462784	Down-Regulated
ENSG00000255641	-1.870463254	11.87444182	-6.587476702	1.19E-10	2.48E-09	13.79205074	Down-Regulated
ATP6V1G2-DDX39B	-1.279728302	10.23790872	-6.588344386	1.14E-10	2.38E-09	13.78615156	Down-Regulated
FREM3	-3.723190535	13.02266468	-6.579249503	1.19E-10	2.48E-09	13.75657448	Down-Regulated
CMTM5	-1.411617412	18.53503089	-6.571870573	1.23E-10	2.54E-09	13.70457038	Down-Regulated
GNAL	-1.468919098	16.05931243	-6.560709217	1.31E-10	2.70E-09	13.63772519	Down-Regulated
ADHFE1	-1.08179867	17.14371376	-6.536927447	1.52E-10	3.08E-09	13.49561606	Down-Regulated
FBLL1	-1.608002033	17.60978199	-6.524804036	1.64E-10	3.28E-09	13.42333958	Down-Regulated
PRTG	-1.033566508	13.92237858	-6.521278219	1.68E-10	3.33E-09	13.40234088	Down-Regulated
ZNF492	-1.803097947	10.83200357	-6.508612491	1.83E-10	3.60E-09	13.32614783	Down-Regulated
AIM2	-1.429302384	13.50849328	-6.505881879	1.84E-10	3.62E-09	13.31075728	Down-Regulated
ADAM29	-2.453552595	10.29332894	-6.50186709	2.03E-10	3.95E-09	13.29128242	Down-Regulated
HIST3H2BB	-1.450912409	13.36407518	-6.492591598	2.01E-10	3.91E-09	13.22898688	Down-Regulated
SCN11A	-1.18990967	11.34957734	-6.490024996	2.04E-10	3.96E-09	13.21376838	Down-Regulated
ATP6V1G2	-1.337304378	19.92841705	-6.488557009	2.05E-10	3.97E-09	13.20792083	Down-Regulated
GDAP1L1	-1.741843851	18.05816479	-6.471393892	2.28E-10	4.35E-09	13.10627327	Down-Regulated
SAMD11	-1.889639307	15.43359444	-6.449383639	2.60E-10	4.90E-09	12.97625253	Down-Regulated
LUZP2	-1.967183802	17.82950165	-6.429777984	2.94E-10	5.47E-09	12.86075267	Down-Regulated
PLCB1	-1.181813693	16.69696593	-6.425146427	3.02E-10	5.61E-09	12.83351103	Down-Regulated
ZNF534	-1.078045829	12.44078101	-6.424888959	3.03E-10	5.62E-09	12.83062793	Down-Regulated
ADAMTS20	-3.474404567	11.51411787	-6.401189032	3.60E-10	6.54E-09	12.71366492	Down-Regulated
FXYD2	-1.941204989	12.44468714	-6.403512099	3.45E-10	6.29E-09	12.70513322	Down-Regulated
NUDT11	-1.023360252	18.44412588	-6.402983574	3.45E-10	6.30E-09	12.70338549	Down-Regulated
GLUD2	-1.08215642	14.80632622	-6.37521075	4.09E-10	7.31E-09	12.54086145	Down-Regulated
CPEB3	-1.071252174	15.72160094	-6.372547317	4.15E-10	7.41E-09	12.52530685	Down-Regulated
SFRP2	-3.40299078	18.5068825	-6.371922072	4.17E-10	7.43E-09	12.5216562	Down-Regulated
DCX	-1.940416872	16.93743471	-6.371875493	4.17E-10	7.43E-09	12.52138424	Down-Regulated
CDR1	-1.674725685	12.96857617	-6.363288041	4.45E-10	7.88E-09	12.48547515	Down-Regulated
NTNG2	-1.208774918	16.66338534	-6.34970576	4.77E-10	8.40E-09	12.39213819	Down-Regulated
C1QL1	-1.911764335	21.11451021	-6.348905709	4.79E-10	8.42E-09	12.38748118	Down-Regulated
LRRC4C	-1.035923428	17.17278694	-6.348596345	4.80E-10	8.43E-09	12.38568055	Down-Regulated
ASXL3	-1.261730392	14.39835369	-6.346897545	4.85E-10	8.51E-09	12.37579411	Down-Regulated
MYT1	-1.894203812	17.00998756	-6.338454719	5.10E-10	8.89E-09	12.32669318	Down-Regulated
CACNG2	-2.944515162	14.81865564	-6.336798544	5.18E-10	9.03E-09	12.31185863	Down-Regulated
SUSD5	-2.339138031	16.38619183	-6.332717504	5.28E-10	9.16E-09	12.29335907	Down-Regulated
CUX2	-2.691712485	14.83333253	-6.328923817	5.40E-10	9.33E-09	12.2713313	Down-Regulated
MEGF11	-1.701990391	16.875077	-6.32787461	5.44E-10	9.38E-09	12.26524114	Down-Regulated
OMG	-1.090486222	18.81888375	-6.317626878	5.78E-10	9.91E-09	12.2058031	Down-Regulated
LPPR3	-2.372815963	15.39415869	-6.315793126	5.84E-10	9.99E-09	12.1951758	Down-Regulated
NUDT10	-1.002617977	17.131303	-6.312123778	5.97E-10	1.02E-08	12.17391841	Down-Regulated
LRRTM4	-1.673302261	15.89548742	-6.292535065	6.72E-10	1.14E-08	12.06061492	Down-Regulated
AC109829.1	-1.155212266	13.86730247	-6.279967794	7.24E-10	1.21E-08	11.98808275	Down-Regulated
ENSG00000214652	-2.106035916	13.49633374	-6.271069745	7.68E-10	1.28E-08	11.94886499	Down-Regulated
SCN3A	-1.438430034	17.27136199	-6.270877775	7.65E-10	1.27E-08	11.93569685	Down-Regulated
VIPR2	-2.549073118	16.62742853	-6.258907562	8.22E-10	1.36E-08	11.86557962	Down-Regulated
TMEM246	-1.423359629	16.89596203	-6.252246737	8.54E-10	1.40E-08	11.82852886	Down-Regulated
FAM57B	-1.415485023	17.04251946	-6.248060645	8.76E-10	1.43E-08	11.80448751	Down-Regulated
KCNIP3	-1.331836642	17.62079927	-6.210562824	1.09E-09	1.75E-08	11.58974737	Down-Regulated
LHFPL4	-1.138809075	18.38807176	-6.204957458	1.13E-09	1.81E-08	11.55774216	Down-Regulated
RAB27B	-1.67186288	15.10449408	-6.204905138	1.13E-09	1.81E-08	11.55744355	Down-Regulated
NUDT7	-1.011141817	15.59839569	-6.203725924	1.14E-09	1.82E-08	11.55071375	Down-Regulated
GABRA3	-1.876443282	16.92229015	-6.197556624	1.18E-09	1.88E-08	11.51552329	Down-Regulated
NXPH1	-1.723634494	17.91591805	-6.188826772	1.24E-09	1.96E-08	11.46577849	Down-Regulated
NR0B1	-2.296890837	13.50336384	-6.181136313	1.33E-09	2.07E-08	11.41514349	Down-Regulated
SMPD3	-1.247774224	15.95580203	-6.172854872	1.37E-09	2.13E-08	11.37492268	Down-Regulated
NEGR1	-1.557347802	15.64791306	-6.1555333	1.51E-09	2.33E-08	11.27661745	Down-Regulated
PDGFRA	-1.678478292	18.69133073	-6.152058373	1.54E-09	2.38E-08	11.25692478	Down-Regulated
ENSG00000198739	-1.134935261	16.99472919	-6.146548061	1.60E-09	2.45E-08	11.22457283	Down-Regulated
CLEC4F	-2.286527113	13.48548398	-6.133450017	1.74E-09	2.65E-08	11.16797543	Down-Regulated
KSR2	-2.2901098	13.62132095	-6.126847195	1.79E-09	2.71E-08	11.11433789	Down-Regulated
PCBP3	-1.432650727	15.38878957	-6.117589018	1.89E-09	2.85E-08	11.06210303	Down-Regulated
PSTPIP1	-1.388406731	15.56298351	-6.096529945	2.14E-09	3.17E-08	10.94354085	Down-Regulated
CD24	-1.769813724	18.77489374	-6.059591537	2.65E-09	3.81E-08	10.7364308	Down-Regulated
HMP19	-2.127778393	19.4544636	-6.051254682	2.78E-09	3.98E-08	10.68983729	Down-Regulated
RGR	-2.142889704	15.56195038	-6.043854668	2.90E-09	4.13E-08	10.64852613	Down-Regulated
GAREML	-1.100399937	18.27360959	-6.038243026	3.00E-09	4.25E-08	10.61722785	Down-Regulated
KLRK1	-1.881820053	12.34344328	-6.036592062	3.04E-09	4.30E-08	10.60374969	Down-Regulated
SEMA6B	-1.169369142	18.31388242	-6.03528094	3.05E-09	4.31E-08	10.6007173	Down-Regulated
OLIG1	-1.333597457	22.1999293	-6.026635354	3.21E-09	4.52E-08	10.5515117	Down-Regulated
SLITRK2	-1.113005275	17.38147968	-6.02579625	3.22E-09	4.53E-08	10.54789719	Down-Regulated
SLC25A48	-2.164071294	16.05737787	-6.00582953	3.61E-09	5.04E-08	10.43693793	Down-Regulated
TPPP2	-1.246779816	11.83588651	-6.004817556	3.65E-09	5.08E-08	10.42819118	Down-Regulated
GPR158	-1.309763693	17.20028621	-6.003326913	3.67E-09	5.10E-08	10.42305287	Down-Regulated
CCDC178	-2.083605441	12.74987663	-6.002847991	3.68E-09	5.11E-08	10.42039628	Down-Regulated
MCF2L2	-1.38025895	14.22576532	-5.997904166	3.78E-09	5.25E-08	10.39298349	Down-Regulated
ABCC8	-1.954557478	16.26027156	-5.980482742	4.18E-09	5.76E-08	10.29654037	Down-Regulated
ATCAY	-1.810712979	19.35060527	-5.960231577	4.70E-09	6.40E-08	10.18473807	Down-Regulated
LRP1B	-1.029392046	16.36225859	-5.950883891	4.95E-09	6.71E-08	10.13324262	Down-Regulated
TBC1D10A	-1.009183709	16.34413518	-5.946712615	5.07E-09	6.86E-08	10.11028613	Down-Regulated
HPSE2	-2.854395362	15.79235769	-5.941296761	5.25E-09	7.04E-08	10.07850662	Down-Regulated
IFITM10	-1.308963878	17.9896562	-5.936624958	5.37E-09	7.20E-08	10.05482688	Down-Regulated
BEND4	-2.065974216	11.50949714	-5.932701867	5.51E-09	7.35E-08	10.03129834	Down-Regulated
FGF13	-1.798635768	14.084884	-5.918053817	5.97E-09	7.88E-08	9.952941817	Down-Regulated
DGCR6	-1.460757328	16.13990398	-5.917561955	5.99E-09	7.90E-08	9.950247138	Down-Regulated
REC8	-1.045550564	17.88463414	-5.91368241	6.12E-09	8.07E-08	9.92899977	Down-Regulated
INHBC	-1.43181522	12.40763631	-5.901800239	6.57E-09	8.60E-08	9.87047806	Down-Regulated
GLP1R	-2.968749732	11.88306715	-5.898574908	6.84E-09	8.90E-08	9.863417751	Down-Regulated
RASGEF1C	-1.191718675	16.7992668	-5.895505416	6.79E-09	8.85E-08	9.829610184	Down-Regulated
UNC79	-1.526337845	15.88487842	-5.893792072	6.86E-09	8.91E-08	9.82025557	Down-Regulated
ALDOC	-1.320673145	22.65402225	-5.88640652	7.15E-09	9.24E-08	9.779958629	Down-Regulated
SLC16A7	-1.028005242	13.96747146	-5.885161156	7.20E-09	9.29E-08	9.773168029	Down-Regulated
ZNF488	-1.703150861	17.82450289	-5.878436882	7.48E-09	9.61E-08	9.7365242	Down-Regulated
MME	-1.986767208	11.09713987	-5.876673269	7.58E-09	9.72E-08	9.724054782	Down-Regulated
PON1	-1.74872409	12.65253238	-5.863894733	8.16E-09	1.04E-07	9.653609529	Down-Regulated
SLC8A3	-1.520465812	15.85854478	-5.85346099	8.61E-09	1.09E-07	9.600738375	Down-Regulated
LPO	-1.956891218	11.26027199	-5.845874773	9.00E-09	1.13E-07	9.558663661	Down-Regulated
TNR	-1.712606651	19.88210768	-5.832732088	9.68E-09	1.20E-07	9.488425313	Down-Regulated
NPIPB6	-1.34343328	12.23442615	-5.829961835	9.84E-09	1.22E-07	9.472521604	Down-Regulated
SSTR5	-2.391782889	12.08239777	-5.808328271	1.16E-08	1.41E-07	9.440181739	Down-Regulated
DGKK	-2.771849743	12.58906024	-5.817682688	1.06E-08	1.30E-07	9.405274972	Down-Regulated
POLR2F	-1.2068395	14.50135231	-5.808284702	1.11E-08	1.36E-07	9.356412318	Down-Regulated
BAI3	-1.04561672	17.61268703	-5.805120791	1.13E-08	1.38E-07	9.339363009	Down-Regulated
LHX5	-3.789511798	12.81213694	-5.795352161	1.26E-08	1.51E-07	9.300747345	Down-Regulated
KLRC1	-1.4633434	11.17744452	-5.796093078	1.20E-08	1.44E-07	9.294952821	Down-Regulated
BASP1	-1.104514309	20.26409413	-5.780560442	1.30E-08	1.55E-07	9.207291626	Down-Regulated
VAT1L	-1.678661403	18.25177364	-5.77246849	1.36E-08	1.61E-07	9.16388517	Down-Regulated
SEC31B	-1.153857037	15.77426873	-5.765730655	1.41E-08	1.67E-07	9.127783049	Down-Regulated
RND2	-1.035969338	20.41420563	-5.765033943	1.41E-08	1.67E-07	9.124052086	Down-Regulated
CACNA2D2	-1.17222452	15.1649269	-5.758953242	1.46E-08	1.73E-07	9.091506141	Down-Regulated
SSTR2	-1.805823821	16.17085453	-5.755562396	1.49E-08	1.76E-07	9.073370276	Down-Regulated
INA	-2.344857654	18.21880398	-5.748374605	1.55E-08	1.82E-07	9.034957499	Down-Regulated
SOGA3	-1.025630686	10.10494171	-5.742039339	1.61E-08	1.88E-07	9.010039052	Down-Regulated
AMER2	-1.005752687	18.62052938	-5.743244151	1.60E-08	1.87E-07	9.007565236	Down-Regulated
SPINK5	-1.499406671	10.29059127	-5.723788097	1.79E-08	2.08E-07	8.896971502	Down-Regulated
SLC14A2	-2.237628529	11.69232249	-5.721937598	1.80E-08	2.08E-07	8.894036022	Down-Regulated
IL1RAPL1	-1.307128933	13.78806751	-5.710031998	1.92E-08	2.20E-07	8.830759945	Down-Regulated
CYP2E1	-1.362356879	13.14760548	-5.70807794	1.94E-08	2.22E-07	8.820385544	Down-Regulated
MKRN3	-1.054844279	15.61553567	-5.698289165	2.05E-08	2.33E-07	8.768462388	Down-Regulated
MYCL	-1.225346251	15.96578507	-5.678591185	2.28E-08	2.57E-07	8.664214785	Down-Regulated
SYT6	-1.181006175	16.22012845	-5.677334636	2.30E-08	2.58E-07	8.657575529	Down-Regulated
AMER3	-2.507093791	14.32442685	-5.676816644	2.31E-08	2.60E-07	8.653188946	Down-Regulated
GRIK2	-1.285353842	17.20787636	-5.672666876	2.36E-08	2.64E-07	8.632923692	Down-Regulated
ANGPTL2	-1.280976635	19.8891749	-5.670865151	2.38E-08	2.66E-07	8.623413018	Down-Regulated
HES5	-2.148165504	16.65338161	-5.670801406	2.38E-08	2.66E-07	8.623076579	Down-Regulated
SEMA3D	-2.001108861	14.61658355	-5.669513681	2.40E-08	2.68E-07	8.616280827	Down-Regulated
B3GALT2	-1.128244616	16.42371436	-5.668663444	2.41E-08	2.69E-07	8.61179459	Down-Regulated
SOX4	-1.355643374	19.47365549	-5.662153038	2.50E-08	2.77E-07	8.57746235	Down-Regulated
IGSF21	-1.038669047	18.30448743	-5.658237413	2.55E-08	2.82E-07	8.556830264	Down-Regulated
FSTL5	-2.253120727	14.78770403	-5.65248635	2.63E-08	2.91E-07	8.525741005	Down-Regulated
SLC22A6	-2.073144111	14.67223001	-5.652363674	2.64E-08	2.91E-07	8.525095457	Down-Regulated
ST8SIA2	-2.241944806	13.17669572	-5.648880026	2.69E-08	2.96E-07	8.515120123	Down-Regulated
TCF12	-1.007867398	19.84123613	-5.646941309	2.71E-08	2.98E-07	8.497379651	Down-Regulated
GLIS1	-1.883104888	13.45565497	-5.646422476	2.72E-08	2.98E-07	8.494651581	Down-Regulated
KCNH8	-1.332993869	15.25390759	-5.632913359	2.93E-08	3.20E-07	8.422900246	Down-Regulated
FGF12	-1.16276437	17.25199748	-5.616288552	3.21E-08	3.47E-07	8.336584025	Down-Regulated
GRIA4	-1.245018783	18.45408638	-5.615564423	3.22E-08	3.48E-07	8.332794784	Down-Regulated
SNX22	-1.568163493	17.92380782	-5.585610902	3.79E-08	4.03E-07	8.17643123	Down-Regulated
RHBDL3	-1.195259294	17.73204585	-5.585249636	3.80E-08	4.03E-07	8.174549854	Down-Regulated
MYC	-1.156374975	18.4380767	-5.568257184	4.16E-08	4.38E-07	8.086179294	Down-Regulated
SLC1A1	-1.176084297	17.57445196	-5.541369395	4.81E-08	5.00E-07	7.946833896	Down-Regulated
MAGEL2	-1.15289814	14.81672958	-5.540979302	4.83E-08	5.01E-07	7.944073174	Down-Regulated
ATRNL1	-1.254165712	16.22305184	-5.509880017	5.70E-08	5.79E-07	7.78440028	Down-Regulated
CNTN1	-1.11784156	19.75690816	-5.500278517	6.00E-08	6.05E-07	7.735035496	Down-Regulated
SFTA3	-1.092576289	8.985835623	-5.498113202	6.39E-08	6.41E-07	7.733519599	Down-Regulated
CADPS	-1.178182253	16.63987694	-5.493452746	6.22E-08	6.26E-07	7.699988175	Down-Regulated
C16orf92	-1.469136727	12.61374546	-5.487640248	6.46E-08	6.47E-07	7.664389715	Down-Regulated
PGBD3	-1.140982363	9.126185813	-5.470304266	7.30E-08	7.24E-07	7.638226393	Down-Regulated
SYT15	-1.080622463	12.48177024	-5.476587208	6.81E-08	6.79E-07	7.613556689	Down-Regulated
SCD	-1.053184405	22.21820744	-5.469691717	7.07E-08	7.02E-07	7.578287046	Down-Regulated
MKX	-2.031414916	14.72622387	-5.466340096	7.19E-08	7.13E-07	7.561158139	Down-Regulated
SRRM3	-1.538068475	16.00779388	-5.460365356	7.42E-08	7.33E-07	7.53064657	Down-Regulated
EYS	-1.046212119	10.54132798	-5.455066217	7.64E-08	7.53E-07	7.503609936	Down-Regulated
SGSM1	-1.404539825	15.57074597	-5.451717978	7.77E-08	7.66E-07	7.486538977	Down-Regulated
KLF1	-1.161142408	12.04795392	-5.436923194	8.41E-08	8.22E-07	7.411219491	Down-Regulated
NMUR2	-2.044461488	11.9777428	-5.415423462	9.48E-08	9.11E-07	7.307793203	Down-Regulated
HES6	-1.210598638	21.34167606	-5.411964787	9.60E-08	9.22E-07	7.284570215	Down-Regulated
KCND2	-1.370095579	17.73662951	-5.403827846	1.00E-07	9.56E-07	7.243392138	Down-Regulated
SCRT1	-2.209118652	16.32871304	-5.401237964	1.02E-07	9.68E-07	7.230297273	Down-Regulated
VWC2	-1.592452396	13.70705337	-5.398872373	1.03E-07	9.80E-07	7.217675864	Down-Regulated
SELL	-2.249978914	18.16530964	-5.393015079	1.06E-07	1.00E-06	7.188758086	Down-Regulated
IGFBPL1	-2.133936604	14.78588396	-5.392107737	1.07E-07	1.01E-06	7.179491704	Down-Regulated
PHLDA1	-1.068995992	19.56391469	-5.390440163	1.08E-07	1.02E-06	7.175762089	Down-Regulated
KCNK3	-1.884963625	15.33455736	-5.385312215	1.10E-07	1.04E-06	7.149897021	Down-Regulated
YPEL4	-1.201774312	16.26541796	-5.384874079	1.11E-07	1.04E-06	7.147688106	Down-Regulated
RTN1	-1.135030476	20.0462897	-5.367011848	1.22E-07	1.13E-06	7.057769983	Down-Regulated
RGS11	-1.245248247	17.2695959	-5.36487073	1.23E-07	1.14E-06	7.047009522	Down-Regulated
PEG10	-1.087335004	19.01560853	-5.363244117	1.24E-07	1.15E-06	7.038837333	Down-Regulated
PRKG2	-2.125850656	13.06870231	-5.346848166	1.36E-07	1.25E-06	6.974180089	Down-Regulated
ENSG00000183248	-1.096555614	17.75098802	-5.342725469	1.38E-07	1.27E-06	6.935940463	Down-Regulated
ZNF676	-2.586725494	11.7510706	-5.340108641	1.42E-07	1.29E-06	6.935186793	Down-Regulated
NPPA	-1.936224543	16.81095031	-5.336815064	1.42E-07	1.30E-06	6.906366308	Down-Regulated
RUNDC3A	-1.160449372	18.92877384	-5.335340376	1.44E-07	1.31E-06	6.898991899	Down-Regulated
TOX	-1.153711151	17.64535728	-5.331205055	1.47E-07	1.33E-06	6.8783223	Down-Regulated
SMCP	-4.06776091	13.27201506	-5.302383074	1.91E-07	1.69E-06	6.847395826	Down-Regulated
PDE2A	-1.360952368	17.44431157	-5.314641353	1.60E-07	1.44E-06	6.795675418	Down-Regulated
LYVE1	-1.856336259	15.25357383	-5.310357053	1.63E-07	1.47E-06	6.77433573	Down-Regulated
UGT8	-1.282734508	18.63930495	-5.292385669	1.80E-07	1.60E-06	6.684378989	Down-Regulated
DUSP9	-1.722187429	14.72594628	-5.291862068	1.80E-07	1.60E-06	6.68239065	Down-Regulated
MTHFD2	-1.187638082	18.46736216	-5.27768818	1.94E-07	1.71E-06	6.612121567	Down-Regulated
FHDC1	-1.424847236	15.53864833	-5.269139093	2.02E-07	1.77E-06	6.569819836	Down-Regulated
SLC35D3	-1.730848825	10.53170757	-5.254209663	2.24E-07	1.93E-06	6.520371976	Down-Regulated
KCNQ5	-1.515933209	15.52139775	-5.249205189	2.24E-07	1.93E-06	6.471423558	Down-Regulated
KLHL35	-1.253911809	13.34031563	-5.236872937	2.39E-07	2.04E-06	6.410717406	Down-Regulated
GRIA2	-1.046935993	18.76907643	-5.234185891	2.42E-07	2.06E-06	6.397507277	Down-Regulated
HRH3	-2.187160539	15.27968659	-5.226453743	2.52E-07	2.14E-06	6.358949861	Down-Regulated
BMP4	-1.022417798	15.35665489	-5.214051861	2.69E-07	2.26E-06	6.298717368	Down-Regulated
ZSCAN1	-1.110808957	15.09118446	-5.205832048	2.80E-07	2.35E-06	6.257915722	Down-Regulated
HFM1	-1.079392914	13.82017699	-5.198640925	2.91E-07	2.42E-06	6.223332825	Down-Regulated
LINGO1	-1.111904433	19.1657391	-5.189638247	3.04E-07	2.51E-06	6.179387843	Down-Regulated
XKR7	-2.356885976	13.63605241	-5.17710466	3.25E-07	2.66E-06	6.117766501	Down-Regulated
NMNAT2	-1.361711583	17.59835264	-5.160715127	3.53E-07	2.87E-06	6.038668184	Down-Regulated
PTCHD2	-1.124135561	17.00826796	-5.152601898	3.68E-07	2.97E-06	5.999321958	Down-Regulated
TSHR	-2.406113725	13.74375788	-5.152745387	3.68E-07	2.97E-06	5.998928295	Down-Regulated
ZNF98	-1.963858251	11.57006761	-5.142001472	3.94E-07	3.15E-06	5.958522533	Down-Regulated
PPAPDC1A	-1.034555242	17.75101344	-5.117177619	4.40E-07	3.47E-06	5.828180167	Down-Regulated
STOX1	-1.449331237	16.814031	-5.11605154	4.42E-07	3.49E-06	5.822757296	Down-Regulated
PLCXD2	-1.475960148	12.69899194	-5.115914935	4.42E-07	3.49E-06	5.82209952	Down-Regulated
MCF2	-1.480331071	14.18485499	-5.112522635	4.50E-07	3.54E-06	5.805770091	Down-Regulated
RIMS2	-1.827283407	14.61632621	-5.110413461	4.55E-07	3.57E-06	5.795622137	Down-Regulated
ELAVL4	-1.352984902	16.51976187	-5.088482582	5.08E-07	3.93E-06	5.690329011	Down-Regulated
NEU4	-1.458891229	17.81938261	-5.082552105	5.23E-07	4.04E-06	5.661926168	Down-Regulated
CELF5	-1.335867542	16.84521936	-5.07861174	5.34E-07	4.12E-06	5.64256125	Down-Regulated
FRMPD1	-1.109775003	14.19367007	-5.075524303	5.42E-07	4.17E-06	5.628306616	Down-Regulated
DPP10	-1.204085611	16.01949236	-5.069839277	5.58E-07	4.27E-06	5.600635391	Down-Regulated
C1orf168	-1.866113196	11.14490881	-5.067406724	5.68E-07	4.34E-06	5.584389909	Down-Regulated
DACH2	-2.094124279	13.8358142	-5.042551817	6.39E-07	4.82E-06	5.470640183	Down-Regulated
SLC44A5	-1.275777825	15.2555354	-5.036234373	6.59E-07	4.95E-06	5.44112603	Down-Regulated
KCNIP2	-1.611432663	17.83129687	-5.032987857	6.70E-07	5.01E-06	5.425718167	Down-Regulated
PAX9	-1.416263805	9.286361148	-5.018665978	7.26E-07	5.39E-06	5.422560321	Down-Regulated
[truncated: 262 more rows]
