# Supplementary material for: EGFR mutation: novel prognostic factor associated with immune infiltration in lower-grade glioma; an exploratory study
Source: BMC Cancer. 2019 Dec 4;19:1184. doi: 10.1186/s12885-019-6384-8 (PMC6894128; doi:10.1186/s12885-019-6384-8)
Supplement: Supplementary file 3 — Additional file 3: Table S3. GO results. The results of Gene Ontology terms. (CSV 23 kb) [file 12885_2019_6384_MOESM3_ESM.csv]

GO results of EGFR-MUT enrichment
Analysis Type:	PANTHER Overrepresentation Test (Released 20190606)
Annotation Version and Release Date:	GO Ontology database Released 2019-02-02
Analyzed List:	upload_1 (Homo sapiens)
Reference List:	Homo sapiens (all genes in database)
Test Type:	FISHER
Correction:	BONFERRONI
Bonferroni count:	8795
GO biological process complete	Homo sapiens - REFLIST (20996)	upload_1 (1624)	upload_1 (expected)	upload_1 (over/under)	upload_1 (fold Enrichment)	upload_1 (P-value)
proximal/distal pattern formation (GO:0009954)	33	15	2.55	+	5.88	6.50E-03
collagen fibril organization (GO:0030199)	46	18	3.56	+	5.06	3.06E-03
T cell costimulation (GO:0031295)	53	18	4.1	+	4.39	1.63E-02
interferon-gamma-mediated signaling pathway (GO:0060333)	71	24	5.49	+	4.37	3.55E-04
lymphocyte costimulation (GO:0031294)	54	18	4.18	+	4.31	2.03E-02
embryonic skeletal system morphogenesis (GO:0048704)	96	32	7.43	+	4.31	2.74E-06
cilium movement (GO:0003341)	55	18	4.25	+	4.23	2.51E-02
embryonic skeletal system development (GO:0048706)	128	41	9.9	+	4.14	2.62E-08
negative regulation of viral life cycle (GO:1903901)	83	22	6.42	+	3.43	3.89E-02
cellular response to interferon-gamma (GO:0071346)	160	39	12.38	+	3.15	6.90E-05
response to interferon-gamma (GO:0034341)	182	44	14.08	+	3.13	9.60E-06
anterior/posterior pattern specification (GO:0009952)	209	50	16.17	+	3.09	9.78E-07
extracellular matrix organization (GO:0030198)	335	80	25.91	+	3.09	2.73E-12
skeletal system morphogenesis (GO:0048705)	241	56	18.64	+	3	1.99E-07
extracellular structure organization (GO:0043062)	381	88	29.47	+	2.99	4.98E-13
cartilage development (GO:0051216)	175	39	13.54	+	2.88	5.49E-04
embryonic limb morphogenesis (GO:0030326)	126	28	9.75	+	2.87	4.00E-02
embryonic appendage morphogenesis (GO:0035113)	126	28	9.75	+	2.87	4.00E-02
positive regulation of leukocyte cell-cell adhesion (GO:1903039)	217	47	16.78	+	2.8	7.73E-05
positive regulation of T cell activation (GO:0050870)	204	44	15.78	+	2.79	2.59E-04
positive regulation of lymphocyte proliferation (GO:0050671)	135	29	10.44	+	2.78	4.82E-02
positive regulation of leukocyte proliferation (GO:0070665)	140	30	10.83	+	2.77	3.49E-02
regulation of T cell proliferation (GO:0042129)	160	34	12.38	+	2.75	1.40E-02
embryonic organ morphogenesis (GO:0048562)	289	61	22.35	+	2.73	8.06E-07
limb morphogenesis (GO:0035108)	148	31	11.45	+	2.71	4.98E-02
appendage morphogenesis (GO:0035107)	148	31	11.45	+	2.71	4.98E-02
skeletal system development (GO:0001501)	495	101	38.29	+	2.64	3.54E-12
regionalization (GO:0003002)	324	66	25.06	+	2.63	5.44E-07
regulation of leukocyte cell-cell adhesion (GO:1903037)	295	60	22.82	+	2.63	4.54E-06
limb development (GO:0060173)	178	36	13.77	+	2.61	1.38E-02
appendage development (GO:0048736)	178	36	13.77	+	2.61	1.38E-02
regulation of lymphocyte proliferation (GO:0050670)	214	42	16.55	+	2.54	4.44E-03
positive regulation of cell-cell adhesion (GO:0022409)	255	50	19.72	+	2.54	3.25E-04
regulation of mononuclear cell proliferation (GO:0032944)	215	42	16.63	+	2.53	4.79E-03
regulation of T cell activation (GO:0050863)	314	61	24.29	+	2.51	1.54E-05
regulation of leukocyte proliferation (GO:0070663)	224	43	17.33	+	2.48	4.80E-03
connective tissue development (GO:0061448)	226	43	17.48	+	2.46	5.77E-03
T cell activation (GO:0042110)	226	43	17.48	+	2.46	5.77E-03
pattern specification process (GO:0007389)	422	80	32.64	+	2.45	1.43E-07
embryonic organ development (GO:0048568)	425	80	32.87	+	2.43	1.74E-07
embryonic morphogenesis (GO:0048598)	560	104	43.31	+	2.4	2.99E-10
positive regulation of cell adhesion (GO:0045785)	404	74	31.25	+	2.37	3.91E-06
angiogenesis (GO:0001525)	315	56	24.36	+	2.3	1.10E-03
regulation of angiogenesis (GO:0045765)	288	51	22.28	+	2.29	5.41E-03
negative regulation of peptidase activity (GO:0010466)	257	45	19.88	+	2.26	2.49E-02
regulation of cell-cell adhesion (GO:0022407)	391	68	30.24	+	2.25	1.13E-04
blood vessel morphogenesis (GO:0048514)	404	70	31.25	+	2.24	6.87E-05
ossification (GO:0001503)	254	44	19.65	+	2.24	3.98E-02
regulation of vasculature development (GO:1901342)	318	55	24.6	+	2.24	3.70E-03
lymphocyte activation (GO:0046649)	372	64	28.77	+	2.22	4.49E-04
inflammatory response (GO:0006954)	485	83	37.51	+	2.21	4.76E-06
animal organ morphogenesis (GO:0009887)	930	154	71.93	+	2.14	1.75E-12
cytokine-mediated signaling pathway (GO:0019221)	661	108	51.13	+	2.11	1.59E-07
response to lipopolysaccharide (GO:0032496)	313	51	24.21	+	2.11	4.10E-02
response to molecule of bacterial origin (GO:0002237)	327	53	25.29	+	2.1	2.66E-02
regulation of cell adhesion (GO:0030155)	671	107	51.9	+	2.06	5.90E-07
blood vessel development (GO:0001568)	486	77	37.59	+	2.05	4.31E-04
reproductive structure development (GO:0048608)	421	66	32.56	+	2.03	6.42E-03
reproductive system development (GO:0061458)	425	66	32.87	+	2.01	7.31E-03
vasculature development (GO:0001944)	509	79	39.37	+	2.01	5.55E-04
embryo development (GO:0009790)	948	147	73.33	+	2	9.93E-10
tube morphogenesis (GO:0035239)	645	100	49.89	+	2	1.10E-05
negative regulation of immune system process (GO:0002683)	440	68	34.03	+	2	7.00E-03
cardiovascular system development (GO:0072358)	519	80	40.14	+	1.99	7.02E-04
chordate embryonic development (GO:0043009)	610	94	47.18	+	1.99	4.12E-05
gland development (GO:0048732)	417	63	32.25	+	1.95	3.41E-02
tube development (GO:0035295)	837	126	64.74	+	1.95	3.88E-07
innate immune response (GO:0045087)	752	113	58.17	+	1.94	3.73E-06
morphogenesis of an epithelium (GO:0002009)	421	63	32.56	+	1.93	3.86E-02
embryo development ending in birth or egg hatching (GO:0009792)	630	94	48.73	+	1.93	1.67E-04
defense response (GO:0006952)	1320	196	102.1	+	1.92	2.36E-12
immune system development (GO:0002520)	636	94	49.19	+	1.91	2.82E-04
tissue morphogenesis (GO:0048729)	555	82	42.93	+	1.91	2.69E-03
response to cytokine (GO:0034097)	1078	159	83.38	+	1.91	3.02E-09
cellular response to cytokine stimulus (GO:0071345)	990	146	76.57	+	1.91	3.94E-08
hematopoietic or lymphoid organ development (GO:0048534)	601	88	46.49	+	1.89	1.03E-03
positive regulation of cell migration (GO:0030335)	487	71	37.67	+	1.88	2.28E-02
circulatory system development (GO:0072359)	852	124	65.9	+	1.88	3.10E-06
positive regulation of cell motility (GO:2000147)	509	73	39.37	+	1.85	2.55E-02
cell population proliferation (GO:0008283)	663	95	51.28	+	1.85	7.99E-04
hemopoiesis (GO:0030097)	552	79	42.7	+	1.85	1.25E-02
regulation of cytokine production (GO:0001817)	685	98	52.98	+	1.85	5.62E-04
positive regulation of locomotion (GO:0040017)	541	77	41.85	+	1.84	2.18E-02
anatomical structure formation involved in morphogenesis (GO:0048646)	879	123	67.99	+	1.81	3.67E-05
response to bacterium (GO:0009617)	681	95	52.67	+	1.8	2.46E-03
anatomical structure morphogenesis (GO:0009653)	2102	293	162.59	+	1.8	5.30E-17
response to other organism (GO:0051707)	957	133	74.02	+	1.8	1.13E-05
localization of cell (GO:0051674)	1045	145	80.83	+	1.79	1.96E-06
cell motility (GO:0048870)	1045	145	80.83	+	1.79	1.96E-06
response to external biotic stimulus (GO:0043207)	959	133	74.18	+	1.79	1.19E-05
biological adhesion (GO:0022610)	925	128	71.55	+	1.79	2.85E-05
cell adhesion (GO:0007155)	919	127	71.08	+	1.79	3.67E-05
cell activation (GO:0001775)	1048	144	81.06	+	1.78	4.31E-06
positive regulation of cell population proliferation (GO:0008284)	934	128	72.24	+	1.77	4.83E-05
response to biotic stimulus (GO:0009607)	985	134	76.19	+	1.76	3.82E-05
cell migration (GO:0016477)	935	126	72.32	+	1.74	1.48E-04
negative regulation of developmental process (GO:0051093)	933	125	72.17	+	1.73	2.75E-04
negative regulation of cell population proliferation (GO:0008285)	683	91	52.83	+	1.72	3.03E-02
regulation of cell population proliferation (GO:0042127)	1616	215	124.99	+	1.72	2.01E-09
leukocyte activation (GO:0045321)	902	120	69.77	+	1.72	6.85E-04
locomotion (GO:0040011)	1279	169	98.93	+	1.71	1.75E-06
regulation of cell migration (GO:0030334)	827	109	63.97	+	1.7	4.63E-03
tissue development (GO:0009888)	1730	228	133.81	+	1.7	6.82E-10
regulation of cell motility (GO:2000145)	888	116	68.69	+	1.69	2.95E-03
regulation of locomotion (GO:0040012)	963	124	74.49	+	1.66	2.25E-03
immune response (GO:0006955)	1827	234	141.31	+	1.66	4.93E-09
positive regulation of developmental process (GO:0051094)	1351	173	104.5	+	1.66	9.16E-06
negative regulation of multicellular organismal process (GO:0051241)	1180	151	91.27	+	1.65	1.24E-04
regulation of cellular component movement (GO:0051270)	969	122	74.95	+	1.63	8.46E-03
positive regulation of cell differentiation (GO:0045597)	957	120	74.02	+	1.62	1.35E-02
animal organ development (GO:0048513)	3138	392	242.72	+	1.62	1.32E-16
epithelium development (GO:0060429)	1091	135	84.39	+	1.6	4.31E-03
movement of cell or subcellular component (GO:0006928)	1511	186	116.87	+	1.59	3.21E-05
positive regulation of immune system process (GO:0002684)	1130	139	87.4	+	1.59	3.73E-03
immune system process (GO:0002376)	2740	337	211.93	+	1.59	1.50E-12
regulation of immune system process (GO:0002682)	1629	200	126	+	1.59	8.08E-06
positive regulation of multicellular organismal process (GO:0051240)	1720	210	133.04	+	1.58	4.67E-06
regulation of multicellular organismal development (GO:2000026)	2014	245	155.78	+	1.57	1.89E-07
immune effector process (GO:0002252)	1072	130	82.92	+	1.57	1.97E-02
response to external stimulus (GO:0009605)	2076	251	160.57	+	1.56	1.48E-07
regulation of developmental process (GO:0050793)	2551	305	197.31	+	1.55	2.03E-09
cellular response to organic substance (GO:0071310)	2306	275	178.36	+	1.54	5.24E-08
regulation of multicellular organismal process (GO:0051239)	3091	367	239.08	+	1.54	6.65E-12
reproduction (GO:0000003)	1430	168	110.61	+	1.52	3.90E-03
reproductive process (GO:0022414)	1427	167	110.38	+	1.51	4.95E-03
response to organic substance (GO:0010033)	2922	332	226.01	+	1.47	4.86E-08
response to oxygen-containing compound (GO:1901700)	1521	172	117.65	+	1.46	2.15E-02
regulation of cell differentiation (GO:0045595)	1795	202	138.84	+	1.45	3.74E-03
anatomical structure development (GO:0048856)	5342	594	413.19	+	1.44	1.79E-17
system development (GO:0048731)	4367	485	337.78	+	1.44	1.32E-12
negative regulation of response to stimulus (GO:0048585)	1594	177	123.29	+	1.44	4.33E-02
multi-organism process (GO:0051704)	2508	278	193.99	+	1.43	4.14E-05
cell surface receptor signaling pathway (GO:0007166)	2441	270	188.81	+	1.43	8.98E-05
multicellular organism development (GO:0007275)	4963	548	383.88	+	1.43	9.15E-15
regulation of cell death (GO:0010941)	1677	185	129.71	+	1.43	3.64E-02
response to stress (GO:0006950)	3484	384	269.48	+	1.42	2.79E-08
cellular response to chemical stimulus (GO:0070887)	2825	311	218.51	+	1.42	7.61E-06
developmental process (GO:0032502)	5686	619	439.8	+	1.41	1.37E-16
cell differentiation (GO:0030154)	3642	379	281.7	+	1.35	3.68E-05
cellular developmental process (GO:0048869)	3734	384	288.82	+	1.33	9.42E-05
multicellular organismal process (GO:0032501)	6886	703	532.62	+	1.32	2.40E-13
regulation of response to stimulus (GO:0048583)	4388	438	339.4	+	1.29	1.82E-04
regulation of signal transduction (GO:0009966)	3278	327	253.55	+	1.29	2.88E-02
negative regulation of cellular process (GO:0048523)	4648	463	359.51	+	1.29	7.00E-05
positive regulation of biological process (GO:0048518)	6102	607	471.98	+	1.29	3.86E-08
regulation of signaling (GO:0023051)	3674	363	284.18	+	1.28	1.51E-02
regulation of cell communication (GO:0010646)	3634	359	281.08	+	1.28	1.91E-02
positive regulation of cellular process (GO:0048522)	5342	524	413.19	+	1.27	2.89E-05
negative regulation of biological process (GO:0048519)	5221	512	403.83	+	1.27	5.38E-05
response to chemical (GO:0042221)	4391	423	339.64	+	1.25	1.72E-02
response to stimulus (GO:0050896)	8349	786	645.78	+	1.22	1.22E-07
regulation of biological process (GO:0050789)	11621	1000	898.86	+	1.11	9.35E-03
biological regulation (GO:0065007)	12307	1054	951.92	+	1.11	5.55E-03
Unclassified (UNCLASSIFIED)	3214	195	248.6	-	0.78	0.00E+00
RNA metabolic process (GO:0016070)	1662	73	128.55	-	0.57	1.04E-03
intracellular transport (GO:0046907)	1551	63	119.97	-	0.53	1.54E-04
gene expression (GO:0010467)	2001	81	154.77	-	0.52	5.45E-07
intracellular protein transport (GO:0006886)	989	37	76.5	-	0.48	1.04E-02
protein ubiquitination (GO:0016567)	689	21	53.29	-	0.39	1.12E-02
protein modification by small protein conjugation or removal (GO:0070647)	976	27	75.49	-	0.36	3.39E-06
protein modification by small protein conjugation (GO:0032446)	766	21	59.25	-	0.35	2.68E-04
amide biosynthetic process (GO:0043604)	534	14	41.3	-	0.34	1.96E-02
detection of stimulus involved in sensory perception (GO:0050906)	538	12	41.61	-	0.29	2.07E-03
peptide biosynthetic process (GO:0043043)	417	8	32.25	-	0.25	1.27E-02
sensory perception of chemical stimulus (GO:0007606)	534	10	41.3	-	0.24	1.63E-04
detection of chemical stimulus (GO:0009593)	518	9	40.07	-	0.22	1.44E-04
ncRNA metabolic process (GO:0034660)	470	7	36.35	-	0.19	1.28E-04
mRNA metabolic process (GO:0016071)	680	9	52.6	-	0.17	5.61E-09
sensory perception of smell (GO:0007608)	462	6	35.73	-	0.17	3.15E-05
mRNA processing (GO:0006397)	471	6	36.43	-	0.16	2.32E-05
RNA processing (GO:0006396)	865	11	66.91	-	0.16	1.33E-12
translation (GO:0006412)	394	5	30.48	-	0.16	3.88E-04
detection of chemical stimulus involved in sensory perception (GO:0050907)	482	5	37.28	-	0.13	1.77E-06
RNA splicing (GO:0008380)	391	4	30.24	-	0.13	8.88E-05
detection of chemical stimulus involved in sensory perception of smell (GO:0050911)	432	4	33.41	-	0.12	6.97E-06
ribosome biogenesis (GO:0042254)	290	2	22.43	-	0.09	1.29E-03
ribonucleoprotein complex biogenesis (GO:0022613)	443	3	34.27	-	0.09	4.20E-07
ncRNA processing (GO:0034470)	384	2	29.7	-	0.07	1.94E-06
rRNA processing (GO:0006364)	206	1	15.93	-	0.06	4.40E-02
ribonucleoprotein complex assembly (GO:0022618)	228	1	17.64	-	0.06	9.38E-03
ribonucleoprotein complex subunit organization (GO:0071826)	242	1	18.72	-	0.05	4.46E-03
GO results of EGFR-WT enrichment
Analysis Type:	PANTHER Overrepresentation Test (Released 20190606)
Annotation Version and Release Date:	GO Ontology database Released 2019-02-02
Analyzed List:	upload_1 (Homo sapiens)
Reference List:	Homo sapiens (all genes in database)
Test Type:	FISHER
Correction:	BONFERRONI
Bonferroni count:	8795
GO biological process complete	Homo sapiens - REFLIST (20996)	upload_1 (659)	upload_1 (expected)	upload_1 (over/under)	upload_1 (fold Enrichment)	upload_1 (P-value)
ionotropic glutamate receptor signaling pathway (GO:0035235)	25	9	0.78	+	11.47	4.95E-03
glutamate receptor signaling pathway (GO:0007215)	46	13	1.44	+	9	1.68E-04
renal tubule morphogenesis (GO:0061333)	69	17	2.17	+	7.85	6.65E-06
nephron tubule morphogenesis (GO:0072078)	65	16	2.04	+	7.84	2.12E-05
nephron epithelium morphogenesis (GO:0072088)	67	16	2.1	+	7.61	3.09E-05
nephron morphogenesis (GO:0072028)	68	16	2.13	+	7.5	3.71E-05
positive regulation of synapse assembly (GO:0051965)	68	16	2.13	+	7.5	3.71E-05
renal tubule development (GO:0061326)	82	19	2.57	+	7.38	1.64E-06
nephron tubule development (GO:0072080)	78	18	2.45	+	7.35	5.23E-06
branching involved in ureteric bud morphogenesis (GO:0001658)	45	10	1.41	+	7.08	4.75E-02
kidney morphogenesis (GO:0060993)	84	18	2.64	+	6.83	1.46E-05
membrane depolarization (GO:0051899)	52	11	1.63	+	6.74	2.45E-02
nephron epithelium development (GO:0072009)	96	20	3.01	+	6.64	2.81E-06
ureteric bud morphogenesis (GO:0060675)	54	11	1.69	+	6.49	3.37E-02
mesonephric tubule morphogenesis (GO:0072171)	55	11	1.73	+	6.37	3.93E-02
regulation of glutamate receptor signaling pathway (GO:1900449)	62	12	1.95	+	6.17	1.96E-02
regulation of synapse assembly (GO:0051963)	109	21	3.42	+	6.14	3.56E-06
regulation of postsynaptic membrane potential (GO:0060078)	106	20	3.33	+	6.01	1.28E-05
metanephros development (GO:0001656)	83	15	2.61	+	5.76	2.35E-03
nephron development (GO:0072006)	124	22	3.89	+	5.65	5.40E-06
memory (GO:0007613)	118	20	3.7	+	5.4	6.48E-05
action potential (GO:0001508)	95	16	2.98	+	5.37	2.21E-03
kidney epithelium development (GO:0072073)	128	21	4.02	+	5.23	4.57E-05
multicellular organismal signaling (GO:0035637)	134	21	4.21	+	4.99	9.37E-05
cardiac conduction (GO:0061337)	91	14	2.86	+	4.9	3.20E-02
cerebellum development (GO:0021549)	106	16	3.33	+	4.81	8.20E-03
metencephalon development (GO:0022037)	115	17	3.61	+	4.71	4.89E-03
regulation of synaptic plasticity (GO:0048167)	183	26	5.74	+	4.53	1.10E-05
regulation of cation channel activity (GO:2001257)	173	23	5.43	+	4.24	3.01E-04
adult behavior (GO:0030534)	151	20	4.74	+	4.22	2.47E-03
regulation of membrane potential (GO:0042391)	425	56	13.34	+	4.2	5.31E-14
learning (GO:0007612)	145	19	4.55	+	4.17	5.67E-03
synapse organization (GO:0050808)	268	35	8.41	+	4.16	1.26E-07
learning or memory (GO:0007611)	257	33	8.07	+	4.09	7.27E-07
hindbrain development (GO:0030902)	154	19	4.83	+	3.93	1.29E-02
regulation of synapse organization (GO:0050807)	221	27	6.94	+	3.89	9.96E-05
regulation of heart contraction (GO:0008016)	243	29	7.63	+	3.8	4.62E-05
cognition (GO:0050890)	298	35	9.35	+	3.74	1.77E-06
regulation of synapse structure or activity (GO:0050803)	230	27	7.22	+	3.74	2.13E-04
cell-cell adhesion via plasma-membrane adhesion molecules (GO:0098742)	257	29	8.07	+	3.6	1.43E-04
locomotory behavior (GO:0007626)	201	22	6.31	+	3.49	1.22E-02
regulation of ion transmembrane transporter activity (GO:0032412)	251	27	7.88	+	3.43	1.09E-03
behavior (GO:0007610)	577	62	18.11	+	3.42	6.14E-12
neuron projection guidance (GO:0097485)	257	27	8.07	+	3.35	1.68E-03
trans-synaptic signaling (GO:0099537)	429	45	13.46	+	3.34	1.43E-07
synaptic signaling (GO:0099536)	439	46	13.78	+	3.34	8.76E-08
regulation of transmembrane transporter activity (GO:0022898)	258	27	8.1	+	3.33	1.80E-03
chemical synaptic transmission (GO:0007268)	411	43	12.9	+	3.33	4.43E-07
anterograde trans-synaptic signaling (GO:0098916)	411	43	12.9	+	3.33	4.43E-07
calcium ion transmembrane transport (GO:0070588)	202	21	6.34	+	3.31	4.41E-02
regulation of blood circulation (GO:1903522)	289	30	9.07	+	3.31	4.49E-04
regulation of transporter activity (GO:0032409)	270	28	8.47	+	3.3	1.28E-03
axon guidance (GO:0007411)	255	26	8	+	3.25	4.77E-03
modulation of chemical synaptic transmission (GO:0050804)	438	44	13.75	+	3.2	8.73E-07
regulation of trans-synaptic signaling (GO:0099177)	439	44	13.78	+	3.19	9.33E-07
calcium ion transport (GO:0006816)	254	25	7.97	+	3.14	1.42E-02
kidney development (GO:0001822)	266	26	8.35	+	3.11	9.91E-03
renal system development (GO:0072001)	282	27	8.85	+	3.05	8.92E-03
regulation of system process (GO:0044057)	584	55	18.33	+	3	3.76E-08
regulation of ion transmembrane transport (GO:0034765)	471	44	14.78	+	2.98	7.17E-06
axonogenesis (GO:0007409)	366	34	11.49	+	2.96	7.00E-04
neuron projection development (GO:0031175)	659	61	20.68	+	2.95	4.70E-09
neuron differentiation (GO:0030182)	992	90	31.14	+	2.89	2.37E-14
neuron projection morphogenesis (GO:0048812)	475	43	14.91	+	2.88	2.68E-05
plasma membrane bounded cell projection morphogenesis (GO:0120039)	479	43	15.03	+	2.86	3.38E-05
cell morphogenesis involved in neuron differentiation (GO:0048667)	424	38	13.31	+	2.86	2.88E-04
neuron development (GO:0048666)	804	72	25.24	+	2.85	1.47E-10
cell projection morphogenesis (GO:0048858)	481	43	15.1	+	2.85	3.79E-05
regulation of nervous system development (GO:0051960)	914	81	28.69	+	2.82	4.85E-12
urogenital system development (GO:0001655)	317	28	9.95	+	2.81	2.42E-02
cell part morphogenesis (GO:0032990)	502	44	15.76	+	2.79	4.32E-05
axon development (GO:0061564)	401	35	12.59	+	2.78	1.82E-03
regulation of ion transport (GO:0043269)	684	59	21.47	+	2.75	1.66E-07
generation of neurons (GO:0048699)	1513	128	47.49	+	2.7	1.30E-19
positive regulation of nervous system development (GO:0051962)	532	45	16.7	+	2.69	7.84E-05
regulation of neuron differentiation (GO:0045664)	649	54	20.37	+	2.65	6.42E-06
neurogenesis (GO:0022008)	1612	134	50.6	+	2.65	4.50E-20
forebrain development (GO:0030900)	390	32	12.24	+	2.61	2.06E-02
regulation of transmembrane transport (GO:0034762)	552	45	17.33	+	2.6	2.84E-04
cell-cell adhesion (GO:0098609)	494	40	15.51	+	2.58	2.05E-03
inorganic ion transmembrane transport (GO:0098660)	649	52	20.37	+	2.55	3.20E-05
regulation of neurogenesis (GO:0050767)	807	64	25.33	+	2.53	9.07E-07
ion transmembrane transport (GO:0034220)	905	70	28.41	+	2.46	2.18E-07
inorganic cation transmembrane transport (GO:0098662)	564	43	17.7	+	2.43	3.50E-03
regulation of hormone levels (GO:0010817)	526	40	16.51	+	2.42	1.04E-02
brain development (GO:0007420)	733	55	23.01	+	2.39	1.40E-04
cell-cell signaling (GO:0007267)	1093	82	34.31	+	2.39	2.02E-08
central nervous system development (GO:0007417)	963	72	30.23	+	2.38	4.73E-07
nervous system development (GO:0007399)	2324	173	72.94	+	2.37	2.26E-22
cation transmembrane transport (GO:0098655)	618	46	19.4	+	2.37	2.01E-03
metal ion transport (GO:0030001)	636	47	19.96	+	2.35	1.73E-03
head development (GO:0060322)	779	57	24.45	+	2.33	1.19E-04
cell morphogenesis (GO:0000902)	697	51	21.88	+	2.33	8.18E-04
chemotaxis (GO:0006935)	539	39	16.92	+	2.31	3.19E-02
regulation of cell development (GO:0060284)	928	67	29.13	+	2.3	9.71E-06
cellular component morphogenesis (GO:0032989)	797	55	25.02	+	2.2	1.74E-03
cell adhesion (GO:0007155)	919	58	28.84	+	2.01	1.14E-02
cell development (GO:0048468)	1603	101	50.31	+	2.01	7.16E-07
ion transport (GO:0006811)	1337	84	41.96	+	2	4.44E-05
transmembrane transport (GO:0055085)	1291	81	40.52	+	2	7.49E-05
biological adhesion (GO:0022610)	925	58	29.03	+	2	1.29E-02
plasma membrane bounded cell projection organization (GO:0120036)	1082	66	33.96	+	1.94	7.37E-03
regulation of multicellular organismal development (GO:2000026)	2014	122	63.21	+	1.93	5.73E-08
nervous system process (GO:0050877)	1366	81	42.87	+	1.89	1.03E-03
regulation of transport (GO:0051049)	1829	108	57.41	+	1.88	5.58E-06
cell projection organization (GO:0030030)	1122	66	35.22	+	1.87	1.89E-02
system process (GO:0003008)	1937	113	60.8	+	1.86	4.13E-06
regulation of multicellular organismal process (GO:0051239)	3091	180	97.02	+	1.86	2.41E-12
positive regulation of developmental process (GO:0051094)	1351	78	42.4	+	1.84	5.06E-03
anatomical structure morphogenesis (GO:0009653)	2102	120	65.98	+	1.82	3.26E-06
regulation of cell differentiation (GO:0045595)	1795	102	56.34	+	1.81	1.31E-04
positive regulation of multicellular organismal process (GO:0051240)	1720	95	53.99	+	1.76	1.33E-03
cellular developmental process (GO:0048869)	3734	205	117.2	+	1.75	3.21E-12
regulation of developmental process (GO:0050793)	2551	140	80.07	+	1.75	1.16E-06
cell differentiation (GO:0030154)	3642	199	114.31	+	1.74	2.16E-11
system development (GO:0048731)	4367	235	137.07	+	1.71	5.91E-14
regulation of localization (GO:0032879)	2702	145	84.81	+	1.71	2.21E-06
multicellular organism development (GO:0007275)	4963	248	155.77	+	1.59	2.66E-11
regulation of biological quality (GO:0065008)	4007	200	125.77	+	1.59	8.90E-08
anatomical structure development (GO:0048856)	5342	266	167.67	+	1.59	1.93E-12
developmental process (GO:0032502)	5686	280	178.47	+	1.57	5.49E-13
multicellular organismal process (GO:0032501)	6886	332	216.13	+	1.54	4.62E-16
animal organ development (GO:0048513)	3138	145	98.49	+	1.47	2.16E-02
regulation of cell communication (GO:0010646)	3634	167	114.06	+	1.46	3.51E-03
regulation of signaling (GO:0023051)	3674	168	115.32	+	1.46	3.96E-03
cell communication (GO:0007154)	5401	243	169.52	+	1.43	4.85E-06
signaling (GO:0023052)	5293	237	166.13	+	1.43	1.56E-05
regulation of biological process (GO:0050789)	11621	429	364.75	+	1.18	5.32E-03
biological regulation (GO:0065007)	12307	452	386.28	+	1.17	2.14E-03
Unclassified (UNCLASSIFIED)	3214	68	100.88	-	0.67	0.00E+00
cellular nitrogen compound metabolic process (GO:0034641)	3404	64	106.84	-	0.6	2.18E-02
nucleobase-containing compound metabolic process (GO:0006139)	2770	46	86.94	-	0.53	5.93E-03
nucleic acid metabolic process (GO:0090304)	2263	36	71.03	-	0.51	2.89E-02
immune response (GO:0006955)	1827	24	57.34	-	0.42	5.19E-03
