# Supplementary material for: EGFR mutation: novel prognostic factor associated with immune infiltration in lower-grade glioma; an exploratory study
Source: BMC Cancer. 2019 Dec 4;19:1184. doi: 10.1186/s12885-019-6384-8 (PMC6894128; doi:10.1186/s12885-019-6384-8)
Supplement: Supplementary file 4 — Additional file 4: Table S4. PPI hub genes. The identified hub genes and the outputs of Log-rank tests. (CSV 166 kb) [file 12885_2019_6384_MOESM4_ESM.csv]

Log-rank test of immune response related pathways in EGFR-MUT LGGs
ID	HR[exp(coef)]	coef	95% CI lower	95% CI upper	Z	P value
TIMP1	0.973868367	-0.026479132	-0.558769646	0.505811383	-0.09749966	0.922329604
CXCL9	0.895699315	-0.110150508	-0.38237151	0.162070494	-0.793072642	0.427735501
TGFB2	1.156768724	0.145630535	-0.43419279	0.72545386	0.492271683	0.622527296
LIF	0.86335656	-0.14692751	-0.422292088	0.128437068	-1.045786752	0.295659499
EGFR	1.008755111	0.008717007	-0.217225761	0.234659776	0.075616586	0.939724141
BCAT1	1.30451151	0.265828649	-0.154888669	0.686545967	1.238395842	0.215569322
ITK	1.007197704	0.007171924	-0.222239689	0.236583538	0.061272891	0.95114188
MMP9	0.972865622	-0.027509314	-0.208808194	0.153789567	-0.297394358	0.766165451
SOCS1	0.765400122	-0.267356547	-0.711796753	0.177083659	-1.179031952	0.238385453
CD2	0.977254249	-0.023008427	-0.302398526	0.256381673	-0.161407607	0.871772375
FCGR2B	0.900779829	-0.104494414	-0.344638215	0.135649387	-0.85284437	0.393745615
NOS2	0.749346965	-0.288553165	-0.558931914	-0.018174416	-2.091709549	0.036464506
HLA-DQA1	0.974138881	-0.026201397	-0.322798272	0.270395478	-0.173143409	0.862538705
CAPG	1.407963664	0.34214445	-0.10080596	0.785094861	1.513918455	0.130046523
CXCR3	0.959781473	-0.041049653	-0.226900094	0.144800789	-0.432906374	0.66508279
CD3D	0.952040077	-0.049148147	-0.37966579	0.281369496	-0.291447673	0.770708958
GZMA	0.951107693	-0.050127981	-0.196439453	0.096183492	-0.671506038	0.501898214
CD96	1.111935248	0.106101964	-0.255184567	0.467388495	0.575598618	0.564886515
CD40LG	0.976121337	-0.024168379	-0.154524718	0.10618796	-0.363382046	0.716319512
CD3E	1.027957919	0.027574232	-0.323588909	0.378737372	0.153901405	0.877687476
CD3G	1.137338883	0.128691221	-0.147657821	0.405040262	0.912723113	0.361388185
SIT1	0.95287828	-0.048268106	-0.439104987	0.342568774	-0.242054307	0.808738084
HLA-DOA	0.972359897	-0.028029279	-0.381681452	0.325622894	-0.155340138	0.876553174
CCR5	0.96946689	-0.031008957	-0.390559116	0.328541203	-0.169034658	0.865769381
HLA-DRA	0.838906783	-0.175655684	-0.576314196	0.225002828	-0.859282416	0.390184723
CD8B	1.218711257	0.197793954	-0.16493722	0.560525127	1.068750231	0.285182231
GPR65	0.87444231	-0.134168955	-0.470581196	0.202243286	-0.78167881	0.434403358
CD74	0.854733769	-0.15696524	-0.62183747	0.30790699	-0.66178661	0.508107989
CD8A	1.59558346	0.467239475	-0.071904949	1.006383899	1.698566289	0.089400933
CCL5	1.12845491	0.120849361	-0.281068037	0.522766759	0.589326056	0.555642569
IL2RB	0.966968633	-0.033589221	-0.322479549	0.255301107	-0.227884624	0.819735937
LCK	1.067553157	0.065369261	-0.408091076	0.538829598	0.2706064	0.786693773
IL15	0.709323757	-0.343443218	-0.812741178	0.125854743	-1.434347459	0.151473133
IL6	0.837051418	-0.177869779	-0.573627587	0.217888029	-0.880888143	0.378378366
CCR2	0.976106837	-0.024183234	-0.215271344	0.166904875	-0.248044047	0.804100327
ZAP70	0.666521942	-0.405682219	-0.903015598	0.09165116	-1.598771714	0.109871336
CCL2	0.941731022	-0.060035584	-0.371493809	0.251422641	-0.377795715	0.705582357
IL7	0.639923349	-0.446406877	-0.836884437	-0.055929318	-2.240695734	0.025045791
IL18RAP	0.872679608	-0.136186791	-0.541679307	0.269305724	-0.6582642	0.510368378
CD80	0.799353155	-0.223952435	-0.57754955	0.12964468	-1.241352626	0.214475512
ICAM1	0.985828506	-0.014272868	-0.417031981	0.388486244	-0.069456673	0.944626119
CRTAM	0.973093822	-0.027274776	-0.515312037	0.460762485	-0.109535855	0.912777485
ELF4	1.193278373	0.176704455	-0.519238712	0.872647621	0.497647486	0.618732527
C2	1.160115324	0.148519417	-0.336886214	0.633925049	0.599689599	0.548713121
PRF1	0.8985223	-0.107003753	-0.488070131	0.274062624	-0.550359504	0.582072818
TLR2	0.800233092	-0.222852229	-0.687221608	0.24151715	-0.940592473	0.346913741
CD247	1.157854002	0.146568293	-0.715471486	1.008608073	0.333242831	0.73895099
ICOSLG	1.01698725	0.01684458	-0.947966339	0.981655499	0.034218902	0.972702594
TRAT1	0.963306911	-0.037383215	-0.210780551	0.136014121	-0.422554099	0.672620622
IL2RG	0.929457128	-0.073154597	-0.577864117	0.431554923	-0.284084944	0.776345285
HLA-DOB	0.647120588	-0.435222621	-1.030111572	0.159666329	-1.433915795	0.151596294
CD7	0.939173937	-0.06275458	-0.574922395	0.449413234	-0.240149252	0.810214554
HLA-DMA	0.900792244	-0.104480632	-0.626552162	0.417590899	-0.392241797	0.694879564
BCL3	0.608253654	-0.49716329	-1.17096194	0.176635361	-1.446162205	0.148131712
IRF7	0.757857702	-0.277259639	-0.72732262	0.172803342	-1.207428583	0.227267133
HLA-DMB	1.053306441	0.051934208	-0.399766187	0.503634603	0.225346663	0.821709601
FAS	0.895469259	-0.110407386	-0.830632746	0.609817974	-0.300453874	0.763830975
ITGAL	1.110084518	0.104436155	-0.329178356	0.538050666	0.472057779	0.636885548
IL18	0.957529428	-0.043398824	-0.526260483	0.439462835	-0.176158388	0.860169511
STAT1	0.97125651	-0.029164674	-0.585567815	0.527238466	-0.102734344	0.918173815
PTPRC	1.055358372	0.053880399	-0.309518042	0.417278839	0.290600149	0.771357146
TLR3	1.092705322	0.088656568	-0.508285231	0.685598367	0.291089819	0.770982626
CCL11	1.000721066	0.000720806	-0.134466692	0.135908305	0.010450335	0.99166199
BRCA1	1.266352044	0.236140361	-0.860431999	1.332712721	0.422066632	0.672976382
HLA-A	0.78476676	-0.242368727	-0.798702645	0.313965192	-0.853864845	0.39317988
GBP2	0.889300487	-0.117320095	-0.486300252	0.251660062	-0.623185708	0.533162493
CTSS	1.12632649	0.118961443	-0.333820426	0.571743313	0.514950267	0.606587774
WARS	0.799084627	-0.224288423	-0.795211531	0.346634686	-0.769976244	0.441313985
ITGB2	1.127428966	0.119939789	-0.295141134	0.535020713	0.566341777	0.571161466
FGR	0.644170088	-0.439792476	-1.025219332	0.145634379	-1.47239131	0.140915238
TAP1	0.97760779	-0.022646722	-0.522190405	0.47689696	-0.088854612	0.929197456
HCLS1	1.05911702	0.057435561	-0.390885829	0.50575695	0.251095827	0.801740022
ST8SIA4	0.73317365	-0.310372702	-0.88863018	0.267884775	-1.051986948	0.292805538
GCNT1	1.37275804	0.316821884	-0.23147698	0.865120748	1.132520097	0.25741584
CD28	0.970285612	-0.030164805	-0.239986725	0.179657115	-0.28177195	0.77811838
FASLG	0.992550334	-0.007477554	-0.1824472	0.167492093	-0.083761589	0.933245988
CCR1	1.127478883	0.119984063	-0.374612065	0.614580191	0.475467616	0.63445371
HLA-G	0.896103062	-0.109699848	-0.480846975	0.26144728	-0.579305981	0.562382731
LYN	1.042259906	0.041391342	-0.441367382	0.524150067	0.168045725	0.866547307
LCP2	0.965575459	-0.035031025	-0.559335729	0.48927368	-0.13095352	0.895812076
CFP	0.430695857	-0.842353107	-1.527102303	-0.15760391	-2.41107512	0.015905572
DYRK3	1.050015815	0.048805226	-0.761413176	0.859023628	0.118062594	0.906018062
TLR1	1.207920519	0.188900302	-0.247082722	0.624883325	0.849202303	0.395768732
HLA-E	1.08960462	0.085814896	-0.569890272	0.741520064	0.256508739	0.797558034
LY75	1.257541478	0.229158607	-0.412445141	0.870762354	0.70003116	0.483907845
IFNGR2	0.772470386	-0.258161607	-1.248884149	0.732560936	-0.510725687	0.609543151
GZMB	0.842701641	-0.171142309	-0.534966136	0.192681519	-0.921964797	0.356546938
IL1B	1.115569163	0.109364735	-0.186101726	0.404831196	0.725466239	0.46816605
CD40	1.087247254	0.083649046	-0.376668549	0.543966642	0.356165222	0.721716835
CCL22	1.243679009	0.21807393	-0.366194002	0.802341861	0.731542885	0.46444762
STAT4	1.093808027	0.089665211	-0.392015013	0.571345434	0.364849075	0.71522407
SPI1	1.038311938	0.037596258	-0.406760669	0.481953186	0.165829106	0.86829144
B2M	0.792199377	-0.23294218	-0.847203149	0.381318788	-0.743264358	0.457321646
CD86	1.154437098	0.143612864	-0.313137429	0.600363157	0.616258043	0.537724226
IL2RA	0.930897239	-0.071606385	-0.199049559	0.055836789	-1.101243258	0.270790799
INHBB	0.862469954	-0.147954967	-0.857693464	0.561783531	-0.408582044	0.68284641
FYB	1.056304383	0.054776385	-0.376792529	0.486345299	0.24876616	0.803541669
IL12RB1	1.21317181	0.193238261	-0.29731086	0.683787381	0.772073612	0.44007083
IL16	1.222564934	0.200951056	-0.343742766	0.745644879	0.723079309	0.46963116
TAP2	0.443228201	-0.813670515	-1.728732722	0.101391691	-1.74279398	0.081369608
IL10	1.014304628	0.014203282	-0.318943265	0.34734983	0.083560589	0.933405803
KLRD1	1.04622099	0.045184615	-0.509004756	0.599373986	0.159801364	0.873037549
IL4R	0.755878051	-0.279875223	-0.922017566	0.36226712	-0.854242621	0.392970572
PTPN6	1.133797693	0.125572788	-0.380483803	0.631629379	0.486345098	0.62672251
SRGN	0.591432274	-0.5252081	-1.164703538	0.114287338	-1.609689294	0.107465703
IFNG	0.976908529	-0.023362255	-0.124271669	0.077547158	-0.453765188	0.649997842
TLR6	1.320651929	0.2781255	-0.192621153	0.748872153	1.157981601	0.246871545
IL27RA	0.822933913	-0.194879382	-0.868137498	0.478378734	-0.567325608	0.570492982
CCND2	0.58854394	-0.530103691	-1.277070874	0.216863492	-1.3909368	0.164244592
LTB	0.995622501	-0.004387109	-0.515473233	0.506699016	-0.016824122	0.986576926
MAP4K1	0.750791231	-0.286627653	-0.915874858	0.342619551	-0.892780887	0.371974524
HDAC9	1.085886855	0.082397031	-0.563459318	0.728253379	0.250048192	0.80255008
TGFB1	1.069230445	0.066939179	-0.598578523	0.732456882	0.197137326	0.843720074
ELANE	0.837696387	-0.177099551	-0.664451481	0.310252379	-0.712234259	0.476319725
ACHE	0.936207378	-0.06591827	-0.489834574	0.357998034	-0.304771091	0.760540501
NLRP3	0.987407755	-0.012672199	-0.446091544	0.420747146	-0.057304903	0.954302315
IGSF6	1.277869267	0.245194056	-0.140164692	0.630552804	1.247075671	0.212369753
LY86	1.209898089	0.190536132	-0.298521788	0.679594051	0.763598628	0.445106467
WAS	0.931613649	-0.07083709	-0.625320876	0.483646695	-0.250391714	0.802284437
CD4	1.093701797	0.089568086	-0.462815085	0.641951258	0.317805163	0.750632734
NCF4	1.006997331	0.006972964	-0.493786242	0.507732169	0.027292074	0.978226778
TAPBP	0.52231568	-0.649483123	-2.016730467	0.717764222	-0.931041142	0.351832283
IL11	0.960377248	-0.040429105	-0.391797794	0.310939585	-0.225516933	0.821577154
RARS	0.195430031	-1.632552861	-3.30844956	0.043343838	-1.909273294	0.056226846
DEGS1	0.722343367	-0.325254675	-1.671068915	1.020559565	-0.473681605	0.635726973
BCL10	0.422785866	-0.860889456	-2.527122512	0.8053436	-1.012650855	0.31122696
PSMB10	1.155365048	0.144416353	-0.965010266	1.253842973	0.255132558	0.798620719
TPD52	1.144726503	0.135165746	-0.661054724	0.931386217	0.332721908	0.739344211
GLMN	0.635624239	-0.453147709	-1.267189358	0.36089394	-1.09104146	0.27525464
IL2	1.003786606	0.003779455	-0.12780492	0.13536383	0.056295402	0.955106481
STAB1	0.681288863	-0.383768888	-0.938163128	0.170625352	-1.356747861	0.174861339
NCR1	0.87107817	-0.138023559	-0.296801951	0.020754834	-1.703765859	0.088424839
JAK2	1.092390449	0.088368367	-0.722160598	0.898897332	0.213686153	0.83079181
IKBKB	0.559521806	-0.580672778	-1.920589191	0.759243635	-0.849379648	0.395670074
F2R	0.692036991	-0.36811587	-0.860216644	0.123984904	-1.466150604	0.142607262
TRAF2	0.981612712	-0.018558436	-1.345763368	1.308646497	-0.027406367	0.97813562
IFNGR1	0.55054521	-0.596846201	-1.922862327	0.729169925	-0.882189164	0.377674521
INHBA	0.823795002	-0.193833564	-0.461186023	0.073518894	-1.420996116	0.155317889
HIF1A	0.531835762	-0.631420556	-1.22360304	-0.039238071	-2.089831395	0.036632948
PF4	0.935736076	-0.066421813	-0.198048439	0.065204814	-0.989042745	0.322642229
EIF4G3	3.318252941	1.199438422	-0.133610308	2.532487152	1.763518509	0.077813078
UBE2N	0.63424954	-0.455312806	-2.549340998	1.638715385	-0.426162697	0.669989297
MTIF2	0.289676626	-1.238990059	-4.12046993	1.642489811	-0.842753031	0.399366582
CCL7	0.951340847	-0.049882871	-0.153288452	0.05352271	-0.945486983	0.344410313
AKT1	0.669166262	-0.401722726	-1.661441034	0.857995581	-0.625030271	0.531951191
CD1D	0.816852511	-0.202296726	-0.59002779	0.185434338	-1.022601319	0.306496386
IRF8	1.529582731	0.424994973	-0.074385788	0.924375734	1.668015483	0.095312653
CSF1	1.033189797	0.032650907	-0.695773666	0.76107548	0.087853437	0.929993166
IL13	0.854653739	-0.157058876	-0.326119396	0.012001644	-1.820825708	0.068633355
NME1	0.951057175	-0.050181098	-0.926512278	0.826150083	-0.112232848	0.910638785
IL4	1.010765865	0.010708325	-0.127622758	0.149039409	0.151722459	0.879405843
EIF5A	0.699281591	-0.357701769	-1.813189944	1.097786407	-0.481682088	0.630031802
IL12B	1.129720602	0.121970347	-0.004493545	0.24843424	1.890322072	0.058714899
RPS19	0.591426268	-0.525218255	-1.305815672	0.255379162	-1.318744902	0.18725441
CCND3	0.870867396	-0.138265558	-1.22990172	0.953370605	-0.248247102	0.803943225
CD47	2.059729894	0.722574855	-0.261969897	1.707119607	1.438452329	0.150305754
ABCE1	3.18899221	1.159704945	-0.593120239	2.912530129	1.296752207	0.19471646
CSK	1.37171137	0.316059136	-0.937825078	1.569943349	0.494036464	0.621280428
MAP3K7	0.153366534	-1.874924573	-3.64596792	-0.103881226	-2.074926423	0.037993354
MBL2	1.05134042	0.050065941	-0.159505564	0.259637446	0.468228927	0.639620888
CCL13	1.024607629	0.024309738	-0.0785417	0.127161176	0.463252748	0.643183211
CARTPT	1.066098923	0.06400612	-0.047495077	0.175507317	1.125097251	0.260547826
THY1	1.226452688	0.204126009	-0.186075279	0.594327298	1.025316007	0.305214105
CD79A	0.8821653	-0.125375826	-0.597344075	0.346592423	-0.520653886	0.602607904
EREG	0.899793553	-0.105589928	-0.258416862	0.047237006	-1.354162188	0.17568464
GALNT1	1.581296975	0.458245381	-0.360755159	1.27724592	1.096634738	0.272801096
IL12A	1.066998122	0.064849212	-0.555135637	0.684834061	0.20500843	0.837565539
RPL3L	1.113193197	0.10723264	-0.58728997	0.801755249	0.30261378	0.762184212
NCK1	1.056712649	0.055162815	-1.253032316	1.363357946	0.082646027	0.934133002
SOCS5	1.763699661	0.567413683	-0.832508178	1.967335544	0.794408898	0.426957426
EIF3J	0.470579678	-0.753789986	-2.705608325	1.198028353	-0.756935825	0.449088311
MRPL3	0.792114948	-0.233048761	-2.943664278	2.477566755	-0.168510501	0.866181683
PRKCG	1.01983041	0.019636348	-0.180079004	0.219351701	0.192706946	0.847188483
NPM1	0.286446932	-1.250201988	-2.932657193	0.432253216	-1.456413736	0.145278281
RPS9	0.626558625	-0.467512934	-1.847210656	0.912184787	-0.664137151	0.506602534
AARS	1.484788912	0.395272615	-1.009975003	1.800520233	0.551305037	0.581424586
UBE2D1	0.656975728	-0.420108205	-1.885094747	1.044878338	-0.562050863	0.574081365
APBB1	2.845022226	1.04557088	0.12757768	1.96356408	2.232349072	0.025591901
CXCL13	0.944668121	-0.056921608	-0.17882118	0.064977964	-0.915214873	0.360078838
KRT1	0.996276853	-0.003730096	-0.118145777	0.110685586	-0.063897299	0.949052003
TNF	1.287921095	0.253029364	-0.067959592	0.574018319	1.54500157	0.122345884
ETS1	0.825839364	-0.191354999	-0.820272456	0.437562458	-0.596340428	0.550947828
IRF4	0.940833826	-0.060988748	-0.511677983	0.389700486	-0.265228767	0.790833235
EIF3D	0.437614805	-0.826416196	-2.23315936	0.580326969	-1.151415568	0.249561312
ACVR2A	0.699702303	-0.357100315	-1.420186218	0.705985588	-0.658369898	0.510300473
DARS	0.307966443	-1.177764452	-2.700467109	0.344938204	-1.515972865	0.129526214
EIF3A	2.501140754	0.916746929	-0.546389579	2.379883438	1.228040551	0.219431746
PRKCB	1.012483758	0.012406479	-0.269208818	0.294021776	0.086345634	0.931191663
F2	1.025902431	0.025572645	-0.097558921	0.148704212	0.407056171	0.683966733
RPL39	0.587895262	-0.531206473	-1.638485482	0.576072536	-0.940273903	0.347077082
CCL4	1.087200775	0.083606297	-0.16054336	0.327755953	0.671167566	0.502113788
RIPK2	0.693615552	-0.365837432	-1.452611686	0.720936822	-0.659776572	0.50939722
RPL9	0.762782092	-0.270782882	-1.508138301	0.966572536	-0.428918554	0.667982497
RPS3A	0.64165474	-0.443704907	-1.840534413	0.953124598	-0.622585387	0.533557016
CCL19	0.973922236	-0.026423818	-0.17022281	0.117375174	-0.36015365	0.718732234
ABI1	1.077781028	0.074904324	-1.084645281	1.234453928	0.126609311	0.899249627
CDKN2A	0.621409462	-0.475765055	-0.81187903	-0.13965108	-2.774304084	0.005531994
IL9	0.971649249	-0.028760395	-0.116299525	0.058778736	-0.643933027	0.519618864
LTF	1.13513591	0.126752388	-0.043381681	0.296886458	1.460202043	0.144234554
SERPINE1	1.00673895	0.006716344	-0.286433412	0.299866101	0.04490467	0.964183295
CP	1.17506066	0.161319771	-0.158883569	0.481523112	0.987437986	0.32342797
PLAT	1.420407049	0.350943485	-0.135435498	0.837322468	1.414198834	0.15730353
SERPING1	1.346337847	0.2973882	-0.390343581	0.985119981	0.847525413	0.396702328
DPP4	1.016306082	0.016174566	-0.265908722	0.298257853	0.112383708	0.910519172
COL4A2	0.797668632	-0.226062016	-0.611068075	0.158944042	-1.150821917	0.249805506
LGALS3	1.218669281	0.19775951	-0.313155569	0.708674589	0.758641765	0.448066882
F3	1.106814666	0.10148622	-0.397939816	0.600912257	0.398275864	0.69042685
GATA3	0.758669012	-0.276189681	-0.673097408	0.120718045	-1.363848048	0.172615394
C1R	0.860741329	-0.149961251	-0.655165128	0.355242626	-0.581782254	0.560713359
APOBEC3F	0.979191507	-0.021028041	-0.747556517	0.705500435	-0.056727581	0.954762203
GZMK	1.024328997	0.024037762	-0.312148054	0.360223577	0.140140198	0.88854922
MMP14	1.225651573	0.203472599	-0.299458597	0.706403795	0.792949351	0.427807332
CASP4	0.930249469	-0.072302483	-0.61844289	0.473837925	-0.259475878	0.795268091
PLSCR1	0.612103878	-0.490853275	-1.07937942	0.09767287	-1.634684794	0.102115142
S100A13	1.482459666	0.393702645	-0.219517614	1.006922904	1.258345583	0.208266803
DUSP5	0.67701512	-0.390061673	-1.023267222	0.243143877	-1.20735965	0.227293668
C1S	0.859126	-0.151839686	-0.685820442	0.38214107	-0.557324047	0.577306049
APOBEC3G	1.297457084	0.260406259	-0.361006685	0.881819203	0.821332891	0.411456678
ANG	0.690336515	-0.370576097	-0.995878837	0.254726644	-1.161542652	0.245421288
C3	1.135385908	0.1269726	-0.399578986	0.653524187	0.472625532	0.636480363
CA2	1.401761838	0.337729901	-0.381145081	1.056604884	0.920797718	0.357156047
CASP5	0.826014837	-0.191142543	-0.519542081	0.137256995	-1.140782663	0.253960377
CFH	0.742009341	-0.298393447	-0.871721335	0.274934441	-1.020080169	0.307690441
CASP1	0.928577963	-0.074100935	-0.627421333	0.479219463	-0.262479323	0.792951924
ANXA5	0.601304894	-0.508653162	-1.31028206	0.292975736	-1.243645134	0.213630197
DUSP6	0.772626666	-0.257959314	-0.868873041	0.352954413	-0.827597979	0.407898213
PLAUR	0.935453062	-0.066724309	-0.504310596	0.370861978	-0.298860468	0.765046512
OLR1	1.329541619	0.284834236	-0.108108351	0.677776822	1.420728785	0.155395621
PHEX	1.12593731	0.118615853	-0.359593714	0.596825421	0.486152549	0.626859011
MT3	0.931130364	-0.071355986	-0.656255142	0.513543169	-0.239109873	0.811020386
IRF1	0.945078184	-0.056487621	-0.520385486	0.407410244	-0.23865965	0.811369507
CSRP1	2.156908805	0.768676088	0.193023882	1.344328294	2.617166117	0.008866318
ITIH1	1.226665919	0.204299854	-0.061638224	0.470237932	1.505690193	0.132146723
CFB	1.334078759	0.288240985	-0.395755158	0.972237129	0.825943181	0.408836324
CPM	1.173185327	0.159722551	-0.371821688	0.691266791	0.588945237	0.555898011
FN1	1.14703381	0.137179315	-0.38816253	0.662521159	0.511793453	0.608795573
KYNU	0.894372478	-0.111632949	-0.522272004	0.299006107	-0.532819652	0.594158429
S100A9	0.956301987	-0.04468153	-0.326232142	0.236869082	-0.311042443	0.755768356
TMPRSS6	0.517210053	-0.659306195	-1.208683159	-0.109929231	-2.352148855	0.018665304
LAP3	0.859281199	-0.151659054	-0.930118617	0.626800509	-0.38183908	0.702580729
PSMB9	0.988872372	-0.011190004	-0.577153233	0.554773225	-0.038751641	0.9690884
CLU	1.170697458	0.157599689	-0.454395521	0.769594899	0.504725707	0.613751503
PIK3CG	1.219269193	0.198251657	-0.141936408	0.538439722	1.142209701	0.253366864
FCER1G	0.987833901	-0.012240712	-0.50870458	0.484223156	-0.048324473	0.961457651
ADRA2B	1.316484798	0.274965152	-0.082443824	0.632374129	1.507857473	0.131591009
KLKB1	0.820079967	-0.198353423	-0.571017508	0.174310663	-1.043206415	0.296852703
CASP3	0.995025024	-0.004987393	-1.017126522	1.007151736	-0.009657872	0.992294253
PIK3R5	1.114684891	0.108571756	-0.3279247	0.545068211	0.487510788	0.6258964
ERAP2	1.013124252	0.013038875	-0.267292855	0.293370605	0.091162444	0.927363516
PRKCD	1.52446485	0.421643431	-0.238620744	1.081907606	1.251629226	0.210705
CXCL1	0.858394414	-0.152691595	-0.570328058	0.264944868	-0.716580215	0.473633156
PDGFB	0.631769041	-0.459231392	-1.350823046	0.432360261	-1.009517066	0.312726721
GNGT2	1.247242471	0.220935092	-0.309865771	0.751735954	0.815795251	0.41461725
MMP13	1.033198966	0.032659782	-0.065998329	0.131317892	0.648826493	0.516450531
CEBPB	0.572794047	-0.557229057	-1.227940396	0.113482283	-1.628344145	0.103451934
PLA2G4A	1.146860623	0.137028317	-0.509894798	0.783951431	0.415150672	0.678031607
GCA	0.687960635	-0.374023659	-1.170695792	0.422648473	-0.920168877	0.357484516
SERPINC1	0.773659292	-0.256623694	-0.629003553	0.115756165	-1.350699253	0.176791792
TFPI2	0.845051063	-0.168358224	-0.563304278	0.22658783	-0.835496525	0.403438203
TNFAIP3	0.904171673	-0.100736032	-0.663480776	0.462008711	-0.350850004	0.725700881
CTSC	1.195465262	0.178535451	-0.34740877	0.704479671	0.665323507	0.505843599
C1QC	1.025768785	0.025442365	-0.397683619	0.448568349	0.117851707	0.906185158
ITGAM	1.271931553	0.240536653	-0.241801944	0.722875251	0.977411261	0.32836559
PLEK	1.283244251	0.249391442	-0.201785639	0.700568524	1.083384473	0.278637805
C1QA	0.968269617	-0.032244701	-0.458733272	0.394243871	-0.148183225	0.88219817
CR1	1.370380226	0.315088239	-0.054454251	0.684630728	1.671151809	0.094691696
CASP7	0.512452172	-0.668547895	-1.531852625	0.194756835	-1.517806808	0.129063108
MAFF	0.694678307	-0.364306408	-0.934166239	0.205553423	-1.252987839	0.210210132
CASP10	0.531173769	-0.632666062	-1.403341559	0.138009434	-1.608981604	0.107620364
CTSD	1.14615311	0.136411213	-0.551402542	0.824224969	0.388711425	0.69748963
SH2B3	1.062043258	0.060194655	-0.745852025	0.866241334	0.146367894	0.883630971
CTSB	1.333631651	0.287905786	-0.544216559	1.120028131	0.678127411	0.497690912
PIM1	0.94985147	-0.051449654	-0.831577868	0.72867856	-0.129260123	0.897151824
L3MBTL4	1.817861694	0.597660917	0.017405434	1.1779164	2.018755368	0.043512652
ADAM9	1.541014178	0.432440757	-0.285002836	1.149884349	1.181372748	0.237454679
CDA	0.404020296	-0.906290164	-1.618567903	-0.194012425	-2.493825067	0.012637481
HSPA5	0.804662063	-0.217332887	-1.239259823	0.80459405	-0.416824937	0.676806461
LRP1	0.924083258	-0.078953106	-1.012891422	0.85498521	-0.165691075	0.86840007
NOTCH4	0.295669347	-1.218513521	-2.189642805	-0.247384237	-2.459242714	0.013923045
CD36	0.853605967	-0.158285588	-0.575270498	0.258699322	-0.743993475	0.456880422
APOC1	1.17449902	0.16084169	-0.205778596	0.527461977	0.859864913	0.389863512
GNB2	1.097474639	0.093011758	-1.200891022	1.386914537	0.140891339	0.887955784
PRSS36	1.253974633	0.226318213	-0.567708425	1.020344851	0.558640636	0.576407001
ME1	0.814354327	-0.205359717	-0.566643169	0.155923736	-1.114077177	0.265246079
RHOG	1.540704068	0.432239499	-0.552431148	1.416910145	0.860362654	0.389589166
LAMP2	1.607122443	0.474445278	-0.403755464	1.352646019	1.058864577	0.289661459
TIMP2	1.741261875	0.554610066	-0.308370989	1.417591121	1.259605584	0.20781168
PFN1	0.991075233	-0.008964832	-1.089865966	1.071936303	-0.016255647	0.987030442
PRCP	1.116571268	0.110262622	-0.687953623	0.908478868	0.270742132	0.78658937
IRF2	3.016442052	1.104078008	-1.091053105	3.299209122	0.985796757	0.324232857
RASGRP1	0.881906226	-0.125669548	-0.492060513	0.240721416	-0.672253991	0.501422014
FCN1	0.923470045	-0.079616916	-0.2582253	0.098991469	-0.873678399	0.382293418
PPP4C	0.793061332	-0.231854719	-1.299459517	0.835750079	-0.425650859	0.670362275
DOCK9	0.913606482	-0.090355345	-1.042993093	0.862282403	-0.185897759	0.85252494
CD55	1.169239407	0.156353458	-0.372817433	0.68552435	0.579108095	0.562516238
PRSS3	0.996944917	-0.003059759	-0.286976058	0.280856539	-0.021122487	0.983147947
CR2	1.055690633	0.054195182	-0.101539386	0.209929749	0.68206183	0.495199855
DOCK4	1.821471947	0.599644936	-0.198072559	1.397362432	1.473306635	0.140668373
DGKG	1.178275316	0.164051772	-0.258426987	0.586530532	0.761069185	0.446615745
FDX1	0.588994186	-0.529338967	-1.971337317	0.912659383	-0.71947746	0.471846785
MMP8	0.963238918	-0.0374538	-0.157922862	0.083015262	-0.60935229	0.542290954
CALM1	1.269781853	0.238845117	-0.632945677	1.110635911	0.536972666	0.591286495
KLK1	0.928615264	-0.074060766	-0.202351295	0.054229764	-1.131466477	0.257858805
ACTN2	0.860517996	-0.150220751	-0.524693103	0.224251602	-0.786245658	0.431723582
CD46	0.274963376	-1.291117367	-2.569075985	-0.013158748	-1.980145133	0.047687223
RABIF	1.01297448	0.012891032	-1.584668299	1.610450364	0.015815349	0.987381703
S100A12	1.0302684	0.02981935	-0.098209493	0.157848194	0.456497546	0.648032235
USP14	1.715059795	0.539447946	-0.931978717	2.010874609	0.718553341	0.472416171
LGMN	1.126457632	0.119077869	-0.609965493	0.848121232	0.320129567	0.748870113
F10	1.254780388	0.226960568	-0.46830889	0.922230026	0.639801639	0.522301567
LIPA	1.183506165	0.168481359	-0.328474853	0.665437572	0.664479864	0.506383233
C4BPB	0.927987921	-0.074736563	-0.223948665	0.074475539	-0.981696318	0.32624948
PREP	0.483166019	-0.72739496	-1.895275812	0.440485892	-1.220730626	0.222188028
F8	0.845213172	-0.168166409	-0.906163104	0.569830285	-0.44661461	0.655153345
CTSH	1.358955818	0.306716624	-0.148631965	0.762065213	1.320205116	0.186766544
USP16	0.591753172	-0.524665671	-2.250524339	1.201192997	-0.595834316	0.551285917
STX4	0.489926728	-0.713499433	-2.288966807	0.86196794	-0.887630691	0.374739439
USP8	1.431748421	0.358896369	-1.290751983	2.008544722	0.426408426	0.669810262
ATOX1	1.799526635	0.58752365	-0.834279514	2.009326813	0.80990479	0.417994898
PDP1	1.138911973	0.130073397	-0.496634868	0.756781662	0.406790827	0.684161625
RNF4	0.644764999	-0.438869371	-2.741321346	1.863582604	-0.373587884	0.70871095
USP15	0.680247301	-0.385298869	-1.894346541	1.123748803	-0.500429456	0.616772716
HSPA1A	1.565327146	0.448094841	-0.128313093	1.024502775	1.523660066	0.12759365
PPP2CB	1.131280191	0.123349904	-1.415630253	1.662330061	0.157091934	0.875172394
LTA4H	0.65240851	-0.427084365	-1.821426852	0.967258123	-0.600333118	0.548284252
PSEN1	3.425503016	1.231248327	-0.154305941	2.616802595	1.741687375	0.081563163
GRB2	1.623714856	0.484716645	-1.39353615	2.36296944	0.505803676	0.612994478
SIRT6	0.601490784	-0.508344066	-1.313327073	0.29663894	-1.237710676	0.215823359
DGKH	0.806645153	-0.214871419	-1.083355366	0.653612529	-0.48491425	0.627737174
RCE1	0.570894891	-0.560550165	-1.669698521	0.54859819	-0.990542095	0.321909224
CALM3	1.385049403	0.325735809	-0.303164215	0.954635833	1.015154127	0.310032364
PRDM4	0.570540289	-0.561171491	-3.126489836	2.004146854	-0.428748313	0.668106397
CD59	1.188274566	0.17250231	-0.399637749	0.74464237	0.590936274	0.55456312
GPD2	1.591790378	0.464859407	-0.626217865	1.555936678	0.835053317	0.40368769
GNB4	2.290941277	0.828962771	-0.051652064	1.709577607	1.845003185	0.065037075
AKAP10	5.19937804	1.648539011	-1.952583216	5.249661237	0.897241717	0.369589949
PLA2G7	1.246408894	0.220266532	-0.044067018	0.484600081	1.633218598	0.10242303
DYRK2	0.88792762	-0.118865048	-0.596253327	0.358523231	-0.48801201	0.625541334
MMP15	1.220159134	0.198981288	-0.354150627	0.752113203	0.705068984	0.480767307
VCPIP1	1.768885524	0.570349701	-0.796312265	1.937011668	0.81795272	0.413384185
RAF1	1.000707027	0.000706777	-1.70907127	1.710484824	0.000810197	0.999353556
CTSO	0.76863563	-0.263138244	-0.93943201	0.413155522	-0.762599787	0.445702112
PLG	0.892449981	-0.113784811	-0.247071608	0.019501987	-1.673189956	0.094289907
PIK3CA	1.141778928	0.132587509	-0.716482046	0.981657065	0.306060606	0.759558501
PCLO	1.053338552	0.051964693	-0.172209538	0.276138924	0.454329324	0.649591813
GMFB	1.234059376	0.210309041	-0.784393887	1.205011969	0.414393217	0.678586156
EHD1	2.028990598	0.707538427	-0.519082271	1.934159125	1.130544949	0.258246669
GP1BA	1.112371508	0.10649423	-0.643004015	0.855992475	0.278486116	0.780639221
APOA4	1.003336037	0.003330485	-0.124879284	0.131540255	0.050913678	0.959394306
GNG2	1.184564485	0.169375184	-0.284494764	0.623245131	0.731419345	0.464523053
SRC	1.226407872	0.204089467	-0.736083434	1.144262369	0.425462173	0.670499791
FYN	1.501584751	0.406521051	-0.590355374	1.403397476	0.799263177	0.424137826
BRPF3	0.764354663	-0.268723379	-1.842413358	1.3049666	-0.334683547	0.737863814
XPNPEP1	1.154562905	0.143721835	-1.912228415	2.199672085	0.137011886	0.8910214
KIF2A	5.004122634	1.6102621	0.572074251	2.648449948	3.039965962	0.002366049
SERPINB2	1.021340224	0.02111571	-0.091730509	0.133961929	0.366747166	0.713807621
HPCAL4	1.000054826	5.48249E-05	-0.254787332	0.254896982	0.000421653	0.99966357
DOCK10	1.573911367	0.453563838	-0.077927192	0.985054867	1.672594149	0.09440722
PCSK9	0.979442375	-0.020771874	-0.185052697	0.143508949	-0.247820313	0.804273437
HNF4A	0.972088234	-0.028308703	-0.177010328	0.120392921	-0.373123287	0.709056687
MMP12	0.991245689	-0.008792855	-0.114542236	0.096956525	-0.162967196	0.870544263
CASP9	0.724048549	-0.322896833	-1.190782639	0.544988974	-0.729204416	0.46587663
CBLB	0.279950124	-1.273143822	-2.793374842	0.247087199	-1.641405815	0.100713204
ZEB1	0.592749186	-0.522983928	-1.423498286	0.37753043	-1.138271316	0.255007208
SPOCK2	1.065168606	0.063133102	-0.417485684	0.543751888	0.257456865	0.79682611
C9	0.953952496	-0.047141403	-0.192310379	0.098027572	-0.636468308	0.524471231
GP9	1.036916629	0.036251529	-0.066659252	0.139162311	0.690420298	0.489929916
ZFPM2	1.207409328	0.188477013	-0.135691311	0.512645337	1.139556614	0.254471069
CDK5R1	1.307308586	0.267970509	-0.15469746	0.690638479	1.242612606	0.214010622
CDH13	1.133802084	0.125576661	-0.166971396	0.418124717	0.84131727	0.400170218
KCNIP3	1.084293629	0.080928742	-0.304776437	0.466633922	0.411240057	0.680896519
F7	1.007122376	0.007097132	-0.336959963	0.351154227	0.040429694	0.967750557
KCNIP2	1.420197788	0.350796149	-0.146032732	0.84762503	1.383872484	0.166397503
SCG3	0.901516537	-0.103676893	-0.585528049	0.378174263	-0.421713166	0.673234393
F5	1.204205848	0.185820302	-0.014318941	0.385959546	1.819738566	0.068798827
CXCL10	0.914141859	-0.089769512	-0.319569224	0.140030199	-0.765645049	0.443887532
F2RL2	1.007743755	0.007713926	-0.333717244	0.349145096	0.044281303	0.964680175
SPRY4	0.914984535	-0.088848115	-0.440555593	0.262859363	-0.495124831	0.620512007
ETV4	0.945012346	-0.056557287	-0.462589203	0.34947463	-0.273008698	0.784846529
SOCS2	0.604067893	-0.504068681	-0.933430171	-0.074707191	-2.300989921	0.021392201
CISH	0.902030811	-0.103106601	-0.699664942	0.493451741	-0.338751819	0.7347967
RGS16	0.830335332	-0.185925645	-0.601585434	0.229734144	-0.876696707	0.380651396
ADAM19	0.855769477	-0.155754241	-0.561499281	0.249990799	-0.752375687	0.451825163
ENPP1	0.934535382	-0.067705791	-0.696260744	0.560849162	-0.21112062	0.83279315
SPP1	1.154557472	0.143717129	-0.174235855	0.461670113	0.885918394	0.375661504
ICOS	0.908720345	-0.095717883	-0.220943581	0.029507815	-1.49812384	0.134101078
BATF3	0.693708782	-0.365703029	-0.871582178	0.140176121	-1.416869555	0.156521069
CD48	0.946808509	-0.054658415	-0.345142376	0.235825547	-0.36879325	0.712281836
SWAP70	2.427467839	0.886848673	-0.210060626	1.983757971	1.584626423	0.113051238
CD44	1.020783547	0.020570516	-0.454211511	0.495352543	0.084917853	0.932326698
IFITM3	1.307876621	0.268404922	-0.220665524	0.757475368	1.075640503	0.282088066
EMP1	1.264056843	0.234326265	-0.354282557	0.822935087	0.780265302	0.435234732
HOPX	1.112730506	0.10681691	-0.326858716	0.540492535	0.482750894	0.629272622
EOMES	0.973805907	-0.02654327	-0.250010312	0.196923772	-0.232803247	0.815914192
CD79B	0.960798315	-0.039990762	-0.700531768	0.620550245	-0.118660994	0.90554394
CDC6	0.893253659	-0.112884686	-0.579601137	0.353831765	-0.474056396	0.635459692
CCR4	0.93399298	-0.068286357	-0.281786199	0.145213486	-0.626880085	0.530737842
CDCP1	1.110120754	0.104468797	-0.290565503	0.499503096	0.518322281	0.60423343
PTGER2	0.966447204	-0.034128607	-0.201892228	0.133635013	-0.398720778	0.690098956
GBP4	1.476987502	0.390004542	-0.20690762	0.986916703	1.280581809	0.200340593
FGL2	1.046389245	0.045345423	-0.357612394	0.44830324	0.220557568	0.825436943
SPRED2	0.491768265	-0.709747681	-1.772598796	0.353103435	-1.308819148	0.190595619
CTLA4	0.84353371	-0.170155413	-0.493376788	0.153065961	-1.031795877	0.302167751
TNFRSF18	0.725677282	-0.320649878	-0.807060646	0.165760889	-1.292040094	0.19634326
CST7	0.881616174	-0.125998494	-0.653441759	0.40144477	-0.468206777	0.639636726
BATF	0.868444012	-0.141052161	-0.46735221	0.185247888	-0.84724828	0.396856748
TNFRSF4	0.686840195	-0.375653626	-0.901738042	0.15043079	-1.399523641	0.161656014
GALM	0.823507876	-0.194182165	-1.126144983	0.737780653	-0.408374715	0.682998594
HK2	1.061577296	0.059755817	-0.507951401	0.627463034	0.206302201	0.836554859
BHLHE40	1.733780852	0.550304488	-0.39588374	1.496492715	1.139917984	0.254320472
RHOH	0.983475025	-0.016663035	-0.378477016	0.345150946	-0.090264473	0.928077051
NFKBIZ	1.193041192	0.176505671	-0.522584301	0.875595642	0.494850121	0.620705921
MUC1	0.700754846	-0.355597174	-1.054646276	0.343451928	-0.997008153	0.318760553
N6AMT2	1.553458777	0.440483914	-0.787379063	1.668346891	0.703118038	0.481982192
GADD45B	0.40791395	-0.896699034	-1.62466361	-0.168734458	-2.414262823	0.015767084
TWSG1	0.64118997	-0.444429501	-1.194408346	0.305549345	-1.161453847	0.245457382
AHR	0.944549351	-0.057047342	-0.545801351	0.431706667	-0.228766893	0.8190501
TRAF1	0.573025993	-0.5568242	-1.446210764	0.332562364	-1.227087772	0.219789603
AKAP2	1.006407046	0.006386609	-0.455215578	0.467988796	0.027117555	0.978365973
PLIN2	0.529723491	-0.635400124	-1.412674903	0.141874654	-1.602215064	0.10910806
TNFRSF9	0.98928474	-0.010773082	-0.213455815	0.191909651	-0.104176871	0.917028988
SLC1A5	1.064374901	0.06238768	-0.361560136	0.486335496	0.288426077	0.773020609
FAH	1.276852874	0.244398358	-0.872557642	1.361354358	0.428854834	0.668028871
CTSZ	1.381303538	0.323027646	-0.295015694	0.941070986	1.024398309	0.30564718
SLC39A8	0.616503245	-0.483691692	-1.268599492	0.301216107	-1.207808481	0.227120938
PLAGL1	0.430560513	-0.8426674	-1.626445387	-0.058889412	-2.10722651	0.03509795
ARL4A	0.91241818	-0.091656863	-0.597496636	0.41418291	-0.355140422	0.722484395
MYO1E	1.368237594	0.313523484	-0.641793474	1.268840442	0.643236501	0.520070652
ECM1	0.461523598	-0.773222093	-1.426729391	-0.119714794	-2.319006164	0.020394702
COL6A1	1.140395606	0.131375225	-0.57395018	0.83670063	0.365066546	0.715061732
IL1R2	1.064955854	0.062933347	-0.080538464	0.206405158	0.859730509	0.389937613
SNX9	1.00204935	0.002047253	-1.322379638	1.326474145	0.003029645	0.997582697
SERPINB6	1.370017168	0.314823271	-0.776543825	1.406190368	0.565384714	0.57181212
TLR7	1.33544868	0.289267325	-0.127340943	0.705875593	1.360879229	0.173551858
ITGA6	1.64150879	0.495615813	-0.624605543	1.615837169	0.867140354	0.385865112
SYNGR2	1.237943795	0.213451774	-0.685085645	1.111989192	0.465598628	0.641502825
CCNE1	0.392404008	-0.935463337	-1.903378132	0.032451458	-1.89425191	0.058191581
NRP1	0.7467482	-0.292027232	-0.927892095	0.343837631	-0.900132859	0.368049551
SLC2A3	1.083185822	0.079906534	-0.34654493	0.506357999	0.36724913	0.713433195
TTC39B	0.489882902	-0.713588891	-1.726445497	0.299267715	-1.380855413	0.167323422
IL18R1	0.919149648	-0.084306332	-0.409744336	0.241131672	-0.507738409	0.611636809
SCN9A	1.488734227	0.397926247	0.093484197	0.702368297	2.561804827	0.010412982
KLF6	0.759656887	-0.274888411	-1.277681499	0.727904676	-0.537270742	0.591080612
IL1RL1	0.852684315	-0.159365887	-0.412807518	0.094075743	-1.232439199	0.217785066
MYO1C	0.673558808	-0.395179969	-1.367081313	0.576721374	-0.796931203	0.425490988
ITIH5	1.257894096	0.229438971	-0.423147312	0.882025253	0.689092202	0.490765247
PPAP2A	1.083615407	0.08030305	-0.842086582	1.002692681	0.170634057	0.864511517
GLIPR2	0.667151773	-0.404737713	-1.110746444	0.301271018	-1.123599902	0.261182798
NT5E	0.765219523	-0.267592528	-0.688366388	0.153181333	-1.246445575	0.212600858
CYFIP1	1.65232901	0.502185814	-0.45988237	1.464253997	1.023073131	0.30627327
DHRS3	1.330037017	0.285206774	-0.39166332	0.962076868	0.825852716	0.408887646
FLT3LG	0.583375024	-0.538925033	-1.226286235	0.148436169	-1.536708286	0.124364761
WLS	1.20635943	0.187607089	-0.999686543	1.37490072	0.309698568	0.756790192
COCH	1.050516247	0.049281707	-0.272098983	0.370662397	0.300548147	0.763759076
ST3GAL4	2.475233988	0.906334932	-0.091358375	1.90402824	1.78049087	0.074995662
TNFRSF1B	0.787917899	-0.238361383	-0.815170878	0.338448111	-0.80993765	0.417976011
TNFSF10	0.836434174	-0.178607454	-0.720603067	0.363388159	-0.645880094	0.518357012
ANXA4	1.65343718	0.502856261	-0.343804407	1.349516928	1.164079303	0.244391875
IL10RA	1.064765939	0.062754999	-0.366639132	0.49214913	0.286444385	0.774537784
MAP6	1.571928884	0.452303454	-0.468888899	1.373495806	0.962338079	0.335879807
CKAP4	0.932215898	-0.07019084	-1.29584491	1.155463229	-0.11224335	0.910630458
IRF6	0.843297434	-0.170435555	-0.555500621	0.21462951	-0.867509365	0.385662983
SELP	1.094419587	0.090224165	-0.051965013	0.232413343	1.243667883	0.213621821
CD83	1.458862971	0.377657345	-0.12705448	0.882369171	1.466569154	0.142493296
TGM2	0.354910814	-1.035888748	-2.321759022	0.249981525	-1.578934268	0.114351135
BCL2L1	1.055000205	0.053540961	-0.948267283	1.055349205	0.104748943	0.916575024
PRKCH	0.303486727	-1.192417402	-2.353959384	-0.03087542	-2.012062584	0.04421334
P2RX4	0.957577539	-0.043348581	-1.02789614	0.941198978	-0.086295128	0.931231812
MAP3K8	0.389903734	-0.941855406	-1.634512199	-0.249198614	-2.665104414	0.007696442
PUS1	0.320346014	-1.138353575	-2.087949751	-0.188757399	-2.349558755	0.018795677
NFIL3	0.298435953	-1.209199931	-2.285175054	-0.133224808	-2.202642296	0.02761997
CAPN3	1.352343676	0.301839143	-0.15783291	0.761511197	1.286991119	0.198097384
FURIN	0.626248628	-0.468007817	-1.843746974	0.90773134	-0.666753186	0.5049298
PNP	0.49435769	-0.704495955	-1.613463241	0.20447133	-1.519071943	0.128744388
PDCD2L	0.492533434	-0.708192935	-1.556558658	0.140172787	-1.636125329	0.10181336
LRRC8C	1.36571936	0.311681294	-0.631649464	1.255012051	0.647582097	0.517255279
ITGAV	1.393947985	0.332139998	-0.305172354	0.969452351	1.02144958	0.307041486
S100A1	1.326000473	0.282167248	-0.114133953	0.67846845	1.395498279	0.162865634
ABCB1	0.505971549	-0.68127484	-1.331668354	-0.030881325	-2.053025006	0.040070152
MAPKAPK2	0.888075431	-0.118698595	-1.346083259	1.10868607	-0.189545281	0.849665469
ENO3	0.554556248	-0.589587038	-1.30300483	0.123830754	-1.619765266	0.10528271
SMPDL3A	0.52668718	-0.641148493	-1.446011846	0.16371486	-1.561293542	0.118454507
PRAF2	1.140761171	0.131695733	-0.698214584	0.961606051	0.311020226	0.755785246
LCLAT1	0.67158813	-0.398110028	-2.108095152	1.311875095	-0.456308834	0.648167912
DCPS	0.605128263	-0.502314839	-1.864754201	0.860124522	-0.722614908	0.469916507
CD81	1.5891679	0.463210546	-0.534567939	1.460989031	0.909897338	0.362876654
ITGAE	0.706307818	-0.347704134	-1.356531526	0.661123259	-0.675524459	0.499342617
GPX4	0.901065567	-0.104177252	-1.536103542	1.327749037	-0.142593696	0.886611076
AHCY	0.565274372	-0.570444052	-2.24308404	1.102195936	-0.668434215	0.503856461
NCS1	1.336762958	0.290250989	-0.113308225	0.693810202	1.409660504	0.158639952
NOP2	0.493825056	-0.705573962	-1.557785502	0.146637578	-1.622718644	0.104649564
AMACR	1.380330978	0.322323309	-0.529387251	1.17403387	0.741733292	0.458248944
APLP1	1.655731349	0.504242814	-0.030260226	1.038745854	1.849003059	0.064457371
NDRG1	1.81249153	0.594702435	0.020356418	1.169048451	2.029430553	0.042414456
METTL20	0.963194827	-0.037499575	-1.45301704	1.378017889	-0.051922932	0.958590102
PRNP	1.813216767	0.595102487	-0.373923864	1.564128839	1.203661221	0.228720546
ODC1	1.252425033	0.225081698	-0.694995264	1.145158661	0.479472958	0.631602202
GPR83	1.018374096	0.018207332	-0.209359781	0.245774445	0.156814027	0.875391418
XBP1	#N/A	#N/A	#N/A	#N/A	#N/A	#N/A
GUCY1B3	1.154885722	0.144001397	-0.371297536	0.659300331	0.547716159	0.583886815
PHTF2	0.78491626	-0.242178243	-1.579948344	1.095591859	-0.354814802	0.722728339
BCL2	2.464524241	0.901998783	-0.181412704	1.985410271	1.631776246	0.102726631
PENK	1.022283826	0.02203917	-0.168235983	0.212314323	0.227018497	0.820409359
RNH1	2.448100547	0.895312437	-0.310319386	2.10094426	1.45548591	0.145534788
UMPS	2.040367763	0.713130068	-0.832224459	2.258484594	0.904458637	0.365752258
IKZF2	1.356743958	0.305087681	-0.87431707	1.484492432	0.507002254	0.612153237
AGER	0.722469497	-0.325080079	-0.8640652	0.213905042	-1.182120289	0.237157975
NCOA3	0.640976617	-0.444762302	-1.727228312	0.837703709	-0.679720231	0.496681624
SNX14	0.325803348	-1.121461307	-3.158536791	0.915614178	-1.079009486	0.280583499
RORA	0.502871781	-0.68742005	-1.453221364	0.078381264	-1.759357833	0.078516749
CDC42SE2	2.030807122	0.708433311	-0.699235249	2.116101871	0.986385442	0.323944006
SHE	0.71106817	-0.340986975	-1.044693342	0.362719393	-0.949717411	0.34225586
IKZF4	0.674382608	-0.393957662	-1.64473251	0.856817186	-0.617331592	0.537016033
IGF2R	0.987639116	-0.012437915	-1.142422548	1.117546718	-0.021573626	0.982788072
PTRH2	0.387728437	-0.94745009	-2.826300683	0.931400502	-0.988353231	0.322979684
TNFSF11	0.94404475	-0.057581709	-0.195612583	0.080449165	-0.817629224	0.413568935
PLEC	1.401262936	0.337373927	-0.570616418	1.245364272	0.728246451	0.466462736
GSTO1	1.634825161	0.491535863	-0.483518604	1.46659033	0.988039768	0.323133172
SYT11	2.377058082	0.865863623	-0.036408652	1.768135899	1.880875168	0.059988902
RHOB	0.409782866	-0.892127854	-1.941713341	0.157457633	-1.665932395	0.09572688
TIAM1	1.533320798	0.427435839	-0.211343355	1.066215034	1.311499902	0.189688927
BMPR2	1.413460864	0.346041211	-0.665542795	1.357625216	0.670461678	0.502563528
HUWE1	3.332636111	1.203763616	-0.205809407	2.613336639	1.67379291	0.094171306
CDKN1C	1.498250316	0.404297971	0.001220488	0.807375454	1.965898609	0.049310324
FAM126B	1.012079136	0.012006765	-1.035614019	1.05962755	0.022463117	0.982078533
PTH1R	0.507648949	-0.677965116	-1.55268478	0.196754548	-1.51910065	0.128737163
MXD1	0.291818738	-1.231622429	-2.377130527	-0.08611433	-2.107305576	0.0350911
SH3BGRL2	0.822349971	-0.195589219	-0.7914769	0.400298461	-0.643322286	0.520014998
P4HA1	0.25877058	-1.351813403	-2.90912442	0.205497613	-1.701333617	0.088880359
IL3RA	0.182810512	-1.699305114	-2.903599964	-0.495010264	-2.765582551	0.005682122
RABGAP1L	1.552560361	0.439905414	-0.510393614	1.390204441	0.907292065	0.364252369
UCK2	0.776629489	-0.252791891	-1.753593962	1.248010181	-0.330132141	0.741300118
SLC29A2	0.484371068	-0.724903996	-1.691157398	0.241349407	-1.470406955	0.141451569
GABARAPL1	1.166396669	0.153919227	-0.475454665	0.783293119	0.479327384	0.631705744
TNFRSF21	1.060890534	0.059108682	-0.586787227	0.70500459	0.17936464	0.857651394
DENND5A	4.627331089	1.531980263	0.23732591	2.826634617	2.319249253	0.020381525
TNFRSF8	0.861584734	-0.148981871	-0.519967626	0.222003883	-0.787089797	0.431229301
HIPK2	2.029799304	0.707936923	-0.263434115	1.679307961	1.428425203	0.153169509
CSF2	0.924002065	-0.079040973	-0.250646384	0.092564438	-0.902753936	0.366656504
POU2F1	0.505096102	-0.683006567	-2.114555399	0.748542266	-0.935118832	0.349727062
RRAGD	1.326542268	0.282575758	-0.52288433	1.088035847	0.687604907	0.491701617
GATA1	0.962995955	-0.037706068	-0.163376077	0.087963942	-0.588068187	0.556486525
IGF1R	1.075609403	0.072887388	-0.802635314	0.948410089	0.163167277	0.87038673
PHLDA1	0.968851713	-0.03164371	-0.54326952	0.479982101	-0.121222444	0.903514848
MYC	0.664386656	-0.408890985	-1.012293607	0.194511636	-1.328153999	0.184127238
LRIG1	1.506242488	0.409618131	-0.493444179	1.31268044	0.889015936	0.373994515
ALCAM	1.881774428	0.632215177	0.026483528	1.237946825	2.045656653	0.040790163
PTCH1	2.072598333	0.728803054	-0.031947806	1.489553913	1.877655108	0.060428362
SELL	1.159647197	0.148115818	-0.218969244	0.51520088	0.790829425	0.429043536
BMP2	0.290538747	-1.23601833	-2.064594444	-0.407442217	-2.923752414	0.003458397
PLA2G2A	1.207620555	0.18865194	0.036960668	0.340343212	2.437523286	0.014788262
CXCL11	0.956485943	-0.044489186	-0.275310762	0.186332389	-0.377768858	0.70560231
TNFRSF12A	1.043781452	0.042850131	-0.518712726	0.604412987	0.14955532	0.881115461
SOCS3	0.769355698	-0.26220187	-0.700682639	0.176278899	-1.17201542	0.241190865
OSMR	0.948628719	-0.052737791	-0.545522467	0.440046886	-0.209755244	0.833858706
ITGB3	1.290465824	0.255003257	-0.158436223	0.668442737	1.208876325	0.226710363
TNFRSF1A	0.662118483	-0.412310762	-1.462951487	0.638329963	-0.769163258	0.441796399
MYD88	0.741229149	-0.299445459	-1.367284386	0.768393468	-0.549616895	0.582582169
LTBR	0.775583137	-0.254140098	-0.834411748	0.326131552	-0.85840044	0.390671385
ITGA4	0.970443497	-0.030002099	-0.347431664	0.287427467	-0.185247498	0.853034916
IL13RA1	1.930595859	0.65782869	-0.288141791	1.603799172	1.362960648	0.172894913
CSF3R	1.075644647	0.072920153	-0.494875102	0.640715409	0.25171199	0.801263688
IL1R1	0.842956214	-0.170840263	-0.589780572	0.248100046	-0.799256494	0.4241417
HMOX1	0.950464914	-0.050804031	-0.425191196	0.323583134	-0.265965502	0.790265777
CSF2RB	1.111089215	0.105340809	-0.312404351	0.52308597	0.49423479	0.621140372
JUN	0.324488407	-1.12550547	-2.158590368	-0.092420573	-2.135303876	0.032736197
REG1A	0.994579747	-0.005434996	-0.100209505	0.089339513	-0.112397273	0.910508418
CD9	0.921669956	-0.081568085	-0.934790469	0.771654298	-0.187372615	0.851368492
ACVRL1	0.272944982	-1.298485036	-2.304468731	-0.292501342	-2.529846079	0.011411257
STAT2	0.629967051	-0.462087762	-1.151026907	0.226851383	-1.314594151	0.188646337
IL9R	1.026162964	0.025826568	-0.153664402	0.205317539	0.282014986	0.777932019
CSF2RA	1.222430332	0.200840953	-0.267993123	0.669675029	0.839616943	0.401123196
INHBE	0.910222109	-0.094066634	-0.483144858	0.295011591	-0.473856418	0.635602299
A2M	0.999344217	-0.000655998	-0.626944128	0.625632132	-0.002052941	0.998361991
CD14	0.991248602	-0.008789916	-0.427188545	0.409608712	-0.041175851	0.967155706
IL17RA	1.386808859	0.327005323	-0.341530123	0.99554077	0.958690612	0.337714629
STAT3	1.560054294	0.444720624	-0.907965484	1.797406733	0.644374479	0.51933263
CRLF2	1.015408553	0.015291047	-0.101162562	0.131744656	0.257354847	0.796904856
PTPN2	0.406648094	-0.8998071	-1.968925269	0.169311068	-1.649573977	0.099030101
IL10RB	0.828696565	-0.187901217	-1.29915537	0.923352937	-0.331408991	0.740335575
IL15RA	0.6701058	-0.400319668	-1.026684397	0.226045061	-1.252644178	0.210335229
IRF9	0.607389495	-0.498585021	-1.015123935	0.017953893	-1.891839429	0.058512378
IL17RB	0.85177142	-0.160437074	-0.817908829	0.497034681	-0.478272845	0.632456021
TYK2	0.386902278	-0.94958313	-1.836625821	-0.062540439	-2.098150126	0.035891886
IL6ST	0.719186167	-0.32963503	-1.38935024	0.730080181	-0.609666428	0.542082798
BAK1	0.54568303	-0.605717003	-1.923299174	0.711865167	-0.901031859	0.367571381
PTPN1	1.029224464	0.028805571	-1.375184352	1.432795494	0.040212455	0.967923748
EBI3	1.161042277	0.149318116	-0.291367038	0.59000327	0.664098001	0.50662759
STAM2	0.72931313	-0.315652106	-1.76525821	1.133953998	-0.426782667	0.669537633
PDGFC	0.767217505	-0.264984939	-1.224723379	0.694753501	-0.541148416	0.588405289
PTPN11	1.385743233	0.326236626	-1.132689435	1.785162688	0.438275835	0.661186341
HAX1	0.230202338	-1.468796627	-3.351262518	0.413669264	-1.529264622	0.126198856
LEPR	0.699857786	-0.356878127	-0.987355683	0.273599429	-1.109426131	0.267246395
CBL	1.792718724	0.583733308	-0.402198615	1.569665231	1.160421155	0.245877378
ACVR1B	1.179619216	0.165191688	-1.226692489	1.557075865	0.232612572	0.816062264
DNTT	1.154777334	0.143907541	0.01491246	0.272902622	2.186545371	0.028775729
CXCL3	0.372559132	-0.98735951	-1.724057945	-0.250661075	-2.626840222	0.008618179
CNTFR	1.011309942	0.011246462	-0.387835981	0.410328905	0.055233352	0.955952558
CD38	0.88589899	-0.121152342	-0.553831083	0.311526399	-0.548800308	0.583142499
EMP3	1.151998983	0.14149868	-0.381663239	0.664660598	0.530107995	0.596037056
PDPN	0.881982559	-0.125582998	-0.500983625	0.24981763	-0.65566793	0.512037807
CLEC5A	0.939984133	-0.061892283	-0.361170996	0.237386429	-0.40533002	0.685234943
TNFAIP6	0.739795211	-0.301381873	-0.651801663	0.049037917	-1.685685663	0.09185636
P2RY2	1.722289817	0.543654695	0.117247415	0.970061975	2.49888703	0.012458402
MET	1.121652038	0.114802632	-0.04853764	0.278142904	1.377547754	0.168342961
SLAMF1	1.048222045	0.047095439	-0.138808501	0.232999379	0.496521828	0.619526291
CD69	1.013087056	0.01300216	-0.317329149	0.343333469	0.07714608	0.938507336
EMR1	0.858627939	-0.152419583	-0.428724614	0.123885448	-1.081185138	0.279614768
CXCR6	1.065034903	0.063007571	-0.277865411	0.403880554	0.362283246	0.717140377
APLNR	1.096633941	0.092245434	-0.197140608	0.381631476	0.62476313	0.532126533
MSR1	1.036770823	0.036110905	-0.321449397	0.393671206	0.19794164	0.843090725
ADM	0.922293471	-0.080891808	-0.408215604	0.246431988	-0.484367564	0.628125034
BST2	1.004109211	0.004100791	-0.399815925	0.408017508	0.019898665	0.98412421
ITGA5	0.816283948	-0.202993009	-0.793830153	0.387844135	-0.673381811	0.500704417
RGS1	0.7925483	-0.232501828	-0.577487888	0.112484231	-1.320909057	0.18653169
HRH1	0.789855574	-0.235905168	-0.842810466	0.37100013	-0.761841484	0.446154618
NMUR1	1.705690363	0.533969934	-0.218924028	1.286863895	1.39005211	0.164513054
IL1A	1.499813437	0.405340725	0.027842375	0.782839074	2.104521047	0.035333021
OSM	1.026360438	0.026018989	-0.26497467	0.317012648	0.175248772	0.860884162
IL7R	1.026466044	0.026121877	-0.304327958	0.356571713	0.154934073	0.876873292
GCH1	0.526540794	-0.641426469	-1.420246364	0.137393427	-1.614202186	0.106483578
ITGB8	0.732833678	-0.310836509	-1.089648418	0.4679754	-0.782253527	0.434065592
C5AR1	1.009549152	0.009503847	-0.364161271	0.383168964	0.049849976	0.960241941
CHST2	1.00641291	0.006392435	-0.630305925	0.643090795	0.019677987	0.984300251
LPAR1	1.857423465	0.619190293	-0.018765335	1.257145922	1.902312043	0.057130372
NMI	0.701365873	-0.354725598	-0.96097402	0.251522824	-1.146806112	0.251461763
IRAK2	1.401844502	0.337788871	-0.442392149	1.11796989	0.848590268	0.396109324
PTGIR	0.539793293	-0.616569003	-1.238623331	0.005485324	-1.942680868	0.052054729
PTGER4	0.900727174	-0.104552871	-0.553020128	0.343914385	-0.456933831	0.647718606
SGMS2	1.660330891	0.507016915	-0.315830461	1.329864291	1.207678266	0.227171041
FPR1	0.939242708	-0.062681358	-0.388369125	0.263006408	-0.377211603	0.706016358
MARCO	1.065683499	0.063616377	-0.159227154	0.286459908	0.55952177	0.575805678
AQP9	1.09821322	0.093684514	-0.183641018	0.371010045	0.662103744	0.507904737
CDKN1A	0.630085452	-0.46189983	-1.160903201	0.237103541	-1.295139721	0.195272035
CCR7	1.09975675	0.095089019	-0.311030739	0.501208777	0.458906638	0.646301211
PROK2	1.059521083	0.057816997	-0.099803833	0.215437828	0.718935638	0.472180577
LAMP3	0.894402197	-0.111599721	-0.38285442	0.159654978	-0.806369195	0.420030004
GPR183	0.934978802	-0.067231422	-0.439878746	0.305415903	-0.353608241	0.723632498
CD70	1.08970421	0.085906293	-0.197793109	0.369605695	0.593491699	0.552852137
FZD5	0.814418904	-0.205280421	-0.879675038	0.469114196	-0.596597633	0.550776052
CCL20	1.048677855	0.047530185	-0.367306605	0.462366975	0.224564099	0.822318396
GPR132	0.96903332	-0.031456282	-0.478830136	0.415917572	-0.137811317	0.89038954
ATP2B1	1.181838857	0.167071579	-0.559998987	0.894142145	0.450374823	0.652440195
MEFV	1.09466606	0.090449348	-0.386617628	0.567516324	0.371598694	0.710191662
CYBB	1.257331635	0.228991725	-0.191472453	0.649455903	1.067428708	0.285778291
PVR	0.57399003	-0.555143251	-1.280249643	0.16996314	-1.500553286	0.133471141
KCNJ2	1.20475297	0.186274542	-0.550514431	0.923063515	0.495516908	0.62023529
CCRL2	1.105761975	0.100534668	-0.418810275	0.61987961	0.379409351	0.704383907
PTAFR	1.493070876	0.40083499	-0.086886139	0.888556119	1.610801947	0.107222897
RTP4	0.926867706	-0.075944436	-0.651709609	0.499820737	-0.258522687	0.796003542
TPBG	0.884539317	-0.122688316	-0.478322838	0.232946207	-0.676156742	0.498941134
HPN	1.239443243	0.214662282	-0.169105204	0.598429767	1.096315754	0.272940618
EDN1	0.204494327	-1.587215045	-2.422165292	-0.752264799	-3.725831974	0.000194672
C3AR1	1.199490847	0.181897172	-0.264091504	0.627885848	0.799374347	0.424073381
TNFSF15	1.111326068	0.105553958	-0.349909764	0.56101768	0.45422269	0.649668554
LY6E	1.013821735	0.013727086	-0.641853684	0.669307856	0.041039328	0.967264543
IFITM1	0.609254703	-0.495518866	-1.113608598	0.122570865	-1.571291484	0.116114958
SLC31A2	1.483721406	0.394553395	-0.173662334	0.962769124	1.360945157	0.173531022
SPHK1	0.825694556	-0.191530361	-0.659559419	0.276498698	-0.802071157	0.422511798
SLC7A2	1.120639045	0.113899099	-0.217548027	0.445346224	0.673525623	0.500612953
SCN1B	1.235482932	0.211461932	-0.201860901	0.624784764	1.002745885	0.315983485
BDKRB1	0.919324674	-0.084115928	-0.463778761	0.295546904	-0.434238424	0.664115314
DCBLD2	2.354425032	0.85629655	-0.021827705	1.734420805	1.911244779	0.055973132
RNF144B	0.44643343	-0.806464984	-1.733616405	0.120686438	-1.704837297	0.088224773
SLC31A1	2.039940398	0.712920591	-0.576761714	2.002602895	1.083444099	0.278611351
SCARF1	0.3711749	-0.991081898	-1.996165407	0.014001611	-1.932660131	0.05327808
HAS2	0.828094791	-0.188627649	-0.655557507	0.278302209	-0.791775021	0.42849187
CCL17	1.169769791	0.156806969	-0.276509466	0.590123405	0.70926461	0.478160286
MEP1A	1.129989764	0.122208575	-0.057540861	0.30195801	1.332546075	0.182680812
NFKB1	0.788364429	-0.237794823	-1.424943826	0.949354181	-0.392595442	0.694618306
AXL	1.175106562	0.161358834	-0.537118844	0.859836512	0.452781117	0.650706362
HBEGF	1.480092139	0.392104342	-0.484121844	1.268330528	0.877068503	0.380449431
ADORA2B	0.792133668	-0.233025128	-0.673611526	0.207561269	-1.036620425	0.29991279
VIP	1.050789663	0.049541942	-0.223658611	0.322742494	0.355418101	0.72227639
ADRM1	1.08933666	0.085568942	-1.29411128	1.465249164	0.121558635	0.903248575
CD82	1.295220256	0.258680763	-0.539972999	1.057334524	0.634824504	0.52554288
NDP	1.040708147	0.039901392	-0.397739645	0.477542429	0.178697343	0.858175356
LDLR	0.623811848	-0.471906482	-1.024372777	0.080559813	-1.674164953	0.094098185
EIF2AK2	0.972785359	-0.027591818	-1.016811253	0.961627617	-0.054668325	0.956402704
PDE4B	1.098849303	0.094263544	-0.738653672	0.927180761	0.221814543	0.824458258
NOD2	0.859662336	-0.1512156	-0.518814233	0.216383033	-0.80625199	0.420097567
FFAR2	1.151199469	0.140804415	-0.209755109	0.491363939	0.787231736	0.431146222
ICAM4	#N/A	#N/A	#N/A	#N/A	#N/A	#N/A
SEMA4D	1.510927457	0.412723672	-0.109798738	0.935246083	1.548112611	0.121595186
ATP2A2	1.301152443	0.263250367	-0.712693371	1.239194104	0.528679285	0.59702795
NPFFR2	0.976668249	-0.023608245	-0.133800505	0.086584015	-0.419914337	0.674548033
OPRK1	1.026519363	0.02617382	-0.123652421	0.176000061	0.342394927	0.732053706
ATP2C1	3.032830852	1.109496458	-0.217612764	2.43660568	1.638578846	0.101301001
ROS1	0.98208312	-0.01807933	-0.173637855	0.137479194	-0.227791029	0.819808701
BTG2	0.751659659	-0.285471639	-1.042293145	0.471349867	-0.739294703	0.459728065
CXCL6	1.007438238	0.00741071	-0.102673644	0.117495065	0.131941778	0.895030343
TNFSF9	1.177055482	0.163015966	-0.195582527	0.521614459	0.890983727	0.3729379
CSF3	0.930321543	-0.072225007	-0.184137113	0.039687099	-1.264907058	0.205904647
SLC1A2	0.981344724	-0.018831481	-0.455884336	0.418221374	-0.084449796	0.932698817
NFKBIA	0.349644714	-1.050837743	-1.801075202	-0.300600284	-2.745269653	0.00604612
RELA	0.909924449	-0.094393706	-1.571174822	1.38238741	-0.125278053	0.900303426
ABCA1	1.046577377	0.045525199	-0.442218474	0.533268873	0.182939844	0.85484522
GPC3	0.993686536	-0.006333478	-0.322991843	0.310324887	-0.039201204	0.968729974
SLC4A4	1.293304985	0.257200946	-0.305296913	0.819698805	0.896189351	0.370151642
BEST1	1.789404454	0.581882857	0.004665718	1.159099996	1.975806618	0.048176684
SELE	1.007182341	0.007156671	-0.140008827	0.154322168	0.095313214	0.924066048
SLC28A2	0.676462529	-0.390878223	-0.804107168	0.022350723	-1.853953474	0.063745817
CX3CL1	1.118763684	0.112224222	-0.759444585	0.983893028	0.252338309	0.800779579
SRI	0.619389034	-0.479021715	-1.384270297	0.426226866	-1.037135357	0.299672779
LTA	0.999672046	-0.000328008	-0.3199593	0.319303284	-0.00201133	0.998395192
KCNMB2	0.977446255	-0.022811971	-0.406556994	0.360933052	-0.116511327	0.90724731
PTPRE	1.271305991	0.240044712	-0.364319395	0.844408818	0.778469443	0.436292314
SLC11A2	5.272638707	1.662530941	-0.081585936	3.406647818	1.868281197	0.061722886
SLC7A1	0.462148938	-0.771868064	-1.950041212	0.406305085	-1.284050318	0.19912435
KIF1B	1.975491621	0.680817289	-0.193018435	1.554653013	1.527034578	0.126752413
TACR3	1.205864523	0.187196757	-0.101298387	0.4756919	1.271768034	0.20345555
CMKLR1	1.147484242	0.137571931	-0.420409607	0.695553469	0.48323468	0.628929114
PCDH7	1.267641714	0.237158256	-0.27074991	0.745066423	0.915168669	0.36010309
P2RX7	1.68865868	0.523934533	-0.31467655	1.362545616	1.22451615	0.220757578
CCL24	0.933866218	-0.068422087	-0.190231871	0.053387698	-1.100936395	0.270924341
GABBR1	0.951413621	-0.049806379	-0.484986525	0.385373768	-0.224317927	0.822509928
CALCRL	1.354599512	0.303505847	-0.140907479	0.747919174	1.338529909	0.180723757
TACR1	1.033490712	0.032942113	-0.24803895	0.313923176	0.229785435	0.818258503
SAMD9L	0.718096366	-0.331151504	-1.036655676	0.374352667	-0.919973331	0.357586696
MX1	0.946238504	-0.055260624	-0.402957632	0.292436385	-0.311503492	0.755417889
OAS1	0.864523968	-0.14557625	-0.522791841	0.231639341	-0.756395583	0.449412055
EPSTI1	0.865990813	-0.143880979	-0.542010046	0.254248088	-0.708316876	0.478748499
ISG20	0.939607572	-0.062292967	-0.504925734	0.3803398	-0.2758313	0.782677642
OASL	0.879732743	-0.128137118	-0.41656329	0.160289053	-0.870739766	0.383896261
GMPR	1.400936885	0.337141217	-0.065866644	0.740149077	1.639632145	0.101081675
PARP12	0.747426038	-0.291119924	-0.884627335	0.302387486	-0.961377325	0.336362481
IFI30	0.850874417	-0.161490732	-0.499785711	0.176804248	-0.935621388	0.349468158
FAM46A	0.629034054	-0.463569884	-1.137264053	0.210124285	-1.348653913	0.177448155
ISG15	0.854935408	-0.156729359	-0.474054932	0.160596213	-0.968040164	0.333024311
CASP8	0.78478165	-0.242349752	-1.091057912	0.606358408	-0.559670342	0.575704316
RSAD2	0.926836156	-0.075978476	-0.434043827	0.282086875	-0.415887983	0.677491974
SAMD9	1.009936774	0.009887729	-0.645431908	0.665207366	0.029572733	0.976407811
IFI44	0.720954737	-0.327178921	-0.777445797	0.123087954	-1.424175167	0.154395772
PARP9	0.761043007	-0.273065408	-0.977118351	0.430987534	-0.760167785	0.447154299
TRIM5	0.579798343	-0.54507492	-1.326584445	0.236434604	-1.367004725	0.171623825
CMPK2	0.930737611	-0.071777878	-0.471787599	0.328231844	-0.35169659	0.725065818
BATF2	0.842383072	-0.171520413	-0.607660583	0.264619757	-0.770793097	0.440829579
IFIH1	0.911728384	-0.092413157	-0.741885206	0.557058891	-0.27888261	0.780334914
HERC6	0.934770772	-0.067453943	-0.666929105	0.532021219	-0.22053841	0.825451862
DHX58	0.962318093	-0.038410224	-0.841518851	0.764698402	-0.093739071	0.925316433
HLA-C	0.777164547	-0.252103178	-0.750765516	0.24655916	-0.990877217	0.321745539
PARP14	0.930521314	-0.072010297	-0.670429238	0.526408643	-0.235850806	0.813548442
LPAR6	0.567527924	-0.566465326	-1.240821095	0.107890443	-1.64638858	0.099683783
TMEM140	1.754511996	0.562190753	-0.239208299	1.363589806	1.374937525	0.169150814
LGALS3BP	0.743682087	-0.296141638	-1.032093087	0.439809811	-0.788675592	0.430301637
PROCR	0.346516475	-1.059824914	-2.065210448	-0.05443938	-2.066091654	0.038819826
IFI44L	0.860992587	-0.149669384	-0.475442626	0.176103858	-0.900462543	0.36787415
TRIM14	1.50026697	0.405643072	-0.255385703	1.066671847	1.202740096	0.229076913
TRIM21	0.841933	-0.172054841	-0.901387655	0.557277974	-0.462369558	0.643816326
IFI35	0.890131144	-0.116386474	-0.710908168	0.47813522	-0.383692133	0.701206644
DDX60	0.881678909	-0.125927338	-0.81535576	0.563501085	-0.357996622	0.720345841
PSMB8	0.814366008	-0.205345373	-0.880171491	0.469480744	-0.5964048	0.550904834
IFI27	0.465898093	-0.763788354	-1.531392316	0.003815608	-1.95022139	0.051149737
MOV10	0.66254786	-0.411662483	-1.237445887	0.414120922	-0.977064489	0.328537227
SP110	0.590525932	-0.526741729	-1.316201382	0.262717925	-1.307723344	0.190967163
UBA7	0.594913413	-0.519339408	-1.305730297	0.26705148	-1.294377328	0.195535118
USP18	0.77919534	-0.249493508	-0.782522093	0.283535078	-0.917395994	0.358935171
PSME2	0.364771062	-1.00848535	-1.808970767	-0.207999933	-2.469245439	0.013539832
IFITM2	0.871049132	-0.138056895	-0.95012826	0.67401447	-0.333205373	0.738979263
OGFR	0.630970469	-0.460496217	-1.598797934	0.6778055	-0.792896986	0.427837844
NUB1	0.809960563	-0.210769721	-2.150751764	1.729212323	-0.212940663	0.831373246
TRIM25	0.855557369	-0.156002129	-1.19687293	0.884868671	-0.293752649	0.76894692
ADAR	1.102763133	0.09781897	-0.850206507	1.045844446	0.202232601	0.839734888
PNPT1	0.409321214	-0.893255067	-2.172747201	0.386237066	-1.368314596	0.171213624
TDRD7	1.299992467	0.26235847	-0.812687073	1.337404013	0.478317552	0.632424206
ELF1	0.977511638	-0.022745081	-0.847294887	0.801804724	-0.05406531	0.956883131
UBE2L6	1.086609253	0.08306207	-0.656614882	0.822739023	0.22009428	0.825797729
PSMA3	0.129607035	-2.043248212	-3.675047657	-0.411448766	-2.454157536	0.01412151
TRIM26	0.58128767	-0.542509515	-2.690929246	1.605910215	-0.494921498	0.620655535
CNP	2.352397055	0.855434832	0.252544911	1.458324752	2.780974442	0.0054196
TRAFD1	1.42296795	0.352744796	-1.427313067	2.132802659	0.388395855	0.697723111
NCOA7	1.356273829	0.304741108	-0.245956405	0.855438621	1.084591055	0.278102819
PSME1	0.254244465	-1.369459013	-2.491215904	-0.247702121	-2.392755831	0.016722365
RNF31	0.37758534	-0.973958671	-2.168854036	0.220936694	-1.597565756	0.110139653
IFIT3	0.933033105	-0.069314597	-0.511202809	0.372573615	-0.307440003	0.758508483
TXNIP	0.59187179	-0.524465239	-1.408795115	0.359864637	-1.162386352	0.245078564
IFIT2	1.015673109	0.015551554	-0.484073858	0.515176966	0.061006676	0.951353893
SLC25A28	0.181366629	-1.707234721	-3.398918426	-0.015551015	-1.9779812	0.047930828
METTL7B	0.780541152	-0.247767815	-0.680758588	0.185222958	-1.121538896	0.262058545
BANK1	1.193655872	0.177020759	-0.233171184	0.587212702	0.845834048	0.397645328
XAF1	0.926079024	-0.076795709	-0.496906156	0.343314738	-0.358279173	0.720134402
SOD2	0.93999586	-0.061879808	-0.418397607	0.294637992	-0.340185524	0.733716819
IDO1	0.943799349	-0.05784169	-0.201547809	0.08586443	-0.788885186	0.430179115
GBP6	0.95711577	-0.043830923	-0.292755753	0.205093906	-0.345112343	0.730009915
OAS2	0.804779207	-0.217187317	-0.623216993	0.18884236	-1.048394595	0.294456843
LATS2	0.633168284	-0.45701904	-1.348809907	0.434771827	-1.00442928	0.315171743
CIITA	0.918022145	-0.085533765	-0.499771572	0.328704041	-0.404702556	0.685696163
ZBP1	1.0015368	0.001535621	-0.25452953	0.257600771	0.011753889	0.990621969
SECTM1	1.076670155	0.073873088	-0.325878087	0.473624264	0.362196789	0.717204979
MX2	0.92268293	-0.080469625	-0.402946229	0.24200698	-0.489082197	0.624783505
HLA-DRB1	0.921855601	-0.081366683	-0.439007475	0.27627411	-0.445910453	0.655661931
OAS3	0.656496836	-0.420837405	-0.940492211	0.098817401	-1.587257826	0.112454263
CD274	1.030118076	0.029673432	-0.419872895	0.479219759	0.129372336	0.897063037
SLAMF7	0.94685589	-0.054608372	-0.230333284	0.121116539	-0.60907951	0.542471738
UPP1	0.82148202	-0.196645229	-0.719427455	0.326136997	-0.737243057	0.460974554
HLA-B	0.80590365	-0.215791085	-0.727481273	0.295899103	-0.826560221	0.408486372
NLRC5	0.776311517	-0.253201399	-0.754799419	0.248396621	-0.989369184	0.322482546
APOL6	0.951516868	-0.049697865	-0.531104198	0.431708469	-0.2023364	0.839653745
ITGB7	1.379874255	0.321992375	-0.161967115	0.805951866	1.304021248	0.192226338
VAMP5	1.574096416	0.453681404	-0.409250554	1.316613362	1.030439542	0.302803719
TNFAIP2	1.056821388	0.055265712	-0.464582955	0.575114379	0.208366035	0.834943175
GPR18	1.054030755	0.052621629	-0.30124359	0.406486847	0.291457006	0.770701821
XCL1	0.985155373	-0.014955911	-0.189304756	0.159392934	-0.168128712	0.866482022
NOD1	0.548630881	-0.600329412	-1.276451284	0.07579246	-1.740254345	0.081814367
IRF5	0.993992889	-0.006025227	-0.623182128	0.611131674	-0.019134887	0.984733501
RIPK1	0.557642445	-0.584037302	-1.975930883	0.807856279	-0.822399136	0.410849771
VAMP8	0.928955521	-0.07369442	-0.570507801	0.423118961	-0.290729708	0.771258049
MVP	0.919306046	-0.084136191	-0.638502146	0.470229764	-0.297463982	0.766112302
VCAM1	1.16495067	0.152678742	-0.132215115	0.4375726	1.050373073	0.293546621
IL18BP	0.967806449	-0.032723161	-0.698216675	0.632770353	-0.096373917	0.923223607
SPPL2A	0.763189583	-0.270248808	-1.501330552	0.960832936	-0.43025407	0.667010834
PTGS2	1.174300434	0.160672595	-0.154051273	0.475396463	1.000599356	0.317020542
MT2A	0.909380369	-0.094991825	-0.509538293	0.319554643	-0.449118664	0.653346057
FCGR1A	1.116364946	0.110077823	-0.363331619	0.583487265	0.455733556	0.648581589
DDX58	0.815597475	-0.203834337	-0.973459639	0.565790966	-0.519094106	0.603695118
ZNFX1	1.431321848	0.358598387	-0.529516808	1.246713582	0.791383738	0.428720097
RBCK1	0.538868558	-0.618283601	-1.414299448	0.177732245	-1.522348577	0.127921762
BPGM	0.262326839	-1.338164074	-2.448548998	-0.227779149	-2.362021793	0.018175574
TOR1B	0.304224448	-1.189989533	-2.906823533	0.526844467	-1.358510274	0.174301825
PSMA2	0.640752319	-0.445112295	-1.265594023	0.375369433	-1.06328275	0.287653746
RNF213	1.014547474	0.014442674	-0.846448478	0.875333827	0.032881185	0.973769337
ISOC1	0.661074213	-0.413889171	-1.341777973	0.513999631	-0.874251168	0.381981486
PSMB2	7.19600438	1.973525925	-0.371023812	4.318075661	1.649800674	0.098983711
PML	0.752927625	-0.283786171	-1.065177483	0.49760514	-0.711820911	0.476575682
SAMHD1	1.441294301	0.36554153	-0.320203279	1.051286339	1.044773835	0.29612751
AUTS2	0.855395846	-0.156190939	-0.830445151	0.518063272	-0.454025515	0.649810463
NUP93	2.108119465	0.745796301	-0.729330609	2.220923212	0.990920768	0.321724271
EIF4E3	1.325707179	0.281946037	-0.368007342	0.931899417	0.850221101	0.395202172
ARID5B	1.053841797	0.052442341	-0.757700197	0.86258488	0.126872859	0.899041029
P2RY14	0.536175395	-0.623293942	-1.646394205	0.399806321	-1.19405079	0.232458101
SSPN	0.90741927	-0.097150676	-0.651061817	0.456760465	-0.343758794	0.731027691
LYSMD2	0.831193092	-0.18489315	-1.341352181	0.971565882	-0.313356465	0.754009855
IFIT1	0.902668949	-0.102399405	-0.555207865	0.350409055	-0.443231883	0.65759802
RAPGEF6	0.162162215	-1.819158119	-3.575168356	-0.063147883	-2.030446248	0.0423112
BTG1	0.217813082	-1.524118006	-2.640741222	-0.407494789	-2.675223257	0.00746795
PFKP	1.115365585	0.10918223	-0.433666176	0.652030637	0.394204416	0.693430126
ST3GAL5	1.588487465	0.462782283	-0.258318849	1.183883415	1.257849374	0.208446235
PELI1	1.113939468	0.107902803	-0.937097755	1.152903361	0.202378463	0.839620864
MTHFD2	0.848274	-0.164551582	-0.537480902	0.208377738	-0.864815815	0.387139889
KLRK1	1.440020746	0.364657521	-0.032006902	0.761321943	1.801814244	0.071574636
G0S2	0.983169986	-0.016973248	-0.243694775	0.20974828	-0.14673046	0.883344775
PTX3	0.913491776	-0.090480906	-0.52958589	0.348624077	-0.403865418	0.686311687
CLCF1	0.804167651	-0.217947511	-0.589493252	0.153598231	-1.14970843	0.250263981
PLAU	0.983455006	-0.016683391	-0.350184431	0.31681765	-0.098047206	0.921894809
FOSL1	0.702121452	-0.353648881	-0.88563808	0.178340317	-1.302919444	0.192602265
PHLDA2	1.028000262	0.027615422	-0.242477803	0.297708646	0.20039463	0.841171959
TNC	1.085165147	0.081732185	-0.43692577	0.60039014	0.308858926	0.757428842
TGIF1	0.736203987	-0.306248042	-0.941414633	0.32891855	-0.945004256	0.344656703
DUSP4	0.899876374	-0.105497887	-0.456939318	0.245943544	-0.588354248	0.55629454
GADD45A	0.520160305	-0.653618237	-1.155681847	-0.151554627	-2.55160537	0.010722789
SDC4	1.183981546	0.16888295	-0.085195466	0.422961366	1.302765126	0.19265496
ZFP36	0.730541578	-0.313969132	-0.916422889	0.288484624	-1.021436392	0.307047731
CEBPD	0.49902811	-0.695092852	-1.234773285	-0.155412419	-2.524377154	0.011590351
ATF3	0.85006859	-0.162438239	-0.679088436	0.354211959	-0.616225638	0.53774561
VEGFA	0.66497649	-0.408003593	-0.866018711	0.050011526	-1.745951859	0.080819317
JAG1	0.811629114	-0.208711799	-0.820012784	0.402589186	-0.669175446	0.503383567
BIRC3	1.369446854	0.314406902	-0.213827995	0.842641799	1.166576098	0.243381601
HES1	0.755085092	-0.280924831	-0.916002846	0.354153185	-0.866984114	0.385950714
EGR1	1.243963573	0.218302712	-0.247226575	0.683831999	0.919094598	0.358046095
BCL2A1	0.932434879	-0.069955965	-0.378215983	0.238304053	-0.444790643	0.656471057
TNFAIP8	0.91290574	-0.091122646	-0.580133671	0.397888379	-0.365221017	0.714946431
MAP2K3	1.098328133	0.093789144	-1.187707064	1.375285353	0.143444315	0.885939287
STAT5A	1.098186018	0.093659744	-0.796604931	0.983924418	0.206196797	0.83663719
CYR61	0.810100017	-0.210597562	-0.691531112	0.270335989	-0.858255025	0.390751658
PPP1R15A	1.147961783	0.137988008	-0.558229796	0.834205811	0.388458215	0.69767697
LITAF	2.231361092	0.802611754	0.046453028	1.558770481	2.080370268	0.037491584
GEM	0.580515858	-0.54383816	-1.264578191	0.176901871	-1.478901076	0.139166756
RCAN1	1.03281738	0.032290389	-0.779995343	0.84457612	0.077913468	0.937896886
FUT4	1.608541681	0.47532798	-0.467051965	1.417707925	0.98858823	0.322864647
TRIP10	0.510230687	-0.672892329	-1.417281733	0.071497075	-1.771713464	0.076442134
FOSL2	0.62749171	-0.466024819	-1.237132229	0.305082592	-1.184519625	0.236207432
IER5	0.25233629	-1.376992595	-2.633065934	-0.120919257	-2.148645156	0.031662539
SERPINB8	0.721214183	-0.326819122	-1.292823185	0.639184941	-0.663096289	0.507268888
RELB	1.074647874	0.071993048	-0.482751901	0.626737997	0.254357939	0.799219042
JUNB	0.940850464	-0.060971064	-0.560679665	0.438737538	-0.239141549	0.810995825
PLK2	0.979243139	-0.020975313	-0.469714587	0.427763961	-0.09161413	0.927004624
LAMB3	0.811422212	-0.208966754	-0.631834589	0.213901081	-0.968546855	0.332771331
FOS	0.979841871	-0.020364077	-0.447735535	0.407007381	-0.09339149	0.925592551
KLF10	1.434595804	0.36088314	-0.577535279	1.299301559	0.753734094	0.451008905
PMEPA1	0.593394912	-0.521895145	-1.483791197	0.440000907	-1.063416037	0.287593323
AREG	0.919579049	-0.083839269	-0.198776721	0.031098183	-1.429664096	0.15281345
F2RL1	0.957433025	-0.043499508	-0.36794264	0.280943623	-0.262780935	0.792719431
NR4A3	0.615666993	-0.485049058	-1.113106871	0.143008755	-1.513680212	0.130106966
TUBB2A	1.245928263	0.219880845	-0.397417796	0.837179485	0.698136215	0.485092012
ZC3H12A	0.693086804	-0.366600029	-1.160040912	0.426840853	-0.905578311	0.365159093
BTG3	0.410826928	-0.889583252	-2.002759313	0.223592809	-1.566285151	0.117281876
DUSP1	0.87962873	-0.128255358	-0.523888942	0.267378227	-0.635375489	0.52518355
CFLAR	0.913179985	-0.090822282	-1.27726593	1.095621367	-0.150035277	0.880736783
SAT1	0.800784239	-0.222163733	-0.982767254	0.538439787	-0.572483434	0.566994506
SLC16A6	0.543575342	-0.609586959	-1.280906936	0.061733019	-1.77973027	0.075120114
EGR2	1.35655381	0.30494752	-0.155615421	0.765510462	1.29772959	0.194380272
IRS2	0.744819107	-0.294613899	-1.066294161	0.477066363	-0.748279643	0.454291501
DRAM1	0.847557723	-0.165396333	-1.205032123	0.874239458	-0.311811942	0.755183448
RNF19B	3.248878356	1.178309815	-0.42370903	2.78032866	1.441584041	0.149419753
DUSP2	1.703050289	0.532420931	-0.008702957	1.073544818	1.928441662	0.053800214
TRIB1	2.544845323	0.934069872	0.069673224	1.798466519	2.117943553	0.034179848
TIPARP	0.443622094	-0.812782218	-1.736375577	0.110811141	-1.724810881	0.08456156
PER1	0.718722116	-0.330280482	-0.806922289	0.146361325	-1.358122265	0.174424891
SIK1	0.915635325	-0.08813711	-0.210055121	0.033780901	-1.416899441	0.15651233
IER2	0.923451897	-0.079636568	-0.828740974	0.669467839	-0.208361883	0.834946416
B4GALT1	1.005681733	0.005665652	-0.898719809	0.910051114	0.012278476	0.99020344
TANK	0.304253559	-1.189893848	-2.863359584	0.483571888	-1.393604325	0.163437122
SQSTM1	1.5576791	0.443196957	-0.395781287	1.2821752	1.035366626	0.300497725
IL23A	0.753909957	-0.282482338	-0.980061185	0.415096508	-0.79368119	0.427381053
KLF4	0.846196815	-0.167003304	-0.732128522	0.398121914	-0.579199885	0.562454308
B4GALT5	1.614229403	0.478857693	-0.678665591	1.636380976	0.810820694	0.417468649
REL	0.972767978	-0.027609686	-0.542920531	0.487701159	-0.105012324	0.916366029
EGR3	1.278606406	0.245770739	-0.087644356	0.579185834	1.444751017	0.148527834
NR4A2	1.106918328	0.101579873	-0.405245198	0.608404945	0.392823688	0.694449708
IER3	1.151492271	0.141058728	-0.323389996	0.605507453	0.595264907	0.55166641
FOSB	1.06408825	0.062118329	-0.173839613	0.298076272	0.515980461	0.605868056
GFPT2	0.904132514	-0.100779344	-0.4462687	0.244710013	-0.571722052	0.567510293
NFE2L2	0.64985489	-0.431006187	-1.94332381	1.081311436	-0.558584117	0.576445582
MCL1	0.532638181	-0.629912921	-1.636870621	0.377044779	-1.22607597	0.220170088
TNIP1	1.053409228	0.052031789	-1.231007209	1.335070786	0.079483501	0.936648054
KLF9	0.696069284	-0.362306078	-1.016881819	0.292269664	-1.084835288	0.277994613
MSC	1.031396119	0.03091334	-0.27571212	0.3375388	0.197599487	0.843358436
BIRC2	1.528298814	0.424155231	-1.843089968	2.691400429	0.366669197	0.713865786
PNRC1	0.239737166	-1.428212097	-2.616227387	-0.240196808	-2.356235898	0.01846119
SGK1	0.940344179	-0.061509323	-0.698139226	0.57512058	-0.189366	0.84980597
NFKB2	0.350716956	-1.047775775	-2.073979215	-0.021572334	-2.001165364	0.045374572
NFAT5	1.157997043	0.146691825	-0.578975317	0.872358968	0.396201892	0.691956096
NINJ1	1.86330371	0.6223511	-0.312016849	1.55671905	1.305466163	0.191734162
PPAP2B	1.837436142	0.608371199	-0.235164991	1.451907389	1.413555995	0.157492309
CCNL1	0.357637056	-1.028236618	-1.990559747	-0.065913488	-2.094210018	0.036241276
NFKBIE	1.248928609	0.222286071	-0.791116034	1.235688176	0.429910981	0.667260397
ETS2	0.950658443	-0.050600436	-0.859661811	0.758460939	-0.122580357	0.90243941
CXCL2	0.839028732	-0.175510328	-0.570567893	0.219547237	-0.870743789	0.383894063
YRDC	0.443391156	-0.813302927	-1.923286374	0.29668052	-1.436097493	0.150974601
PFKFB3	1.032949329	0.032418137	-0.760514255	0.825350528	0.080130892	0.936133153
KLF2	0.353288754	-1.040469557	-1.988162576	-0.092776537	-2.151839062	0.031410032
SLC2A6	1.12623243	0.11887793	-0.450545578	0.688301437	0.409179561	0.682407893
EIF1	0.67306078	-0.395919641	-2.295117281	1.503277999	-0.408587406	0.682842475
FJX1	1.095221269	0.090956415	-0.434540122	0.616452952	0.339243526	0.734426282
ID2	0.822769636	-0.195079025	-0.858982202	0.468824152	-0.575909072	0.564676643
PANX1	2.373796978	0.864490774	-0.004711227	1.733692775	1.949340636	0.051254759
SMAD3	0.733536116	-0.309878444	-1.44428979	0.824532901	-0.535388325	0.592381362
NR4A1	1.034892386	0.034297446	-0.483937659	0.552532551	0.129712863	0.896793606
CCND1	1.062011745	0.060164982	-0.359210499	0.479540464	0.281182863	0.778570148
SPSB1	1.223184609	0.201457793	-0.316306287	0.719221873	0.762606049	0.445698376
SNN	2.597444059	0.954527907	0.247331089	1.661724726	2.645430907	0.008158695
TNIP2	0.493862328	-0.70549849	-1.671625014	0.260628035	-1.431232449	0.152363607
ZBTB10	0.820916538	-0.197333834	-1.846447497	1.451779829	-0.234530352	0.814573273
BCL6	0.63868762	-0.448339801	-1.237452492	0.340772889	-1.113567015	0.265464984
TSC22D1	1.00716095	0.007135432	-1.081692994	1.095963858	0.012844255	0.989752049
KDM6B	0.543136077	-0.610395389	-1.848760559	0.627969781	-0.966074473	0.334006917
PDLIM5	1.047147404	0.046069709	-0.496408664	0.588548083	0.166448979	0.867803632
MARCKS	0.579192208	-0.546120892	-1.599598516	0.507356732	-1.016041779	0.309609492
SHOX2	0.944299001	-0.057312425	-0.226974925	0.112350076	-0.662080825	0.507919424
NKX2-5	0.963538502	-0.037142832	-0.176053495	0.101767831	-0.524067851	0.600231348
IGFBP2	1.036580825	0.035927628	-0.280888964	0.352744221	0.222263794	0.824108535
NPTX2	0.957915906	-0.042995285	-0.292946781	0.206956211	-0.337142253	0.736009667
ONECUT1	0.829773429	-0.186602593	-0.51404708	0.140841895	-1.116935466	0.264021919
COL2A1	1.057884986	0.056271619	-0.126688571	0.239231808	0.602810622	0.546634679
TFRC	1.28013282	0.246963838	-0.41862587	0.912553545	0.727235146	0.46708192
PDLIM3	1.060701033	0.058930041	-0.414270715	0.532130798	0.244084054	0.807165723
HLA-F	0.856417894	-0.154996828	-0.71344355	0.403449895	-0.543987793	0.586449873
FMO1	0.900673221	-0.104612772	-0.281306578	0.072081033	-1.16041004	0.245881901
CDK2	0.769097486	-0.262537548	-1.060549131	0.535474035	-0.644807856	0.51905171
GGH	1.063524976	0.06158884	-0.688425425	0.811603106	0.16094615	0.872135813
RRAD	0.819840885	-0.198645	-0.681478851	0.284188851	-0.806358221	0.42003633
RAB27A	0.837119642	-0.177788277	-1.132941712	0.777365159	-0.364819521	0.715246132
CYB5R1	1.414580558	0.346833062	-0.401134875	1.094800998	0.908836163	0.363436615
SULT1A1	0.943069665	-0.058615123	-0.546891834	0.429661588	-0.235283657	0.813988579
GAL	0.961773795	-0.038975997	-0.156930302	0.078978308	-0.647636809	0.517219884
HYAL2	0.247159163	-1.397722766	-2.544166572	-0.251278959	-2.389551293	0.016868968
AQP3	0.977934333	-0.022312755	-0.238732349	0.194106839	-0.202071335	0.839860957
MSX1	0.69891762	-0.358222398	-0.888105358	0.171660562	-1.325015243	0.185166096
H2AFX	1.035420816	0.03480793	-0.6139832	0.68359906	0.105152931	0.91625446
AP2S1	1.145960828	0.136243436	-0.932465645	1.204952517	0.249864282	0.802692306
CEBPG	0.781232897	-0.24688197	-1.140521565	0.646757625	-0.541470825	0.588183101
YKT6	0.452377393	-0.793238508	-1.88741257	0.300935554	-1.420906381	0.155343978
CLCN2	1.145261037	0.135632591	-0.710729986	0.981995167	0.314091147	0.753451813
PRKACA	1.709226577	0.536040974	-1.461249057	2.533331006	0.526023255	0.598872049
ASNS	0.429881493	-0.844245707	-1.674266913	-0.014224501	-1.993552896	0.046200937
SEPW1	1.312552085	0.271973398	-0.512518108	1.056464904	0.679495012	0.496824267
MGAT1	0.603290391	-0.505356621	-1.744945414	0.734232173	-0.799039795	0.424267337
GLS	1.124954289	0.117742403	-0.674597755	0.910082561	0.29125227	0.770858389
BSG	0.742148078	-0.29820649	-1.336488319	0.740075339	-0.562924212	0.573486492
ATP6V1F	0.611337606	-0.492105926	-2.045697575	1.061485724	-0.620825872	0.534714198
RPN1	0.715719021	-0.334467618	-2.332033447	1.663098211	-0.328171656	0.742781877
PPAT	1.099748086	0.095081141	-1.387066737	1.577229019	0.125733481	0.899942898
CDO1	0.883309224	-0.124079943	-0.678891016	0.43073113	-0.438333391	0.661144624
WIZ	0.560361057	-0.579173959	-1.828038497	0.669690579	-0.908953746	0.363374542
RFC4	0.711331147	-0.340617209	-1.108473716	0.427239298	-0.869429973	0.384611995
LHX2	1.372641309	0.316736846	-0.13652616	0.769999853	1.369608378	0.170809183
HTR7	0.952269906	-0.04890677	-0.240900981	0.143087441	-0.499262487	0.617594479
FEN1	1.512487735	0.413755802	-0.2976495	1.125161104	1.139921881	0.254318848
PDAP1	0.688384063	-0.373408366	-1.638330128	0.891513396	-0.578586733	0.562868059
FGF18	0.745431035	-0.293792658	-0.786203996	0.19861868	-1.169394333	0.242244792
CREG1	1.178531965	0.164269566	-0.695092812	1.023631944	0.374652698	0.707918775
ALAS1	2.291017658	0.828996111	-0.452521882	2.110514105	1.267873358	0.20484318
HSPA2	1.346705749	0.297661425	-0.115374182	0.710697032	1.412482756	0.157807865
TYRO3	1.628040119	0.48737691	-0.271270549	1.24602437	1.259137139	0.207980802
MRPL23	1.752900989	0.561272123	-0.511266566	1.633810813	1.025672228	0.305046109
UROD	0.559529037	-0.580659854	-1.743195241	0.581875532	-0.978957213	0.327601121
CDC34	0.622115729	-0.474629144	-1.234007057	0.284748769	-1.225023815	0.220566248
SLC6A12	1.058440111	0.056796231	-0.531960223	0.645552685	0.18907405	0.85003478
TMBIM6	1.031293751	0.030814083	-1.727703635	1.789331801	0.034343977	0.972602857
KCNH2	0.949388138	-0.051937567	-0.50544492	0.401569785	-0.22446331	0.822396813
ACAA1	0.665782498	-0.406792241	-1.862400433	1.04881595	-0.547742275	0.58386888
EIF5	0.914998506	-0.088832846	-1.493043337	1.315377644	-0.123990798	0.901322561
SLC6A8	1.166346839	0.153876504	-0.539182206	0.846935213	0.435161411	0.663445271
TUBA4A	1.182589083	0.167706173	-0.171484482	0.506896828	0.969065789	0.332512365
PPT1	0.944797128	-0.056785054	-1.279838438	1.16626833	-0.090999021	0.927493369
CYB5B	1.271018818	0.239818798	-1.491479431	1.971117027	0.271493495	0.786011502
SLC25A4	1.524634963	0.421755013	-0.83015851	1.673668536	0.660288926	0.509068435
STARD3	1.108013738	0.102568988	-0.907250157	1.112388132	0.199076758	0.842202702
NPTXR	0.995986642	-0.004021433	-0.359103709	0.351060842	-0.022197292	0.982290578
POLR2H	0.464908799	-0.765914023	-1.842014596	0.31018655	-1.395003346	0.16301483
MARK2	11.28131656	2.423147955	-0.025525349	4.871821259	1.939533017	0.052436468
CLTB	0.560280053	-0.579318526	-1.905011317	0.746374266	-0.856490624	0.391726457
AMD1	2.268099236	0.81894214	-0.257502269	1.895386549	1.491110071	0.135932599
POLE3	1.16278978	0.150822101	-1.03405389	1.335698091	0.249482551	0.802987536
CHKA	0.569378368	-0.563210096	-1.666052217	0.539632025	-1.000933391	0.316859012
PSMC3	1.499713555	0.405274127	-0.819123493	1.629671746	0.648745701	0.51650276
POLG2	0.456173089	-0.784882961	-1.543968567	-0.025797356	-2.026572925	0.042706108
DGAT1	0.445404207	-0.808773079	-2.293550034	0.676003876	-1.067612277	0.285695443
TARS	0.47676426	-0.740733125	-2.68230553	1.20083928	-0.747749733	0.454611127
EIF2S3	0.384209826	-0.956566453	-2.61830217	0.705169265	-1.128239453	0.259218806
HNRNPU	0.321750863	-1.13397775	-3.694742429	1.426786928	-0.86792651	0.385434565
MAOA	1.006053949	0.006035697	-0.536236678	0.548308073	0.021815143	0.982595414
GRPEL1	0.194130158	-1.63922643	-3.950896447	0.672443588	-1.389828453	0.164580976
ALDOA	2.354768545	0.85644244	-0.29249006	2.00537494	1.461005183	0.144014019
ARRB2	1.127279487	0.119807197	-0.912345099	1.151959492	0.227503045	0.820032602
NXF1	0.213799612	-1.542716097	-3.006323368	-0.079108826	-2.065901181	0.038837811
STK25	1.18039924	0.16585272	-1.949195223	2.280900663	0.153691721	0.877852813
STIP1	2.027760219	0.706931844	-1.177914858	2.591778545	0.735105381	0.462275317
PPP1R2	0.890617105	-0.11584068	-1.25311852	1.02143716	-0.199637725	0.841763921
PRPF3	0.443804336	-0.812371499	-1.75832468	0.133581682	-1.683189943	0.092338327
HSPA13	0.831472935	-0.18455653	-1.082719524	0.713606464	-0.40273776	0.687141153
SPR	0.580312147	-0.544189135	-1.341994357	0.253616087	-1.336906649	0.18125311
SIGMAR1	0.704112252	-0.350817487	-1.58991387	0.888278895	-0.554912152	0.578954749
CDC5L	0.388959681	-0.94427959	-3.116897811	1.228338631	-0.851854214	0.394295012
TGFBRAP1	3.030974506	1.108884187	-0.789040457	3.006808831	1.145131381	0.252154738
FKBP4	0.914978646	-0.088854552	-1.90186958	1.724160476	-0.096056414	0.923475768
ATP6V1C1	1.639379065	0.494317551	-0.405016673	1.393651775	1.077290923	0.281350316
BCL2L11	1.418711142	0.349748813	-0.577200456	1.276698081	0.739517361	0.459592902
NUPL1	0.637697769	-0.449890824	-1.832403372	0.932621725	-0.637802393	0.523602322
TST	0.606284087	-0.500406612	-1.580939711	0.580126487	-0.907680605	0.364046994
DLG4	1.404134593	0.339421165	-0.315617658	0.994459989	1.015593634	0.309822938
APOM	0.729048671	-0.316014785	-0.992126682	0.360097112	-0.916087411	0.35962105
E2F5	0.819306583	-0.199296926	-1.368713796	0.970119943	-0.334025281	0.738360482
EPCAM	1.118059415	0.111594518	-0.200477432	0.423666467	0.700867974	0.483385412
OLFM1	1.018274893	0.018109914	-0.299054446	0.335274274	0.111912886	0.910892479
NTRK3	1.084492638	0.081112263	-0.672574921	0.834799448	0.21093249	0.832939951
CCK	1.032500887	0.031983905	-0.149706062	0.213673872	0.345023462	0.730076732
EPHX1	0.864703079	-0.145369092	-1.009234803	0.718496619	-0.32981768	0.741537727
RXRB	0.289120161	-1.240912895	-3.155974711	0.674148922	-1.270008394	0.20408164
PARP2	0.268992546	-1.313071609	-2.442629279	-0.183513938	-2.278390143	0.022703343
DDX21	0.796361004	-0.227702674	-1.425051756	0.969646408	-0.372730932	0.709348712
PTPRD	1.636763085	0.492720563	-0.08439297	1.069834096	1.673352819	0.09425786
KLHDC3	1.283713428	0.249756994	-0.971094039	1.470608026	0.400961869	0.688448198
ENO2	1.222382445	0.200801779	-0.354719951	0.756323508	0.708458794	0.478660393
MAPK8IP2	1.063151716	0.061237813	-0.46096614	0.583441766	0.229841056	0.81821528
PLCL1	1.531039264	0.425946762	-0.079448491	0.931342016	1.651856259	0.098563857
BID	0.43480319	-0.832861786	-1.906594383	0.240870811	-1.520284575	0.128439469
RET	1.035130037	0.034527059	-0.214096988	0.283151106	0.272185223	0.785479604
CYP1A1	0.973637344	-0.026716381	-0.148572675	0.095139912	-0.429712279	0.66740495
PPIF	0.951452838	-0.049765159	-0.967676521	0.868146202	-0.106260718	0.915375498
TCHH	1.261691708	0.232453446	-0.243201522	0.708108414	0.957837956	0.338144477
CDKN2B	0.622765049	-0.473585959	-0.819300627	-0.127871292	-2.68490611	0.007255018
GPX3	0.905700488	-0.099046615	-0.409412599	0.211319368	-0.625480268	0.531655895
Log-rank test of immune response related pathways in EGFR-WT LGGs
ID	HR[exp(coef)]	coef	95% CI lower	95% CI upper	Z	P value
TIMP1	1.455121021	0.375089073	0.281421249	0.468756898	7.848597714	4.21885E-15
CXCL9	1.167930277	0.155233188	0.067100199	0.243366178	3.452185829	0.000556065
TGFB2	1.423153343	0.352875074	0.246453029	0.459297119	6.498864343	8.09286E-11
LIF	1.304614435	0.265907545	0.169992599	0.361822491	5.433660081	5.52097E-08
EGFR	1.025825879	0.025498024	-0.157184442	0.20818049	0.273563249	0.78442028
BCAT1	1.817867963	0.597664366	0.453278475	0.742050256	8.112985483	4.44089E-16
ITK	1.250384207	0.22345087	0.134914536	0.311987204	4.946620649	7.55129E-07
MMP9	1.144991411	0.135397135	0.045728571	0.2250657	2.959493234	0.003081455
SOCS1	1.469345124	0.384816808	0.209476817	0.560156798	4.301512067	1.69637E-05
CD2	1.241367065	0.216213244	0.112318478	0.32010801	4.078840431	4.52609E-05
FCGR2B	1.124237185	0.117104748	0.006256619	0.227952878	2.070590546	0.038397076
NOS2	1.059952386	0.058223988	-0.133913057	0.250361033	0.593935018	0.552555577
HLA-DQA1	1.233086681	0.209520523	0.111202323	0.307838722	4.176771759	2.95675E-05
CAPG	1.622122041	0.483735194	0.317136546	0.650333841	5.690943913	1.26339E-08
CXCR3	1.123373796	0.116336475	0.043332888	0.189340062	3.123343809	0.001788087
CD3D	1.147102469	0.137239171	0.043633472	0.230844871	2.873583915	0.004058432
GZMA	1.08213957	0.078940165	-0.004291616	0.162171946	1.858903867	0.063040766
CD96	1.31174809	0.271360667	0.145448281	0.397273054	4.224025538	2.39977E-05
CD40LG	1.16742872	0.154803656	0.077227786	0.232379525	3.911133584	9.18639E-05
CD3E	1.220967078	0.199643232	0.08975636	0.309530103	3.560876179	0.000369619
CD3G	1.21740127	0.196718481	0.090077188	0.303359773	3.615495729	0.000299773
SIT1	1.223523537	0.201734841	0.099162208	0.304307474	3.854761349	0.000115843
HLA-DOA	1.286520865	0.251941571	0.134483555	0.369399587	4.204024754	2.6221E-05
CCR5	1.336502563	0.290056174	0.161226437	0.418885911	4.412798381	1.02043E-05
HLA-DRA	1.323399729	0.280203978	0.159330835	0.401077121	4.543521334	5.53222E-06
CD8B	1.080727328	0.077634266	-0.009133957	0.164402489	1.753641593	0.079491939
GPR65	1.346596568	0.297580348	0.180115616	0.415045081	4.965292582	6.85976E-07
CD74	1.340915859	0.293352858	0.159014579	0.427691136	4.279949404	1.86936E-05
CD8A	1.204292323	0.18589211	0.044632136	0.327152084	2.579229137	0.009902108
CCL5	1.214241566	0.194119656	0.067941174	0.320298138	3.015312353	0.002567147
IL2RB	1.205018084	0.186494574	0.071222465	0.301766683	3.170954808	0.001519388
LCK	1.157434948	0.146206305	0.011325247	0.281087363	2.124531768	0.033625703
IL15	1.27287413	0.241277438	0.086035497	0.39651938	3.046181241	0.002317681
IL6	1.096772112	0.092371422	0.015683236	0.169059609	2.360789449	0.018236081
CCR2	1.115929093	0.109687325	0.023859282	0.195515368	2.504813113	0.012251611
ZAP70	1.427175307	0.355697181	0.198186546	0.513207816	4.426073599	9.59638E-06
CCL2	1.091207929	0.087285274	-0.018991838	0.193562387	1.609716242	0.107459817
IL7	1.587383837	0.462087275	0.294040848	0.630133702	5.389429768	7.06816E-08
IL18RAP	1.103257232	0.098266924	-0.003421929	0.199955778	1.894009292	0.058223777
CD80	1.177451027	0.163351955	0.07294495	0.253758961	3.541362186	0.000398067
ICAM1	1.221926499	0.200428711	0.068343457	0.332513964	2.97408714	0.002938616
CRTAM	1.115331496	0.109151667	-0.004399446	0.22270278	1.884026758	0.059561356
ELF4	1.549942732	0.438217983	0.250858686	0.625577281	4.584194531	4.5574E-06
C2	1.381321919	0.323040953	0.16726442	0.478817486	4.06446737	4.81423E-05
PRF1	1.265920413	0.235799456	0.085278156	0.386320757	3.070385663	0.002137825
TLR2	1.304289084	0.265658129	0.125336591	0.405979667	3.710623274	0.00020675
CD247	1.443291101	0.366925992	0.184317247	0.549534738	3.938265539	8.20727E-05
ICOSLG	1.309961045	0.2699974	0.071001963	0.468992837	2.659282986	0.007830716
TRAT1	1.103869897	0.098822094	0.041716085	0.155928102	3.391722676	0.000694547
IL2RG	1.453235137	0.3737922	0.206915927	0.540668473	4.390194215	1.13249E-05
HLA-DOB	1.16271825	0.150760583	0.010212695	0.29130847	2.102381737	0.03551985
CD7	1.250303615	0.223386414	0.073092214	0.373680614	2.913148513	0.003578044
HLA-DMA	1.353253873	0.302511969	0.147140375	0.457883562	3.816093736	0.000135581
BCL3	1.598291105	0.468934999	0.262951006	0.674918992	4.461976375	8.12072E-06
IRF7	1.473267921	0.387483009	0.198421711	0.576544308	4.016965657	5.89523E-05
HLA-DMB	1.37836869	0.320900691	0.166147678	0.475653705	4.064242646	4.81887E-05
FAS	1.351819398	0.301451387	0.102487294	0.500415481	2.969550198	0.002982361
ITGAL	1.377198697	0.320051507	0.167848592	0.472254422	4.121402184	3.76573E-05
IL18	1.440043257	0.364673153	0.194068879	0.535277426	4.189497901	2.79572E-05
STAT1	1.815467138	0.596342811	0.398450808	0.794234814	5.906304517	3.49867E-09
PTPRC	1.354436625	0.303385593	0.145468434	0.461302753	3.765422567	0.000166268
TLR3	1.638271654	0.493641817	0.281562524	0.70572111	4.562068121	5.06522E-06
CCL11	0.997511657	-0.002491444	-0.080437601	0.075454712	-0.062647619	0.950047109
BRCA1	2.793213262	1.02719264	0.779321248	1.275064032	8.122198229	4.44089E-16
HLA-A	1.51941195	0.418323385	0.189939691	0.646707079	3.590005718	0.000330671
GBP2	1.184695373	0.169485672	0.050715602	0.288255742	2.796881522	0.005159845
CTSS	1.378501919	0.320997343	0.140519548	0.501475138	3.485986918	0.000490325
WARS	1.681361353	0.519603795	0.271724146	0.767483444	4.10846444	3.98299E-05
ITGB2	1.28515503	0.250879357	0.087547913	0.414210801	3.010531792	0.002607906
FGR	1.462355388	0.380048415	0.145659463	0.614437367	3.177970626	0.001483098
TAP1	1.659548936	0.50654584	0.259415025	0.753676655	4.017352524	5.88556E-05
HCLS1	1.378558888	0.32103867	0.155694898	0.486382441	3.805551454	0.000141489
ST8SIA4	1.589060931	0.463143232	0.266741127	0.659545337	4.621865208	3.80305E-06
GCNT1	1.260258905	0.23131718	0.062410979	0.400223381	2.684172271	0.007270963
CD28	1.072444989	0.069941078	-0.036200433	0.176082589	1.291502189	0.196529597
FASLG	1.029103173	0.028687717	-0.020019166	0.0773946	1.154393151	0.248339022
CCR1	1.165947671	0.153534208	-0.001173668	0.308242083	1.945095014	0.051763544
HLA-G	1.290386842	0.254942051	0.098194734	0.411689367	3.187788148	0.001433655
LYN	1.521281204	0.419552877	0.194908091	0.644197663	3.660483486	0.00025174
LCP2	1.367222934	0.312781627	0.099520052	0.526043202	2.87459531	0.004045457
CFP	1.421932653	0.352016969	0.127958576	0.576075363	3.079289158	0.002074952
DYRK3	1.934737434	0.659971624	0.432439706	0.887503542	5.685007305	1.30807E-08
TLR1	1.402422302	0.338200957	0.172758116	0.503643798	4.006590384	6.16016E-05
HLA-E	1.476695487	0.389806812	0.124235245	0.655378379	2.876841528	0.004016773
LY75	1.402783651	0.338458584	0.109697334	0.567219835	2.899820809	0.00373376
IFNGR2	3.405452807	1.225377914	0.88282275	1.567933077	7.01112356	2.36411E-12
GZMB	0.977779816	-0.022470771	-0.097339253	0.05239771	-0.588256925	0.556359853
IL1B	1.009010418	0.008970066	-0.082079794	0.100019927	0.193092083	0.846886853
CD40	1.466948345	0.383184287	0.138911551	0.627457024	3.074544516	0.002108243
CCL22	1.07097148	0.068566162	-0.076441298	0.213573622	0.926760649	0.35405082
STAT4	1.029400199	0.028976301	-0.074157204	0.132109807	0.550669805	0.581860047
SPI1	1.264537565	0.234706494	0.055445739	0.41396725	2.566185075	0.010282395
B2M	1.635157942	0.4917394	0.243997651	0.73948115	3.890307217	0.000100117
CD86	1.2923395	0.256454142	0.088693592	0.424214692	2.996180459	0.002733846
IL2RA	1.044183684	0.043235416	-0.015104948	0.10157578	1.452508225	0.146360344
INHBB	1.10949623	0.103906066	-0.117791904	0.325604035	0.918601766	0.358303908
FYB	1.285232415	0.25093957	0.091618063	0.410261076	3.087044111	0.002021576
IL12RB1	1.201335296	0.183433685	-0.00820793	0.3750753	1.876019547	0.060652596
IL16	1.291022214	0.255434318	0.06151261	0.449356027	2.58167107	0.009832325
TAP2	1.542915836	0.433674026	0.09329373	0.774054323	2.497164148	0.012519099
IL10	1.194417381	0.177658519	0.059823809	0.295493229	2.955023183	0.003126456
KLRD1	1.355018636	0.303815208	0.110866463	0.496763953	3.08614014	0.002027732
IL4R	1.371002985	0.315542578	0.084808898	0.546276258	2.680371969	0.007354039
PTPN6	1.267989075	0.23743224	0.045887363	0.428977118	2.429501878	0.015119587
SRGN	1.205704924	0.187064395	-0.021429902	0.395558692	1.75851082	0.078660632
IFNG	1.05463328	0.053193105	0.007146173	0.099240037	2.264137157	0.02356568
TLR6	1.335392589	0.289225323	0.113651308	0.464799337	3.228673776	0.001243657
IL27RA	1.362749143	0.309504088	0.005619695	0.613388481	1.996209348	0.04591114
CCND2	1.443365174	0.366977314	0.159128384	0.574826244	3.460505272	0.000539163
LTB	1.282608139	0.248895614	0.049601441	0.448189786	2.44777071	0.01437431
MAP4K1	1.337654783	0.290917919	0.059221276	0.522614562	2.460927517	0.013857836
HDAC9	1.112810742	0.106889015	-0.124646632	0.338424662	0.904822311	0.36555953
TGFB1	1.212875141	0.192993691	-0.023162817	0.409150199	1.749938909	0.080128856
ELANE	0.972036476	-0.028361948	-0.100651557	0.04392766	-0.76896802	0.441912296
ACHE	0.929807771	-0.072777412	-0.287212562	0.141657739	-0.665194608	0.505926029
NLRP3	1.029176647	0.028759111	-0.147293518	0.20481174	0.32017029	0.748839244
IGSF6	1.167692766	0.155029807	-0.031097938	0.341157552	1.632496209	0.102574997
LY86	1.089453678	0.085676358	-0.079242338	0.250595053	1.018214309	0.308576121
WAS	1.259634968	0.230821971	0.020540018	0.441103925	2.151410252	0.031443833
CD4	1.280874509	0.247543055	0.044359344	0.450726765	2.387865984	0.01694652
NCF4	1.15465115	0.143798264	-0.036158757	0.323755285	1.566148501	0.117313856
TAPBP	1.317621858	0.275828489	-0.15183546	0.703492438	1.264109135	0.206190858
IL11	1.053777738	0.052381553	-0.119174446	0.223937553	0.598439916	0.549546438
RARS	2.347110447	0.853184975	0.16341923	1.542950719	2.424318452	0.01533715
DEGS1	1.994625019	0.690456072	0.045332897	1.335579247	2.097690933	0.035932456
BCL10	3.486794251	1.248982761	0.768318269	1.729647254	5.092868867	3.52686E-07
PSMB10	1.11839989	0.111898994	-0.23305526	0.456853249	0.635788647	0.524914188
TPD52	0.995083702	-0.004928423	-0.238534537	0.228677691	-0.041349653	0.96701715
GLMN	2.485832577	0.910607644	0.418492258	1.402723031	3.626706735	0.000287059
IL2	1.108028712	0.102582501	0.039192737	0.165972266	3.171774006	0.001515109
STAB1	1.075354436	0.072650315	-0.101569412	0.246870042	0.817312731	0.413749733
NCR1	1.051767794	0.050472362	0.000140757	0.100803967	1.965445212	0.049362731
JAK2	1.6106999	0.476668805	0.013896196	0.939441415	2.018818036	0.043506136
IKBKB	2.219457874	0.797262965	0.278276554	1.316249377	3.010881717	0.002604903
F2R	1.384048234	0.325012708	0.113883313	0.536142103	3.017169648	0.00255147
TRAF2	1.707481793	0.535019649	0.031426905	1.038612394	2.082276313	0.037317238
IFNGR1	1.311431781	0.271119503	-0.08407553	0.626314536	1.496035733	0.134644344
INHBA	0.949857991	-0.051442789	-0.204599012	0.101713434	-0.658321364	0.510331653
HIF1A	1.191383341	0.175115103	-0.152337116	0.502567323	1.048150768	0.294569149
PF4	0.969596091	-0.030875696	-0.07947405	0.017722659	-1.245211943	0.213053854
EIF4G3	1.544868273	0.434938647	-0.01642543	0.886302724	1.88863963	0.058940133
UBE2N	1.140072183	0.131091579	-0.675493821	0.937676979	0.318546273	0.7500706
MTIF2	3.763391319	1.325320498	0.472086319	2.178554676	3.044393333	0.002331501
CCL7	0.984676651	-0.015441964	-0.060464281	0.029580353	-0.672237594	0.501432451
AKT1	1.330081769	0.285240421	-0.364467584	0.934948426	0.86048032	0.389524327
CD1D	1.021062456	0.020843709	-0.145379727	0.187067145	0.245771112	0.80585942
IRF8	1.027622269	0.027247657	-0.142629263	0.197124576	0.314371285	0.753239063
CSF1	1.003205368	0.003200242	-0.21083497	0.217235454	0.029305269	0.976621125
IL13	1.004045229	0.004037069	-0.078548228	0.086622366	0.095810159	0.923671348
NME1	0.855486497	-0.156084969	-0.59281508	0.280645142	-0.700480481	0.48362729
IL4	0.98293125	-0.0172161	-0.061714029	0.027281829	-0.758303523	0.448269299
EIF5A	1.242489256	0.217116831	-0.354779161	0.789012824	0.744088394	0.456823
IL12B	1.014796851	0.014688446	-0.036146774	0.065523665	0.566316522	0.571178631
RPS19	1.091761776	0.0877927	-0.186724221	0.362309621	0.626812106	0.530782407
CCND3	1.03672388	0.036065626	-0.369551662	0.441682914	0.174270995	0.861652493
CD47	1.277710435	0.245069753	-0.244983963	0.735123469	0.980153552	0.327010328
ABCE1	1.573162308	0.453087802	-0.12306565	1.029241255	1.541318152	0.123239373
CSK	1.071918051	0.069449615	-0.404580714	0.543479944	0.287151972	0.773995959
MAP3K7	1.394541449	0.332565651	-0.398245736	1.063377037	0.89190824	0.372442117
MBL2	1.01620378	0.0160739	-0.073923623	0.106071423	0.350057025	0.726295902
CCL13	0.971796368	-0.028608994	-0.069109939	0.011891951	-1.384476303	0.166212659
CARTPT	1.001642574	0.001641226	-0.034161268	0.037443721	0.089846932	0.928408853
THY1	0.739609042	-0.301633555	-0.516548377	-0.086718732	-2.75081494	0.005944722
CD79A	1.059585939	0.057878208	-0.134948449	0.250704865	0.588296272	0.556333448
EREG	0.98754089	-0.012537376	-0.076766488	0.051691737	-0.382580484	0.702030843
GALNT1	1.412000294	0.345007347	-0.092461541	0.782476236	1.545714434	0.12217355
IL12A	0.869444744	-0.139900496	-0.326539735	0.046738743	-1.46914408	0.141793714
RPL3L	0.813769114	-0.206078597	-0.366152059	-0.046005135	-2.523257901	0.011627309
NCK1	1.113153721	0.107197177	-0.47221499	0.686609343	0.362613382	0.716893712
SOCS5	1.408422919	0.342470581	-0.256442806	0.941383969	1.120746371	0.262395838
EIF3J	0.653151408	-0.425946312	-1.057113097	0.205220473	-1.322692275	0.185937734
MRPL3	0.360765718	-1.019526511	-1.693477791	-0.345575232	-2.96495504	0.003027272
PRKCG	0.920652451	-0.082672674	-0.171557459	0.00621211	-1.822983141	0.068305944
NPM1	0.655709131	-0.422037986	-0.828235485	-0.015840487	-2.036396715	0.041710535
RPS9	0.66109445	-0.41385856	-0.792255768	-0.035461352	-2.14364127	0.032061641
AARS	0.186107265	-1.681432078	-2.350382779	-1.012481376	-4.926441228	8.37408E-07
UBE2D1	0.561297854	-0.57750358	-1.320664826	0.165657665	-1.52306949	0.127741321
APBB1	0.421119011	-0.864839798	-1.200275993	-0.529403603	-5.053285489	4.34274E-07
CXCL13	0.997579424	-0.00242351	-0.060780004	0.055932983	-0.08139614	0.935126919
KRT1	0.992307253	-0.007722489	-0.0580219	0.042576923	-0.300914052	0.763480035
TNF	0.958148469	-0.042752535	-0.115212108	0.029707037	-1.156416278	0.247510926
ETS1	0.913167632	-0.09083581	-0.326050192	0.144378573	-0.756904886	0.449106848
IRF4	0.863969833	-0.146217426	-0.293367524	0.000932672	-1.947541274	0.051469876
EIF3D	0.403109346	-0.908547424	-1.399974244	-0.417120605	-3.623571526	0.000290563
ACVR2A	0.766970619	-0.265306785	-0.766601352	0.235987781	-1.037297786	0.299597097
DARS	0.621265378	-0.475996949	-0.891067953	-0.060925945	-2.247656105	0.024598127
EIF3A	0.466567392	-0.762352807	-1.16771125	-0.356994364	-3.686080975	0.000227734
PRKCB	0.751835359	-0.285237917	-0.439786214	-0.130689619	-3.617354922	0.000297629
F2	0.947820961	-0.053589654	-0.102005956	-0.005173352	-2.169388981	0.030053165
RPL39	0.911935863	-0.092185617	-0.386833578	0.202462343	-0.613208012	0.539738808
CCL4	0.921135342	-0.082148303	-0.173325649	0.009029043	-1.765874107	0.077416972
RIPK2	0.73126029	-0.312985809	-0.578046974	-0.047924644	-2.314337195	0.020649233
RPL9	0.586836583	-0.533008892	-0.907550707	-0.158467077	-2.789216557	0.005283572
RPS3A	0.532679509	-0.629835332	-0.967409028	-0.292261636	-3.656844657	0.000255339
CCL19	0.944748158	-0.056836886	-0.11338593	-0.000287843	-1.969940486	0.048845192
ABI1	0.220034664	-1.513970181	-1.935258269	-1.092682092	-7.04346291	1.87517E-12
CDKN2A	0.924396929	-0.078613723	-0.217251334	0.060023888	-1.111387199	0.26640172
IL9	#N/A	#N/A	#N/A	#N/A	#N/A	#N/A
LTF	1.145589168	0.135919062	0.078963215	0.192874908	4.67724529	2.90754E-06
SERPINE1	1.339113006	0.292007459	0.196327031	0.387687886	5.9816215	2.20927E-09
CP	1.227343221	0.20485185	0.106518698	0.303185003	4.083081228	4.44425E-05
PLAT	1.832419935	0.605637462	0.488444793	0.722830132	10.12885549	0
SERPING1	1.580766976	0.457910157	0.329254194	0.58656612	6.975871121	3.03979E-12
DPP4	1.477208048	0.390153852	0.228357477	0.551950227	4.72623382	2.28722E-06
COL4A2	1.44609474	0.368866641	0.250446512	0.487286769	6.105088202	1.02744E-09
LGALS3	1.484368625	0.394989513	0.239543762	0.550435264	4.98029194	6.34884E-07
F3	1.573440382	0.453264548	0.29433575	0.612193346	5.589812547	2.27315E-08
GATA3	1.339122153	0.292014289	0.189698716	0.394329863	5.593845292	2.22095E-08
C1R	1.386748028	0.326961458	0.212101205	0.44182171	5.579237968	2.41575E-08
APOBEC3F	1.954191558	0.669976583	0.484294946	0.85565822	7.071943112	1.52789E-12
GZMK	1.125611001	0.118326	0.046798451	0.189853549	3.242312943	0.001185638
MMP14	1.515428322	0.41569812	0.257264271	0.574131969	5.142545927	2.7104E-07
CASP4	1.891123586	0.637171142	0.443403698	0.830938587	6.445006757	1.15595E-10
PLSCR1	2.002856484	0.694574404	0.518412994	0.870735814	7.727803809	1.08802E-14
S100A13	1.34871239	0.299150352	0.126011887	0.472288817	3.386445153	0.000708044
DUSP5	1.25755377	0.229168381	0.108378425	0.349958338	3.718535771	0.000200381
C1S	1.363593974	0.310123842	0.186549087	0.433698598	4.918735699	8.7105E-07
APOBEC3G	1.834016254	0.606508236	0.416735694	0.796280779	6.263995224	3.75237E-10
ANG	1.520847837	0.419267967	0.276790438	0.561745495	5.767576991	8.04193E-09
C3	1.218612332	0.197712778	0.062559972	0.332865585	2.867198503	0.004141232
CA2	1.638460888	0.493757318	0.314794171	0.672720465	5.407518676	6.39039E-08
CASP5	1.146777817	0.136956111	0.022348354	0.251563868	2.342154253	0.019172789
CFH	1.576778232	0.455383672	0.29481021	0.615957134	5.558425307	2.72219E-08
CASP1	1.499820396	0.405345365	0.228041508	0.582649221	4.480795462	7.43654E-06
ANXA5	2.719027301	1.000274206	0.742898353	1.257650059	7.617270217	2.59792E-14
DUSP6	1.464098072	0.381239402	0.191274168	0.571204636	3.933432871	8.37412E-05
PLAUR	1.60142157	0.470891716	0.320455689	0.621327742	6.13503843	8.51386E-10
OLR1	1.201872269	0.183880565	0.048342674	0.319418456	2.659029757	0.007836604
PHEX	1.417044042	0.348573041	0.194006911	0.503139171	4.42005378	9.86763E-06
MT3	1.253561401	0.225988621	0.062863215	0.389114027	2.715270228	0.006622171
IRF1	1.577066208	0.45556629	0.262791313	0.648341268	4.6317916	3.62515E-06
CSRP1	1.225955748	0.203720742	0.033609327	0.373832157	2.347198848	0.018915157
ITIH1	1.101726091	0.096878123	0.022576364	0.171179883	2.555493088	0.010603747
CFB	1.539445628	0.43142237	0.251908623	0.610936117	4.710348488	2.47294E-06
CPM	1.332901669	0.287358271	0.117612497	0.457104046	3.317972794	0.000906733
FN1	1.366050318	0.311923596	0.162081467	0.461765726	4.080020866	4.50317E-05
KYNU	1.443280868	0.366918903	0.1979067	0.535931106	4.255005393	2.09044E-05
S100A9	1.111807914	0.105987441	0.001902701	0.210072182	1.995792729	0.045956489
TMPRSS6	1.431487059	0.358713806	0.14610113	0.571326482	3.306793148	0.000943706
LAP3	2.223207361	0.798950911	0.511522858	1.086378964	5.448024276	5.09324E-08
PSMB9	1.512504573	0.413766934	0.200612786	0.626921082	3.804609466	0.000142028
CLU	1.238946536	0.214261451	0.010568863	0.417954039	2.061659344	0.03924018
PIK3CG	1.326578321	0.282602936	0.128852712	0.43635316	3.602541588	0.000315121
FCER1G	1.308324871	0.268747594	0.093646208	0.443848981	3.008174962	0.002628218
ADRA2B	1.320739161	0.278191551	0.122047297	0.434335804	3.491933953	0.000479537
KLKB1	1.026548863	0.026202558	-0.137264768	0.189669884	0.314167186	0.753394063
CASP3	2.181667281	0.780089392	0.49412881	1.066049975	5.346705833	8.95694E-08
PIK3R5	1.247446004	0.221098264	0.037666327	0.404530202	2.362427396	0.018155697
ERAP2	1.097498231	0.093033254	-0.042246934	0.228313442	1.347882713	0.177696109
PRKCD	1.192735195	0.176249153	-0.031955605	0.38445391	1.659145522	0.097086472
CXCL1	1.07857585	0.075641513	-0.017156057	0.168439084	1.597613393	0.110129044
PDGFB	1.242389162	0.217036269	-0.032180538	0.466253077	1.706880348	0.087844294
GNGT2	1.378715003	0.321151908	0.12217565	0.520128166	3.163423513	0.001559253
MMP13	1.029463271	0.029037571	-0.019736743	0.077811884	1.166855842	0.243268591
CEBPB	1.208363267	0.189266772	-0.022124151	0.400657694	1.754834368	0.079287643
PLA2G4A	1.536385048	0.429432285	0.233287285	0.625577286	4.291069417	1.77815E-05
GCA	1.828368938	0.603424279	0.295360071	0.911488486	3.839101797	0.000123485
SERPINC1	1.030629582	0.03016986	-0.068939143	0.129278864	0.596634387	0.550751507
TFPI2	1.117380921	0.110987484	0.011007485	0.210967482	2.175749897	0.029573967
TNFAIP3	1.283869166	0.249878304	0.06735568	0.432400928	2.683242583	0.007291208
CTSC	1.607305395	0.474559109	0.28626813	0.662850088	4.939794599	7.82049E-07
C1QC	1.272220019	0.240763421	0.07872767	0.402799172	2.912243944	0.003588423
ITGAM	1.133773673	0.125551602	-0.047199782	0.298302986	1.424455267	0.154314726
PLEK	1.233391046	0.209767324	0.035714726	0.383819923	2.362138825	0.018169837
C1QA	1.255150842	0.227255758	0.070369458	0.384142058	2.8390822	0.00452435
CR1	1.170256366	0.157222841	0.039359746	0.275085935	2.614483411	0.00893625
CASP7	2.423720027	0.885303561	0.587946834	1.182660289	5.835291201	5.36967E-09
MAFF	1.140771667	0.131704934	-0.030241695	0.293651564	1.593962952	0.110944333
CASP10	1.613576484	0.478453134	0.202346139	0.754560128	3.396331603	0.000682956
CTSD	1.136441439	0.127901835	-0.228601752	0.484405422	0.703171019	0.481949178
SH2B3	1.783278324	0.578453425	0.24795876	0.908948091	3.430457428	0.000602565
CTSB	1.89610723	0.639802958	0.291804945	0.987800972	3.603442284	0.000314031
PIM1	1.732032095	0.54929534	0.34827314	0.75031754	5.355622835	8.52622E-08
L3MBTL4	1.008195442	0.008162041	-0.211717135	0.228041217	0.072754989	0.94200109
ADAM9	1.896183126	0.639842985	0.36526227	0.914423699	4.567215178	4.94247E-06
CDA	1.016159691	0.016030513	-0.196560882	0.228621909	0.14779163	0.882507215
HSPA5	1.732319509	0.549461267	0.163089506	0.935833029	2.787274853	0.005315338
LRP1	1.260875343	0.231806196	-0.183634224	0.647246616	1.09361481	0.274123951
NOTCH4	0.974866791	-0.025454442	-0.405195776	0.354286893	-0.131378346	0.895476017
CD36	1.046788336	0.045726749	-0.087052472	0.178505971	0.674975951	0.499691044
APOC1	1.185284321	0.169982679	-0.033952228	0.373917586	1.633658175	0.102330645
GNB2	1.967149882	0.676585735	0.217735591	1.135435879	2.890014724	0.003852238
PRSS36	1.450661734	0.372019821	0.054885847	0.689153795	2.299171674	0.021495193
ME1	1.01067297	0.010616416	-0.135569306	0.156802138	0.142338067	0.886812979
RHOG	1.20380334	0.185485995	-0.124922331	0.49589432	1.17118595	0.241524041
LAMP2	1.862906942	0.62213814	0.244511332	0.999764947	3.22903015	0.001242108
TIMP2	1.023490228	0.023218578	-0.359430728	0.405867884	0.118927635	0.905332688
PFN1	2.026450273	0.706285628	0.333561264	1.079009992	3.713989554	0.000204017
PRCP	1.203369645	0.185125659	-0.134350929	0.504602247	1.135731501	0.256068953
IRF2	2.034352406	0.71017754	0.24523225	1.17512283	2.993733738	0.002755863
RASGRP1	0.940364687	-0.061487515	-0.229564816	0.106589787	-0.71701124	0.473367161
FCN1	0.974109854	-0.026231196	-0.126076019	0.073613628	-0.514921023	0.60660821
PPP4C	2.137839279	0.759795636	0.312008434	1.207582839	3.325624481	0.000882207
DOCK9	1.045597446	0.044588441	-0.18840998	0.277586862	0.375074378	0.707605151
CD55	1.275055561	0.242989755	0.009085033	0.476894477	2.036090437	0.041741275
PRSS3	0.886262448	-0.120742155	-0.239113473	-0.002370837	-1.999219732	0.045584584
CR2	1.012139892	0.012066795	-0.043893546	0.068027136	0.42262937	0.672565695
DOCK4	1.413871667	0.346331804	-0.116655942	0.80931955	1.466124901	0.142614263
DGKG	0.9830275	-0.017118184	-0.151479845	0.117243477	-0.249706826	0.802814079
FDX1	1.902887891	0.643372675	0.109038206	1.177707144	2.359921258	0.018278814
MMP8	1.049474084	0.048289166	-0.001666626	0.098244958	1.894575627	0.058148646
CALM1	0.739829202	-0.301335928	-0.630195667	0.027523811	-1.795925422	0.072506379
KLK1	1.019292323	0.019108586	-0.030121329	0.0683385	0.760759787	0.446800557
ACTN2	0.872064872	-0.136891464	-0.356735191	0.082952264	-1.220422984	0.222304569
CD46	1.613195317	0.478216881	0.005535832	0.950897931	1.982918217	0.047376565
RABIF	1.456779097	0.376227901	-0.190288512	0.942744314	1.301627136	0.193043879
S100A12	1.01125453	0.011191669	-0.033842827	0.056226165	0.487077015	0.626203754
USP14	1.513386472	0.414349837	-0.226090196	1.054789869	1.268051208	0.204779664
LGMN	0.964693913	-0.035944416	-0.396745664	0.324856832	-0.195259195	0.84519004
F10	0.866046649	-0.143816505	-0.466719806	0.179086797	-0.872939879	0.382695848
LIPA	0.990505926	-0.00953943	-0.36478521	0.34570635	-0.052630995	0.958025921
C4BPB	1.003478116	0.003472081	-0.055444249	0.062388412	0.115505405	0.908044536
PREP	1.616529373	0.480281489	0.040429837	0.92013314	2.140117964	0.032345235
F8	1.128428185	0.120825678	-0.187067841	0.428719196	0.769142456	0.441808747
CTSH	0.969788579	-0.030677191	-0.147873381	0.086518998	-0.513038785	0.607924191
USP16	1.079029507	0.076062032	-0.615949588	0.768073653	0.215428238	0.829433456
STX4	0.780679842	-0.247590147	-0.799046589	0.303866295	-0.879974797	0.378872963
USP8	1.455481129	0.375336519	-0.202979324	0.953652361	1.272048947	0.203355729
ATOX1	0.808987188	-0.211972199	-0.638929897	0.214985498	-0.973065667	0.330520666
PDP1	0.909225172	-0.095162502	-0.338646856	0.148321852	-0.766024893	0.443661491
RNF4	2.666880798	0.980909549	0.20344148	1.758377618	2.472831315	0.01340474
USP15	2.013712069	0.699979819	-0.048210481	1.44817012	1.833671507	0.066702771
HSPA1A	1.077260792	0.074421515	-0.084438215	0.233281246	0.918190462	0.358519161
PPP2CB	0.844812039	-0.168641115	-0.796220468	0.458938238	-0.526675248	0.598419127
LTA4H	1.142262381	0.13301084	-0.488565277	0.754586957	0.419411958	0.674915086
PSEN1	1.141215826	0.132094208	-0.384954448	0.649142864	0.500726357	0.61656372
GRB2	0.595860198	-0.517749206	-1.497425517	0.461927105	-1.035821511	0.30028542
SIRT6	0.74088071	-0.299915652	-0.772182959	0.172351656	-1.244684666	0.213247685
DGKH	1.04321454	0.04230685	-0.231736103	0.316349803	0.302579947	0.762209998
RCE1	0.988037467	-0.01203466	-0.538505066	0.514435747	-0.044803088	0.964264264
CALM3	0.634730804	-0.454554301	-0.79112011	-0.117988493	-2.64706051	0.008119482
PRDM4	1.006765905	0.006743119	-0.686500136	0.699986373	0.019064404	0.984789728
CD59	0.734705066	-0.308286131	-0.710333485	0.093761224	-1.502881953	0.132869488
GPD2	2.44951929	0.895891797	0.339775551	1.452008043	3.157461537	0.001591492
GNB4	1.14396631	0.134501443	-0.135056209	0.404059095	0.977965129	0.328091571
AKAP10	1.239077092	0.214366822	-0.638224894	1.066958537	0.492793024	0.62215884
PLA2G7	0.987776459	-0.012298862	-0.176857112	0.152259387	-0.146485075	0.883538471
DYRK2	0.955287289	-0.045743158	-0.489418267	0.397931951	-0.202073409	0.839859335
MMP15	0.755973333	-0.279749177	-0.541455275	-0.01804308	-2.095091854	0.036162828
VCPIP1	1.396685884	0.334102204	-0.361004993	1.029209402	0.942053672	0.346165162
RAF1	0.772535831	-0.258076889	-0.935038736	0.418884959	-0.747193374	0.454946843
CTSO	0.810060483	-0.210646364	-0.50023086	0.078938132	-1.425695411	0.153956282
PLG	0.944896229	-0.056680168	-0.117815877	0.004455541	-1.817122753	0.06919832
PIK3CA	1.124991556	0.117775529	-0.219543536	0.455094595	0.684324782	0.493770102
PCLO	0.969760268	-0.030706384	-0.143246626	0.081833857	-0.534772335	0.592807296
GMFB	0.531465668	-0.632116678	-1.143309038	-0.120924319	-2.423600236	0.015367512
EHD1	0.965318341	-0.035297345	-0.382925907	0.312331216	-0.1990099	0.842255
GP1BA	0.711287661	-0.340678345	-0.650576478	-0.030780213	-2.154634755	0.031190427
APOA4	1.019063115	0.018883691	-0.038171945	0.075939327	0.648688836	0.516539522
GNG2	0.894668123	-0.111302442	-0.370039821	0.147434937	-0.843128187	0.399156756
SRC	0.641361622	-0.444161828	-0.863218676	-0.02510498	-2.077382081	0.037766309
FYN	0.499881787	-0.693383634	-1.138090096	-0.248677173	-3.05596403	0.002243382
BRPF3	0.692307664	-0.367724822	-0.712633075	-0.022816569	-2.089620647	0.03665189
XPNPEP1	0.168404904	-1.781384059	-2.4242956	-1.138472518	-5.430682721	5.61389E-08
KIF2A	0.620868311	-0.47663628	-0.823306035	-0.129966524	-2.694754669	0.007044047
SERPINB2	0.997810383	-0.002192018	-0.04416672	0.039782684	-0.102353945	0.918475738
HPCAL4	0.841717522	-0.172310805	-0.277912153	-0.066709457	-3.198093376	0.001383395
DOCK10	0.796775714	-0.227182053	-0.538148531	0.083784425	-1.431886304	0.152176362
PCSK9	0.998509717	-0.001491395	-0.072018381	0.069035592	-0.041446265	0.96694013
HNF4A	0.942073502	-0.05967198	-0.112004258	-0.007339702	-2.234852696	0.025427021
MMP12	1.038886251	0.038149227	-0.001799625	0.078098079	1.871671086	0.061252122
CASP9	0.538557198	-0.61886157	-0.904313541	-0.333409599	-4.24921357	2.14522E-05
CBLB	0.780235535	-0.248159437	-0.549299728	0.052980855	-1.615139427	0.106280504
ZEB1	0.607923486	-0.49770625	-0.786893116	-0.208519384	-3.373204107	0.000742989
SPOCK2	0.428011092	-0.848606169	-1.084448502	-0.612763835	-7.052328155	1.75948E-12
C9	0.93568143	-0.066480213	-0.118859243	-0.014101183	-2.487614284	0.012860313
GP9	0.978151083	-0.02209114	-0.061207702	0.017025423	-1.106892715	0.268340316
ZFPM2	0.936657129	-0.065437988	-0.20126202	0.070386044	-0.944281349	0.345025894
CDK5R1	0.675567275	-0.392202533	-0.569784456	-0.214620611	-4.328722376	1.49977E-05
CDH13	0.845913241	-0.167338477	-0.328936496	-0.005740459	-2.029587934	0.042398442
KCNIP3	0.578428915	-0.547439618	-0.693730398	-0.401148838	-7.334446729	2.22711E-13
F7	0.795807834	-0.228397536	-0.297256487	-0.159538586	-6.500984123	7.97962E-11
KCNIP2	0.702149454	-0.353609001	-0.469027522	-0.238190479	-6.004763344	1.91611E-09
SCG3	0.682034525	-0.382674999	-0.51087523	-0.254474769	-5.850451379	4.90241E-09
F5	0.883654535	-0.12368909	-0.207609074	-0.039769106	-2.888777492	0.003867426
CXCL10	1.210580559	0.191100045	0.108366674	0.273833417	4.527184117	5.97749E-06
F2RL2	1.276231339	0.243911469	0.160135121	0.327687817	5.706356321	1.1542E-08
SPRY4	1.346279626	0.297344956	0.173712359	0.420977553	4.713849078	2.43081E-06
ETV4	1.087542761	0.083920804	0.006923481	0.160918126	2.136200947	0.032663038
SOCS2	1.467570798	0.383608515	0.223678075	0.543538956	4.701161788	2.58685E-06
CISH	1.579672937	0.457217824	0.286334631	0.628101016	5.244111227	1.57037E-07
RGS16	1.505062836	0.408834649	0.278888361	0.538780937	6.166403038	6.98609E-10
ADAM19	1.731640747	0.549069368	0.332298944	0.765839792	4.964497306	6.88792E-07
ENPP1	1.70677386	0.534604957	0.369514793	0.69969512	6.346873968	2.19734E-10
SPP1	1.425437342	0.354478673	0.225343605	0.483613742	5.380145312	7.44257E-08
ICOS	1.114789701	0.108665778	0.051346464	0.165985092	3.715693646	0.000202647
BATF3	1.269907114	0.238943759	0.065860909	0.412026608	2.705762952	0.006814767
CD48	1.221647167	0.200200085	0.087862441	0.312537729	3.492907107	0.000477793
SWAP70	2.54391535	0.93370437	0.684714071	1.18269467	7.349792098	1.98508E-13
CD44	1.305887572	0.266882941	0.114588031	0.419177851	3.434658149	0.000593302
IFITM3	1.62900994	0.487972432	0.313214866	0.662729997	5.472772448	4.43049E-08
EMP1	1.405647695	0.34049819	0.197693192	0.483303187	4.67325513	2.96463E-06
HOPX	1.477710511	0.390493938	0.229814956	0.55117292	4.763249342	1.905E-06
EOMES	1.169692029	0.156740491	0.060633078	0.252847903	3.196483071	0.00139114
CD79B	1.349030496	0.299386183	0.128964957	0.46980741	3.443151702	0.000574977
CDC6	1.773356544	0.572874103	0.413652072	0.732096134	7.051867149	1.76525E-12
CCR4	1.129117121	0.121436018	0.048831272	0.194040765	3.278163389	0.001044849
CDCP1	1.412613578	0.34544159	0.16372929	0.52715389	3.725961732	0.000194572
PTGER2	1.130677208	0.122816752	0.022665388	0.222968116	2.403526044	0.01623781
GBP4	1.297922226	0.260764698	0.061161519	0.460367877	2.560527442	0.010451341
FGL2	1.458658087	0.377516894	0.218026684	0.537007105	4.639278583	3.49627E-06
SPRED2	1.735815055	0.551477075	0.32410741	0.778846741	4.753823273	1.99606E-06
CTLA4	1.136628455	0.128066384	0.01908233	0.237050439	2.303139679	0.021270985
TNFRSF18	1.011811547	0.011742335	-0.075190717	0.098675388	0.264738824	0.791210667
CST7	1.283005798	0.249205605	0.093020577	0.405390632	3.127278067	0.00176433
BATF	1.207603477	0.188637798	0.060573309	0.316702288	2.887008666	0.003889235
TNFRSF4	1.15875257	0.147344056	-0.020127748	0.31481586	1.724403969	0.084634942
GALM	1.787308145	0.580710659	0.307028866	0.854392451	4.158742045	3.20005E-05
HK2	1.340025431	0.292688592	0.102575185	0.482802	3.017457356	0.002549049
BHLHE40	1.275980495	0.243714899	0.056857858	0.43057194	2.556352291	0.010577597
RHOH	1.387277251	0.327343014	0.163112176	0.491573852	3.906577631	9.36126E-05
NFKBIZ	1.432367917	0.359328961	0.188669978	0.529987944	4.126778494	3.6788E-05
MUC1	1.400011249	0.336480271	0.14184542	0.531115123	3.388340818	0.000703168
N6AMT2	1.070686108	0.068299665	-0.116788034	0.253387364	0.723251108	0.469525624
GADD45B	1.105152464	0.099983302	-0.055446804	0.255413408	1.260783228	0.207386958
TWSG1	1.957525067	0.671680955	0.434878968	0.908482941	5.559372614	2.70746E-08
AHR	1.258475774	0.229901285	0.042597786	0.417204785	2.405711799	0.016140993
TRAF1	1.455687904	0.375478575	0.156866473	0.594090677	3.366348331	0.000761705
AKAP2	1.577487906	0.455833649	0.261499938	0.65016736	4.597336872	4.27925E-06
PLIN2	1.755804091	0.562926923	0.289953414	0.835900433	4.041844572	5.30324E-05
TNFRSF9	1.04909527	0.047928145	-0.062742828	0.158599118	0.848799244	0.395993011
SLC1A5	1.339019664	0.291937752	0.116055638	0.467819866	3.253244265	0.001140954
FAH	1.351675996	0.301345301	0.058170938	0.544519664	2.428816632	0.015148192
CTSZ	1.467345693	0.383455117	0.162140134	0.604770101	3.395875902	0.000684094
SLC39A8	1.471786437	0.386476926	0.114396695	0.658557157	2.784034893	0.005368726
PLAGL1	1.370946747	0.315501557	0.108757318	0.522245796	2.990998408	0.002780669
ARL4A	0.886906786	-0.120015392	-0.339304061	0.099273277	-1.072676697	0.283416199
MYO1E	1.702928013	0.53234913	0.289889734	0.774808525	4.303339617	1.68243E-05
ECM1	1.265198243	0.235228824	0.009199764	0.461257885	2.039737822	0.041376446
COL6A1	1.825027324	0.601594959	0.37080302	0.832386898	5.1089499	3.23954E-07
IL1R2	1.168416036	0.155649017	0.05290993	0.258388103	2.969332096	0.002984479
SNX9	1.620905593	0.482985001	0.14528797	0.820682033	2.803202632	0.005059787
SERPINB6	1.425487333	0.354513743	0.07006376	0.638963727	2.442728806	0.014576686
TLR7	1.151280276	0.140874607	-0.003681637	0.285430851	1.910046552	0.05612722
ITGA6	1.527443367	0.423595336	0.121095219	0.726095453	2.744566219	0.006059093
SYNGR2	1.318858948	0.276766929	0.047501335	0.506032523	2.366047184	0.017979153
CCNE1	1.465745525	0.382364004	0.060596482	0.704131526	2.329071849	0.01985526
NRP1	1.483746223	0.394570121	0.147350687	0.641789556	3.128165179	0.001759013
SLC2A3	1.194163993	0.177446353	-0.007999119	0.362891825	1.875421695	0.060734733
TTC39B	1.538568875	0.430852682	0.153143804	0.70856156	3.040794901	0.002359545
IL18R1	1.016064963	0.015937287	-0.121153377	0.153027952	0.227852927	0.819760579
SCN9A	1.139491306	0.13058194	0.03775503	0.22340885	2.757130436	0.005831109
KLF6	1.528589631	0.4243455	0.163102927	0.685588074	3.183638439	0.001454365
IL1RL1	1.021976569	0.021738565	-0.035431399	0.078908528	0.745265531	0.456111214
MYO1C	1.958183462	0.672017238	0.378000229	0.966034248	4.479773423	7.47223E-06
ITIH5	0.969409751	-0.031067897	-0.321928339	0.259792544	-0.209351122	0.834174146
PPAP2A	1.197777519	0.180467772	-0.174009095	0.53494464	0.997837565	0.318358131
GLIPR2	1.051867912	0.050567547	-0.222401559	0.323536654	0.363083473	0.71654253
NT5E	1.122562502	0.11561402	-0.120364606	0.351592646	0.960253559	0.336927617
CYFIP1	1.78192853	0.577696222	0.274402112	0.880990331	3.733220504	0.000189047
DHRS3	1.032820252	0.032293169	-0.153084044	0.217670382	0.341430577	0.73277946
FLT3LG	1.348675512	0.299123009	0.031502258	0.566743759	2.190675883	0.028475256
WLS	1.551613138	0.439295124	0.19202943	0.686560817	3.482094947	0.000497507
COCH	1.293798886	0.257582764	0.082115635	0.433049893	2.877193821	0.004012291
ST3GAL4	1.134032711	0.12578005	-0.202827021	0.454387122	0.750210175	0.453128131
TNFRSF1B	1.357972381	0.305992691	0.105358807	0.506626574	2.989199248	0.002797097
TNFSF10	1.196429292	0.179341531	0.002990674	0.355692389	1.993202343	0.046239295
ANXA4	1.658677421	0.50602055	0.109285544	0.902755556	2.499860205	0.012424232
IL10RA	1.227796745	0.205221299	0.032905941	0.377536657	2.33424554	0.019582869
MAP6	1.131878135	0.123878319	-0.23165015	0.479406789	0.682918711	0.49465821
CKAP4	2.911795463	1.068769889	0.56687287	1.570666907	4.173665937	2.99737E-05
IRF6	1.025042326	0.024733905	-0.126793242	0.176261052	0.319926589	0.749023981
SELP	1.02118479	0.020963512	-0.044145762	0.086072786	0.631058009	0.528002596
CD83	1.056006651	0.054494483	-0.129635646	0.238624612	0.580063814	0.561871585
TGM2	1.186463268	0.170976838	-0.051811699	0.393765376	1.504154787	0.132541516
BCL2L1	1.536676209	0.429621778	-0.025028748	0.884272305	1.852066948	0.06401621
PRKCH	1.393056088	0.331499958	0.026335563	0.636664353	2.129108077	0.03324532
P2RX4	1.705454325	0.533831542	0.180234633	0.88742845	2.958992486	0.003086466
MAP3K8	1.174091517	0.160494672	-0.049360327	0.370349671	1.498957745	0.133884594
PUS1	1.252493517	0.225136378	-0.175462526	0.625735282	1.101498752	0.270679647
NFIL3	1.784661173	0.579228578	0.311674551	0.846782605	4.24313237	2.20421E-05
CAPN3	0.994137512	-0.005879739	-0.150067567	0.138308089	-0.079924066	0.936297649
FURIN	2.724341689	1.002226817	0.464899012	1.539554621	3.655735751	0.000256445
PNP	1.275774173	0.243553188	-0.057811896	0.544918273	1.583977383	0.113198866
PDCD2L	1.226151464	0.203880373	-0.187610388	0.595371135	1.020709115	0.307392275
LRRC8C	1.612619701	0.47786	0.126785412	0.828934589	2.667776084	0.007635513
ITGAV	2.291674673	0.829282848	0.483332281	1.175233416	4.698256538	2.62392E-06
S100A1	1.030186078	0.029739444	-0.101038004	0.160516892	0.445705593	0.655809924
ABCB1	0.98150371	-0.018669485	-0.299367179	0.262028209	-0.130359169	0.896282269
MAPKAPK2	1.687663455	0.523345001	0.147326691	0.899363312	2.727892033	0.006374047
ENO3	1.110078339	0.104430588	-0.132820899	0.341682075	0.862714051	0.388294705
SMPDL3A	1.309854876	0.26991635	-0.127455027	0.667287726	1.331314623	0.183085509
PRAF2	1.082032844	0.078841534	-0.390228866	0.547911935	0.329431505	0.741829558
LCLAT1	1.656969994	0.504990629	-0.034467136	1.044448395	1.834737601	0.066544578
DCPS	1.260084218	0.231178558	-0.247906209	0.710263326	0.94576509	0.344268415
CD81	0.763894434	-0.269325674	-0.638809354	0.100158005	-1.428665598	0.15310037
ITGAE	1.103917044	0.098864804	-0.446461517	0.644191125	0.355331197	0.722341486
GPX4	0.586635062	-0.533352353	-1.041511296	-0.02519341	-2.057134715	0.039673269
AHCY	1.345697076	0.296912151	-0.280788272	0.874612574	1.007333731	0.313774425
NCS1	0.875960765	-0.132433978	-0.338742384	0.073874428	-1.258144701	0.20833943
NOP2	1.510323573	0.412323915	0.076912872	0.747734958	2.409401958	0.015978689
AMACR	0.874450382	-0.134159724	-0.524262822	0.255943373	-0.67404804	0.500280772
APLP1	0.910598041	-0.093653708	-0.316567927	0.129260511	-0.823446324	0.410254229
NDRG1	1.053964206	0.05255849	-0.16355956	0.268676539	0.476650362	0.633611115
METTL20	1.033983102	0.033418433	-0.562563568	0.629400434	0.109900845	0.912488013
PRNP	0.695228432	-0.363514808	-0.721476104	-0.005553513	-1.990371419	0.046550036
ODC1	1.112399753	0.106519621	-0.269317274	0.482356516	0.555492619	0.578557757
GPR83	0.920190818	-0.083174219	-0.177846344	0.011497906	-1.721926849	0.085082771
XBP1	#N/A	#N/A	#N/A	#N/A	#N/A	#N/A
GUCY1B3	0.92846064	-0.07422729	-0.260077468	0.111622888	-0.782796212	0.433746792
PHTF2	1.781114172	0.577239108	0.089578657	1.064899559	2.319991009	0.020341364
BCL2	0.963701323	-0.036973863	-0.349431366	0.275483639	-0.23192735	0.816594442
PENK	1.005065061	0.005052277	-0.085829371	0.095933925	0.108957974	0.913235824
RNH1	0.580600375	-0.543692582	-1.021232076	-0.066153088	-2.231475916	0.025649621
UMPS	1.101622547	0.096784135	-0.591535985	0.785104256	0.27558895	0.782863797
IKZF2	2.000120549	0.693207453	0.360406552	1.026008355	4.082505894	4.45527E-05
AGER	0.883548357	-0.123809255	-0.327980748	0.080362238	-1.188518915	0.234629032
NCOA3	0.988232508	-0.011837277	-0.535237112	0.511562557	-0.044326795	0.964643913
SNX14	0.249527795	-1.388184968	-2.175199344	-0.601170592	-3.457106533	0.000546009
RORA	0.874685065	-0.133891383	-0.470449537	0.202666772	-0.779723457	0.435553669
CDC42SE2	0.709002043	-0.34389687	-0.977217519	0.289423778	-1.064272074	0.287205465
SHE	0.985547612	-0.014557841	-0.277303132	0.24818745	-0.108595073	0.913523669
IKZF4	1.639047958	0.49411556	-0.147719809	1.135950929	1.508874002	0.131330985
IGF2R	1.183639207	0.168593766	-0.203711673	0.540899204	0.887544674	0.374785725
PTRH2	0.525916559	-0.642612711	-1.230174876	-0.055050547	-2.143599174	0.032065017
TNFSF11	0.983573501	-0.01656291	-0.067696577	0.034570757	-0.634859746	0.525519893
PLEC	0.816551066	-0.202665826	-0.518575641	0.113243989	-1.25737695	0.208617172
GSTO1	0.736363292	-0.306031679	-0.74464311	0.132579751	-1.367522658	0.17146154
SYT11	0.561691706	-0.576802146	-0.935139338	-0.218464954	-3.154881651	0.001605632
RHOB	0.75299683	-0.283694261	-0.52625461	-0.041133912	-2.292338941	0.021886092
TIAM1	0.582191009	-0.540956691	-0.879653596	-0.202259786	-3.130396577	0.001745705
BMPR2	0.608162099	-0.497313823	-0.975243142	-0.019384504	-2.039458854	0.041404254
HUWE1	0.787341087	-0.239093723	-0.799116043	0.320928597	-0.836779302	0.402716634
CDKN1C	0.919439101	-0.083991467	-0.271944492	0.103961558	-0.875858481	0.381106973
FAM126B	0.607097362	-0.499066101	-0.878228273	-0.11990393	-2.579771026	0.009886584
PTH1R	0.741747358	-0.298746581	-0.527128005	-0.070365158	-2.563836112	0.010352241
MXD1	1.2127046	0.192853072	-0.321521575	0.707227718	0.734843906	0.462434564
SH3BGRL2	0.480275229	-0.733395945	-1.090413388	-0.376378502	-4.026216829	5.66814E-05
P4HA1	0.791833356	-0.233404318	-0.588099499	0.121290863	-1.289738574	0.197141442
IL3RA	0.613379556	-0.488771357	-0.745169004	-0.23237371	-3.736283338	0.00018676
RABGAP1L	0.396552086	-0.924947883	-1.35946014	-0.490435626	-4.17218274	3.01696E-05
UCK2	0.645506282	-0.437720336	-0.938370744	0.062930071	-1.713603108	0.086601642
SLC29A2	0.72789466	-0.31759894	-0.532229157	-0.102968722	-2.900255571	0.003728585
GABARAPL1	0.54180279	-0.612853199	-0.964426477	-0.261279921	-3.416557153	0.000634184
TNFRSF21	0.574477802	-0.554293821	-0.80013344	-0.308454203	-4.419124682	9.91015E-06
DENND5A	0.454062007	-0.78952151	-1.13999068	-0.43905234	-4.415320535	1.0086E-05
TNFRSF8	1.035949292	0.035318196	-0.061161205	0.131797597	0.71748365	0.473075721
HIPK2	0.736734378	-0.305527862	-0.588430823	-0.0226249	-2.116710275	0.034284444
CSF2	0.995368568	-0.00464219	-0.078237032	0.068952652	-0.123629926	0.901608297
POU2F1	0.441727004	-0.817063225	-1.243795426	-0.390331024	-3.752738812	0.000174913
RRAGD	0.412407837	-0.885742524	-1.245432331	-0.526052716	-4.826446038	1.38991E-06
GATA1	0.927247351	-0.075534919	-0.14009587	-0.010973969	-2.293115579	0.021841352
IGF1R	0.907503667	-0.097057672	-0.47164418	0.277528836	-0.507838742	0.611566438
PHLDA1	0.771582097	-0.2593122	-0.449169783	-0.069454618	-2.676967473	0.007429185
MYC	0.761370652	-0.27263498	-0.462470176	-0.082799785	-2.814834951	0.004880229
LRIG1	0.565921941	-0.569299124	-0.797272294	-0.341325955	-4.894460974	9.85755E-07
ALCAM	0.439458242	-0.82221258	-1.067508747	-0.576916412	-6.569638086	5.04377E-11
PTCH1	0.848514496	-0.16426811	-0.366167287	0.037631067	-1.594655235	0.110789354
SELL	0.827884954	-0.188881078	-0.283091094	-0.094671063	-3.929519686	8.51157E-05
BMP2	0.586054999	-0.534341639	-0.664536498	-0.40414678	-8.044022452	8.88178E-16
PLA2G2A	1.102155086	0.097267432	0.062606333	0.131928531	5.500133214	3.79504E-08
CXCL11	1.172186011	0.158870391	0.066432697	0.251308085	3.368541899	0.000755669
TNFRSF12A	1.562599016	0.446350471	0.32885475	0.563846192	7.445640078	9.63674E-14
SOCS3	1.261293085	0.232137452	0.136441714	0.32783319	4.754454651	1.98983E-06
OSMR	1.758565324	0.56449832	0.401389804	0.727606836	6.783191959	1.17548E-11
ITGB3	1.509060949	0.411487569	0.283210941	0.539764197	6.287199983	3.23243E-10
TNFRSF1A	1.572561364	0.452705732	0.261520914	0.64389055	4.640990524	3.46743E-06
MYD88	2.144980397	0.763130413	0.512211047	1.01404978	5.960911456	2.50835E-09
LTBR	1.765697608	0.568545858	0.352217213	0.784874502	5.151095029	2.5897E-07
ITGA4	1.443595118	0.367136612	0.198812212	0.535461013	4.274927077	1.912E-05
IL13RA1	1.52616152	0.422755772	0.202995619	0.642515926	3.770410949	0.000162979
CSF3R	1.274073942	0.242219595	0.065329293	0.419109897	2.683819724	0.007278634
IL1R1	1.204914988	0.186409015	0.045287512	0.327530517	2.588938957	0.009627216
HMOX1	1.259902239	0.23103413	0.044766986	0.417301274	2.431016896	0.015056512
CSF2RB	1.301147487	0.263246558	0.098755011	0.427738105	3.136658274	0.001708852
JUN	1.483620339	0.394485276	0.199456826	0.589513725	3.964431524	7.35711E-05
REG1A	1.054680156	0.053237552	0.008367595	0.098107509	2.325468776	0.020046908
CD9	1.400119995	0.336557944	0.085340348	0.58777554	2.625777255	0.008645137
ACVRL1	1.309101512	0.269341033	0.028201971	0.510480095	2.189187927	0.028583184
STAT2	1.822234977	0.600063757	0.252534676	0.947592838	3.384186866	0.000713894
IL9R	1.064703958	0.062696787	0.001899389	0.123494185	2.021195769	0.043259504
CSF2RA	1.088480571	0.084782752	-0.084660215	0.25422572	0.980690692	0.326745295
INHBE	1.037814837	0.037117384	-0.089893157	0.164127926	0.572777155	0.566795589
A2M	1.312001467	0.271553808	0.032057098	0.511050519	2.222308952	0.026262434
CD14	1.141087268	0.131981552	-0.013212997	0.277176101	1.781603303	0.074813946
IL17RA	1.504164635	0.408237684	0.105513306	0.710962063	2.643101167	0.008215049
STAT3	2.812889956	1.034212409	0.590848742	1.477576076	4.571910661	4.83297E-06
CRLF2	1.04030869	0.039517487	-0.016208161	0.095243134	1.389895937	0.16456048
PTPN2	2.118999706	0.750944141	0.321221076	1.180667206	3.42505113	0.000614684
IL10RB	2.516993113	0.92306498	0.549323236	1.296806724	4.840706567	1.29378E-06
IL15RA	1.05919812	0.057512132	-0.159863095	0.274887359	0.518558202	0.604068863
IRF9	1.25243951	0.225093257	-0.017392426	0.467578941	1.819384433	0.0688528
IL17RB	1.062968943	0.061065883	-0.170696948	0.292828714	0.51641987	0.605561191
TYK2	1.520371345	0.418954611	-0.082723401	0.920632622	1.636778829	0.101676691
IL6ST	1.646463469	0.498629636	0.02807071	0.969188561	2.076883627	0.037812301
BAK1	3.356263774	1.210828383	0.601957834	1.819698933	3.897675828	9.71203E-05
PTPN1	3.176147525	1.155668992	0.51973872	1.791599264	3.561820695	0.000368292
EBI3	1.079211582	0.076230757	-0.104294397	0.256755912	0.827638342	0.407875347
STAM2	1.63163685	0.489583714	-0.268866814	1.248034241	1.265166826	0.205811532
PDGFC	0.814402868	-0.205300112	-0.468717077	0.058116853	-1.527543319	0.126625964
PTPN11	0.966479829	-0.03409485	-0.459035978	0.390846277	-0.157256322	0.875042842
HAX1	0.472847266	-0.748982848	-1.493863453	-0.004102244	-1.970757996	0.048751563
LEPR	0.982035279	-0.018128045	-0.253540256	0.217284165	-0.150928092	0.88003244
CBL	1.874593603	0.628391891	0.159883633	1.096900148	2.628823409	0.008568084
ACVR1B	1.024449309	0.024155209	-0.452599365	0.500909783	0.099303378	0.920897396
DNTT	0.972314327	-0.028076145	-0.077185171	0.02103288	-1.120531984	0.262487131
CXCL3	0.888766444	-0.117920796	-0.234162498	-0.001679094	-1.988275375	0.046781243
CNTFR	0.781078207	-0.247079997	-0.392727243	-0.101432751	-3.324936852	0.000884386
CD38	0.815323867	-0.204169862	-0.324718846	-0.083620878	-3.319526754	0.000901702
EMP3	1.568442563	0.450083129	0.350181992	0.549984265	8.830197081	0
PDPN	1.40821846	0.342325402	0.249041541	0.435609263	7.192513838	6.36158E-13
CLEC5A	1.223890968	0.202035101	0.116114064	0.287956139	4.608667843	4.05257E-06
TNFAIP6	1.688525498	0.523855661	0.398045494	0.649665829	8.161011555	2.22045E-16
P2RY2	1.176578625	0.162610757	0.050895741	0.274325773	2.852895141	0.004332291
MET	1.18814398	0.172392409	0.070077243	0.274707575	3.302373693	0.000958703
SLAMF1	1.071835761	0.069372843	0.002912594	0.135833092	2.045858629	0.040770282
CD69	1.269030505	0.238253227	0.121673797	0.354832656	4.005575808	6.18666E-05
EMR1	1.172161414	0.158849407	0.071607449	0.246091365	3.568685567	0.000358777
CXCR6	1.238324698	0.213759416	0.104258988	0.323259844	3.826110665	0.000130184
APLNR	1.084115192	0.080764163	-0.031399881	0.192928208	1.411279807	0.158162126
MSR1	1.498220464	0.404278047	0.26630315	0.542252943	5.742859256	9.30911E-09
ADM	1.167817705	0.155136798	0.034480421	0.275793175	2.52007017	0.011733144
BST2	1.491138565	0.399539965	0.217239481	0.58184045	4.29556699	1.74247E-05
ITGA5	1.578624498	0.456553897	0.302772778	0.610335016	5.818849541	5.9254E-09
RGS1	1.133740679	0.125522501	0.008849438	0.242195564	2.108623659	0.034977079
HRH1	1.274139943	0.242271396	0.041696863	0.442845929	2.367415265	0.017912821
NMUR1	1.140399511	0.131378649	-0.007363098	0.270120395	1.855947662	0.063461018
IL1A	1.093562359	0.089440587	-0.014735445	0.193616619	1.682731864	0.09242701
OSM	1.064061362	0.062093061	-0.043990873	0.168176994	1.14720635	0.251296348
IL7R	1.307925845	0.268442558	0.142712855	0.39417226	4.184673434	2.85576E-05
GCH1	1.577600085	0.455904759	0.275149297	0.63666022	4.943457311	7.67492E-07
ITGB8	2.006892538	0.696587525	0.435940649	0.9572344	5.23806954	1.62265E-07
C5AR1	1.221394142	0.199992945	0.053799722	0.346186169	2.681238983	0.007335011
CHST2	1.580375068	0.457662204	0.233391026	0.681933381	3.999628692	6.34419E-05
LPAR1	1.207408215	0.188476092	0.04114205	0.335810133	2.507270874	0.012166743
NMI	1.914721926	0.649572404	0.432033966	0.867110842	5.85247613	4.84308E-09
IRAK2	1.459111585	0.377827747	0.187430004	0.568225491	3.889377903	0.000100502
PTGIR	1.447383526	0.369757461	0.194476849	0.545038073	4.134577689	3.55608E-05
PTGER4	1.250932125	0.223888973	0.083959668	0.363818279	3.135971575	0.001712858
SGMS2	1.457577037	0.376775494	0.190351007	0.56319998	3.961209236	7.45712E-05
FPR1	1.147756519	0.137809184	0.011646325	0.263972043	2.140891853	0.03228276
MARCO	0.931296871	-0.071177179	-0.144036806	0.001682447	-1.914705226	0.055530107
AQP9	1.116130888	0.10986814	0.006843485	0.212892796	2.090155962	0.036603792
CDKN1A	1.075394275	0.072687362	-0.07027747	0.215652193	0.996501095	0.319006735
CCR7	1.241214286	0.216090163	0.083523962	0.348656365	3.194848553	0.001399042
PROK2	1.021012128	0.020794417	-0.042344871	0.083933706	0.645498391	0.51860426
LAMP3	1.378416845	0.320935627	0.185670125	0.456201129	4.650278608	3.31487E-06
GPR183	1.294285991	0.257959185	0.111800115	0.404118255	3.459181235	0.00054182
CD70	1.094681474	0.090463429	0.033802692	0.147124166	3.129240333	0.001752589
FZD5	1.993123963	0.689703239	0.421792168	0.957614309	5.04567992	4.51911E-07
CCL20	1.033181274	0.032642657	-0.026261301	0.091546616	1.086148272	0.277413399
GPR132	1.113460526	0.107472757	-0.051568093	0.266513606	1.324456781	0.185351388
ATP2B1	1.155996311	0.144962579	-0.047372799	0.337297957	1.477218788	0.139616999
MEFV	1.148372508	0.13834573	-0.06118777	0.337879229	1.358932953	0.174167835
CYBB	1.132933625	0.124810397	-0.025615454	0.275236249	1.626209066	0.103905188
PVR	2.112945937	0.748083152	0.343804409	1.152361896	3.626745307	0.000287016
KCNJ2	1.326483236	0.282531257	0.097443514	0.467619	2.991830133	0.002773105
CCRL2	1.369572037	0.31449831	0.094317555	0.534679064	2.79954241	0.005117509
PTAFR	1.183890913	0.168806398	0.010884682	0.326728113	2.095053608	0.036166227
RTP4	1.32515282	0.281527789	0.067930034	0.495125544	2.583287115	0.009786384
TPBG	1.079690776	0.076674681	-0.063799771	0.217149134	1.069800319	0.284709199
HPN	1.081808978	0.07863462	-0.046752688	0.204021927	1.229159674	0.219011945
EDN1	1.042267924	0.041399035	-0.104877476	0.187675546	0.554707092	0.579095024
C3AR1	1.172352909	0.159012763	0.001537	0.316488526	1.979093685	0.047805459
TNFSF15	1.03641026	0.03576307	-0.126267652	0.197793792	0.432599003	0.665306114
LY6E	0.985292043	-0.014817191	-0.246930867	0.217296485	-0.125116111	0.900431629
IFITM1	1.104721653	0.099593405	-0.057821223	0.257008034	1.240033977	0.214962827
SLC31A2	1.146134967	0.136395383	-0.02725298	0.300043746	1.633563783	0.102350478
SPHK1	1.209589272	0.190280857	0.031202725	0.349358989	2.344405367	0.019057446
SLC7A2	0.983346291	-0.016793941	-0.189857165	0.156269283	-0.190193612	0.849157417
SCN1B	0.854340459	-0.1574255	-0.336206185	0.021355185	-1.72584813	0.084374738
BDKRB1	1.05039618	0.049167408	-0.015463886	0.113798702	1.491016848	0.135957072
DCBLD2	1.887989052	0.635512269	0.396895058	0.874129479	5.219997155	1.78926E-07
RNF144B	1.414152838	0.34653065	0.086187037	0.606874264	2.608812202	0.009085709
SLC31A1	3.493587457	1.250929133	0.77652655	1.725331716	5.168133851	2.36443E-07
SCARF1	1.189468568	0.173506626	-0.155947235	0.502960486	1.032213546	0.301972091
HAS2	1.190122502	0.174056245	0.03720204	0.31091045	2.492754764	0.012675636
CCL17	1.022151233	0.021909459	-0.081565585	0.125384502	0.414996197	0.678144687
MEP1A	0.968878787	-0.031615765	-0.132895082	0.069663551	-0.611830366	0.540649997
NFKB1	1.98963696	0.68795219	0.245792546	1.130111834	3.049490232	0.002292301
AXL	1.298707347	0.261369421	-0.015313772	0.538052615	1.851484531	0.064099878
HBEGF	1.259450655	0.230675637	0.022006074	0.439345201	2.16665974	0.030260809
ADORA2B	1.30007004	0.26241814	0.061113114	0.463723166	2.554978943	0.010619422
VIP	0.915296191	-0.08850756	-0.175704209	-0.00131091	-1.989429974	0.046653764
ADRM1	2.085873824	0.735187868	0.117693946	1.35268179	2.333531863	0.019620248
CD82	0.690177887	-0.370805908	-0.664743969	-0.076867847	-2.472514861	0.013416614
NDP	0.939864938	-0.062019097	-0.265141062	0.141102868	-0.598434525	0.549550035
LDLR	1.048416491	0.047280922	-0.150748088	0.245309932	0.467956206	0.639815908
EIF2AK2	2.209486314	0.792760051	0.368583581	1.216936522	3.663053603	0.000249226
PDE4B	1.117862112	0.111418033	-0.145770117	0.368606183	0.849087843	0.395832415
NOD2	1.123406776	0.116365832	-0.058134536	0.2908662	1.307004926	0.191211039
FFAR2	1.012576571	0.012498143	-0.057466262	0.082462548	0.35011961	0.726248934
ICAM4	#N/A	#N/A	#N/A	#N/A	#N/A	#N/A
SEMA4D	0.885984107	-0.121056267	-0.351831814	0.109719281	-1.02812419	0.303891413
ATP2A2	0.950051044	-0.051239566	-0.462182552	0.359703421	-0.244383544	0.806933785
NPFFR2	0.948358905	-0.053022257	-0.09840017	-0.007644343	-2.290138659	0.02201328
OPRK1	0.959772925	-0.041058559	-0.105666862	0.023549745	-1.245556564	0.212927237
ATP2C1	0.581696358	-0.541806688	-1.204586289	0.120972913	-1.60222432	0.109106014
ROS1	1.018391066	0.018223996	-0.035509092	0.071957084	0.664737074	0.506218677
BTG2	0.857186848	-0.154099359	-0.423708609	0.115509892	-1.120247884	0.262608144
CXCL6	0.990092141	-0.009957268	-0.067445054	0.047530517	-0.339478849	0.734249028
TNFSF9	0.967307922	-0.033238404	-0.189588334	0.123111527	-0.416668393	0.676920976
CSF3	0.957070042	-0.043878701	-0.088037615	0.000280212	-1.947526973	0.051471589
SLC1A2	0.844496229	-0.169015008	-0.307887836	-0.03014218	-2.385371813	0.017061867
NFKBIA	0.643998255	-0.440059263	-0.714790047	-0.16532848	-3.139438166	0.001692721
RELA	0.991440961	-0.008595878	-0.573960789	0.556769033	-0.029799534	0.97622693
ABCA1	1.094583647	0.09037406	-0.151122805	0.331870925	0.733466675	0.463273846
GPC3	1.096135703	0.091790998	-0.030469449	0.214051444	1.471506567	0.141154173
SLC4A4	0.740232126	-0.300791458	-0.478675144	-0.122907772	-3.314190511	0.000919089
BEST1	0.989254498	-0.010803652	-0.207821299	0.186213995	-0.107476505	0.914410963
SELE	1.050990993	0.049733522	-0.006370108	0.105837152	1.73742613	0.082311982
SLC28A2	0.756072179	-0.279618432	-0.436235191	-0.123001673	-3.499255513	0.000466559
CX3CL1	0.610997801	-0.492661919	-0.78604399	-0.199279848	-3.291270027	0.000997361
SRI	0.626849473	-0.467048842	-0.849542249	-0.084555434	-2.393241009	0.016700267
LTA	0.924662115	-0.078326889	-0.247708144	0.091054366	-0.906345168	0.364753186
KCNMB2	0.907496056	-0.097066059	-0.208525393	0.014393275	-1.706864498	0.087847241
PTPRE	0.765041287	-0.267825477	-0.60330216	0.067651206	-1.564723617	0.117647728
SLC11A2	0.458788762	-0.779165389	-1.283632147	-0.274698631	-3.027228407	0.002468074
SLC7A1	0.477306751	-0.739595911	-1.095105432	-0.38408639	-4.077475459	4.55273E-05
KIF1B	0.77252869	-0.258086132	-0.582906961	0.066734697	-1.557287828	0.119402164
TACR3	0.93249399	-0.069892572	-0.15935441	0.019569265	-1.531233069	0.125711801
CMKLR1	0.796503813	-0.227523362	-0.441766247	-0.013280477	-2.08145813	0.037391993
PCDH7	0.607951142	-0.497660759	-0.644078425	-0.351243094	-6.661745087	2.70595E-11
P2RX7	0.831726975	-0.184251047	-0.41725771	0.048755615	-1.549850175	0.121177481
CCL24	1.036668249	0.036011964	-2.33792E-05	0.072047307	1.958692391	0.050148822
GABBR1	0.492362784	-0.708539468	-0.889803711	-0.527275224	-7.661256359	1.84297E-14
CALCRL	0.703517232	-0.351662908	-0.477476229	-0.225849587	-5.478327966	4.29364E-08
TACR1	0.80202225	-0.220618928	-0.333621843	-0.107616014	-3.826495588	0.00012998
SAMD9L	1.817510909	0.597467933	0.425003856	0.76993201	6.789910399	1.12204E-11
MX1	1.582130765	0.458772524	0.320996338	0.59654871	6.526364608	6.73852E-11
OAS1	1.516436358	0.416363081	0.280081363	0.552644799	5.988012594	2.12421E-09
EPSTI1	1.543835228	0.434269729	0.284624582	0.583914876	5.687809093	1.2868E-08
ISG20	1.576076939	0.45493881	0.300218947	0.609658672	5.763084751	8.25903E-09
OASL	1.339295727	0.292143899	0.178254689	0.40603311	5.02761866	4.96608E-07
GMPR	1.218823131	0.197885747	0.062980774	0.33279072	2.874978796	0.004040546
PARP12	1.794760673	0.584871683	0.381943592	0.787799775	5.648934192	1.61446E-08
IFI30	1.402040856	0.337928929	0.202627709	0.47323015	4.895214753	9.81984E-07
FAM46A	1.99557075	0.6909301	0.475163546	0.906696653	6.276218847	3.46906E-10
ISG15	1.311911786	0.271485452	0.150840361	0.392130543	4.410471282	1.03146E-05
CASP8	2.247031825	0.809610156	0.564021205	1.055199108	6.461230199	1.03855E-10
RSAD2	1.361354655	0.308480274	0.178227691	0.438732857	4.641829073	3.45338E-06
SAMD9	1.825324408	0.601757729	0.427164387	0.776351071	6.755260331	1.42579E-11
IFI44	1.708104634	0.535384355	0.355124515	0.715644195	5.821230365	5.8416E-09
PARP9	1.948273706	0.666943702	0.45610312	0.877784284	6.19987681	5.65074E-10
TRIM5	1.725685233	0.545624208	0.309144744	0.782103673	4.522184619	6.12046E-06
CMPK2	1.40574239	0.340565555	0.171164356	0.509966754	3.940327606	8.13704E-05
BATF2	1.502695468	0.407260474	0.216697696	0.597823252	4.188729145	2.80521E-05
IFIH1	1.770063675	0.57101552	0.373583567	0.768447474	5.66863587	1.43939E-08
HERC6	1.595382512	0.467113527	0.278028703	0.656198351	4.841878212	1.28618E-06
DHX58	1.476608675	0.389748023	0.150624751	0.628871295	3.194553511	0.001400473
HLA-C	1.633441583	0.49068919	0.276393514	0.704984866	4.48787935	7.19356E-06
PARP14	1.763521042	0.567312402	0.351037008	0.783587797	5.141185283	2.73011E-07
LPAR6	1.540101777	0.431848503	0.226837787	0.63685922	4.128601308	3.64977E-05
TMEM140	2.724533073	1.002297064	0.702156224	1.302437904	6.545147767	5.94367E-11
LGALS3BP	1.940875397	0.663139107	0.424888655	0.901389558	5.455304523	4.8889E-08
PROCR	1.445013409	0.368118601	0.157353564	0.578883638	3.423239503	0.000618795
IFI44L	1.211513198	0.191870155	0.061213334	0.322526977	2.878216314	0.003999308
TRIM14	1.78809331	0.581149862	0.322090063	0.840209661	4.396794888	1.09861E-05
TRIM21	1.728852271	0.547457761	0.290349126	0.804566396	4.17332344	3.00188E-05
IFI35	1.36252571	0.309340117	0.073013929	0.545666306	2.565502759	0.01030264
DDX60	1.733214102	0.549977547	0.317984655	0.78197044	4.646419001	3.37747E-06
PSMB8	1.560263378	0.444854639	0.19932302	0.690386258	3.551066357	0.000383674
IFI27	1.166252146	0.153795314	-0.071653744	0.379244371	1.337034978	0.181211219
MOV10	2.100876603	0.742354688	0.449289316	1.035420059	4.964723202	6.87991E-07
SP110	1.917449604	0.650995972	0.398228957	0.903762986	5.047844792	4.46822E-07
UBA7	1.33737644	0.290709814	0.060861109	0.520558519	2.478938337	0.013177409
USP18	1.639053891	0.49411918	0.280478479	0.707759881	4.533105308	5.81228E-06
PSME2	1.384497892	0.325337541	-0.061766509	0.712441591	1.647231184	0.099510536
IFITM2	1.47511073	0.388733058	0.179011513	0.598454603	3.632925706	0.000280226
OGFR	1.458422743	0.377355539	-0.081576966	0.836288043	1.611573069	0.107054875
NUB1	1.583532969	0.459658407	-0.121397326	1.04071414	1.550477643	0.121026916
TRIM25	1.580831428	0.457950929	0.047158368	0.868743489	2.184964903	0.02889142
ADAR	2.649599126	0.974408355	0.431118806	1.517697904	3.515262322	0.00043932
PNPT1	2.640218894	0.970861828	0.405726695	1.535996961	3.367078254	0.000759691
TDRD7	1.008328934	0.00829444	-0.482426466	0.499015345	0.03312841	0.973572188
ELF1	1.48945741	0.398411899	0.04123264	0.755591158	2.186221496	0.028799404
UBE2L6	1.419577959	0.350359616	-0.087990501	0.788709732	1.56653826	0.117222659
PSMA3	0.797415836	-0.226378985	-0.857204352	0.404446382	-0.703355762	0.481834068
TRIM26	2.038515185	0.712221693	0.022010796	1.402432589	2.022467152	0.043128114
CNP	1.077376197	0.074528638	-0.159647145	0.308704421	0.62377691	0.532774106
TRAFD1	1.437823176	0.363130287	-0.238428746	0.96468932	1.183129576	0.236757798
NCOA7	0.901122518	-0.104114051	-0.374707091	0.166478989	-0.754120616	0.450776799
PSME1	0.922175754	-0.081019451	-0.517639295	0.355600392	-0.363692143	0.716087911
RNF31	0.95736201	-0.043573683	-0.539956182	0.452808816	-0.172050484	0.86339784
IFIT3	1.011338466	0.011274667	-0.232966476	0.25551581	0.090475918	0.92790903
TXNIP	1.119027948	0.112460405	-0.16975157	0.39467238	0.781038239	0.434780005
IFIT2	1.086226503	0.082709766	-0.192482495	0.357902027	0.589072388	0.555812715
SLC25A28	0.203141057	-1.593854677	-2.041322309	-1.146387045	-6.98128209	2.92499E-12
METTL7B	1.505480154	0.409111887	0.307237486	0.510986287	7.870913212	3.55271E-15
BANK1	1.530181843	0.42538658	0.281860463	0.568912697	5.808994174	6.28493E-09
XAF1	1.658919974	0.506166773	0.341786597	0.670546948	6.035208568	1.58757E-09
SOD2	1.503171279	0.407577062	0.265030192	0.550123932	5.604025965	2.09429E-08
IDO1	1.089227598	0.085468819	0.04105597	0.129881668	3.771787005	0.000162083
GBP6	1.272222888	0.240765676	0.12319673	0.358334621	4.013747438	5.97623E-05
OAS2	1.498068706	0.404176749	0.266136129	0.54221737	5.738686703	9.54135E-09
LATS2	2.190673507	0.784209034	0.594615677	0.973802391	8.106937325	4.44089E-16
CIITA	1.391578934	0.330439026	0.206390115	0.454487936	5.220913168	1.78043E-07
ZBP1	1.219089132	0.198103966	0.079589617	0.316618316	3.276199391	0.001052143
SECTM1	1.273888736	0.242074219	0.113234501	0.370913936	3.682534848	0.000230926
MX2	1.388410455	0.328159535	0.203012779	0.453306291	5.139413031	2.75598E-07
HLA-DRB1	1.285768175	0.251356341	0.130137224	0.372575458	4.064122799	4.82134E-05
OAS3	1.602648877	0.471657808	0.316026855	0.627288762	5.939900109	2.85196E-09
CD274	1.665791058	0.510300121	0.31031916	0.710281081	5.001325409	5.69375E-07
SLAMF7	1.098737747	0.094162018	0.001112642	0.187211394	1.983400334	0.04732273
UPP1	1.504835065	0.408683301	0.218151201	0.5992154	4.204039914	2.62193E-05
HLA-B	1.447869184	0.370092947	0.177780455	0.56240544	3.771823856	0.000162059
NLRC5	1.557831062	0.443294509	0.237077288	0.649511729	4.213233357	2.51741E-05
APOL6	1.617622387	0.480957409	0.256656596	0.705258222	4.202656192	2.63801E-05
ITGB7	1.427950085	0.356239909	0.181223171	0.531256646	3.989432105	6.62317E-05
VAMP5	1.469262881	0.384760834	0.165928949	0.603592718	3.44610374	0.000568732
TNFAIP2	1.25850423	0.229923897	0.052287743	0.40756005	2.536885361	0.011184357
GPR18	1.121570726	0.114730137	0.036131427	0.193328847	2.860949439	0.004223744
XCL1	1.063572443	0.061633471	0.006182041	0.117084901	2.178471915	0.029370921
NOD1	2.293691566	0.830162557	0.511486528	1.148838586	5.105776911	3.29438E-07
IRF5	1.224977357	0.20292236	0.00529654	0.40054818	2.01249269	0.044168026
RIPK1	3.681046939	1.303197206	0.836889381	1.769505031	5.477539629	4.3128E-08
VAMP8	1.293732252	0.25753126	0.065470588	0.449591933	2.628086157	0.008586676
MVP	1.454815888	0.374879355	0.14873541	0.6010233	3.249036959	0.001157964
VCAM1	1.165444572	0.153102621	0.045442024	0.260763218	2.787237216	0.005315955
IL18BP	1.599075542	0.469425676	0.197108258	0.741743095	3.378621258	0.000728503
SPPL2A	3.826126962	1.341853054	0.879516271	1.804189838	5.688458611	1.28191E-08
PTGS2	0.997824115	-0.002178255	-0.118833115	0.114476605	-0.036597718	0.970805763
MT2A	1.298909557	0.26152511	0.046809185	0.476241036	2.387246296	0.016975115
FCGR1A	1.045705096	0.044691391	-0.103473047	0.192855829	0.591191237	0.554392293
DDX58	1.661833117	0.50792128	0.244312776	0.771529784	3.776461687	0.000159072
ZNFX1	2.37721842	0.865931073	0.447466791	1.284395355	4.05576722	4.997E-05
RBCK1	1.240942968	0.215871549	-0.217643118	0.649386216	0.97597727	0.329075728
BPGM	1.562439306	0.446248257	-0.023078482	0.915574997	1.863585513	0.062379934
TOR1B	5.88430517	1.772288666	1.10728183	2.437295502	5.223437966	1.75631E-07
PSMA2	1.22989462	0.206928491	-0.296791858	0.710648839	0.805153872	0.420730892
RNF213	2.053584482	0.719586794	0.345841622	1.093331966	3.773598443	0.00016091
ISOC1	2.327796676	0.844922188	0.320892093	1.368952282	3.160156399	0.001576845
PSMB2	3.088571612	1.127708723	0.531809623	1.723607822	3.709132105	0.000207971
PML	1.920913141	0.652800667	0.159292633	1.146308702	2.592593653	0.009525524
SAMHD1	1.401112676	0.33726669	0.116108904	0.558424475	2.988954532	0.002799338
AUTS2	1.659833076	0.506717041	0.120739813	0.892694269	2.573071878	0.010080027
NUP93	2.605145778	0.957488634	0.301680358	1.613296911	2.861572974	0.004215444
EIF4E3	0.761295414	-0.272733804	-0.539946364	-0.005521244	-2.000461482	0.045450455
ARID5B	0.968795871	-0.031701349	-0.358978781	0.295576084	-0.189849636	0.84942696
P2RY14	1.05974575	0.058029021	-0.176494165	0.292552207	0.484961822	0.627703427
SSPN	0.801362902	-0.221441373	-0.43639546	-0.006487286	-2.019115443	0.043475222
LYSMD2	0.553323502	-0.591812454	-1.028007683	-0.155617226	-2.659201706	0.007832605
IFIT1	0.999907371	-9.26329E-05	-0.224493769	0.224308503	-0.000809074	0.999354452
RAPGEF6	0.806517651	-0.215029496	-0.692166961	0.26210797	-0.883288565	0.37708038
BTG1	1.126974406	0.119536525	-0.255280599	0.494353648	0.625070917	0.531924514
PFKP	0.532326687	-0.630497905	-0.908754024	-0.352241787	-4.441063839	8.95152E-06
ST3GAL5	0.760061745	-0.274355606	-0.550363123	0.001651911	-1.948233557	0.051387023
PELI1	0.787363562	-0.239065177	-0.597855915	0.119725561	-1.305939892	0.191572999
MTHFD2	0.738386612	-0.303287728	-0.458358875	-0.14821658	-3.833292223	0.00012644
KLRK1	0.907940423	-0.096576516	-0.163959798	-0.029193235	-2.809101743	0.004967994
G0S2	1.193153972	0.176600198	0.082953435	0.270246961	3.696123778	0.000218916
PTX3	1.464840894	0.381746632	0.253643182	0.509850082	5.840667439	5.19921E-09
CLCF1	1.437778366	0.363099121	0.249191548	0.477006694	6.247707506	4.16521E-10
PLAU	1.348063788	0.298669332	0.188909274	0.408429389	5.333280123	9.64543E-08
FOSL1	1.351121673	0.300935117	0.185218267	0.416651966	5.097114151	3.4487E-07
PHLDA2	1.298585658	0.261275717	0.154114825	0.368436609	4.778711563	1.76422E-06
TNC	1.637388673	0.493102701	0.328866937	0.657338464	5.884610702	3.98992E-09
TGIF1	2.409759846	0.879527094	0.665891384	1.093162803	8.06906967	6.66134E-16
DUSP4	1.164012934	0.151873461	0.045437241	0.258309681	2.796665591	0.005163294
GADD45A	1.658896452	0.506152593	0.334430201	0.677874985	5.77700346	7.60427E-09
SDC4	1.152824695	0.142215187	0.018588451	0.265841923	2.254663142	0.024154481
ZFP36	1.201215477	0.183333942	0.048005276	0.318662608	2.655224018	0.007925576
CEBPD	1.284100142	0.250058194	0.097527641	0.402588748	3.213159874	0.001312832
ATF3	1.226452543	0.204125891	0.065397067	0.342854716	2.88389523	0.003927894
VEGFA	1.388686019	0.32835799	0.170638661	0.486077319	4.080475354	4.49437E-05
JAG1	1.855197242	0.617991021	0.42207325	0.813908791	6.182390389	6.31381E-10
BIRC3	1.268066795	0.237493532	0.075445121	0.399541944	2.872467337	0.004072802
HES1	1.274265247	0.242369735	0.014204667	0.470534803	2.081983699	0.037343959
EGR1	1.14106136	0.131958846	0.01963626	0.244281433	2.302605335	0.021301059
BCL2A1	1.171682116	0.158440422	0.043632299	0.273248545	2.704839281	0.006833744
TNFAIP8	1.595767535	0.467354834	0.303963237	0.630746431	5.60615514	2.06871E-08
MAP2K3	2.383746071	0.86867323	0.585782817	1.151563642	6.018472775	1.7607E-09
STAT5A	1.400251533	0.336651887	0.128621852	0.544681922	3.171780328	0.001515076
CYR61	1.122189406	0.115281604	0.000660618	0.229902589	1.971260232	0.048694118
PPP1R15A	1.407012078	0.341468362	0.113434803	0.569501921	2.934943847	0.003336081
LITAF	1.611735801	0.477311735	0.218199035	0.736424436	3.610451398	0.000305665
GEM	1.301075718	0.263191398	0.125477898	0.400904897	3.74578863	0.000179828
RCAN1	1.559552634	0.444399007	0.234611368	0.654186647	4.151846372	3.29804E-05
FUT4	1.576812487	0.455405396	0.228796583	0.682014208	3.93885023	8.1873E-05
TRIP10	1.795821419	0.585462532	0.339492978	0.831432086	4.665152494	3.08388E-06
FOSL2	1.280702627	0.247408855	0.060899049	0.43391866	2.599930037	0.009324277
IER5	1.870294549	0.626095931	0.351564851	0.900627012	4.469896352	7.82575E-06
SERPINB8	2.192284621	0.784944206	0.561724953	1.008163458	6.892158078	5.49516E-12
RELB	1.224165085	0.202259048	-0.036964895	0.441482992	1.657110257	0.097497186
JUNB	1.142272955	0.133020098	-0.007561531	0.273601726	1.854542466	0.063661591
PLK2	0.981453994	-0.018720139	-0.193255259	0.15581498	-0.21022015	0.833495854
LAMB3	0.82523619	-0.192085642	-0.378227931	-0.005943353	-2.022543843	0.043120199
FOS	1.121021547	0.114240365	-0.008437423	0.236918154	1.82516334	0.067976384
KLF10	1.761343337	0.566076778	0.343108109	0.789045446	4.975991048	6.49146E-07
PMEPA1	1.750772364	0.560057041	0.154312017	0.965802065	2.705372993	0.006822773
AREG	1.046820515	0.045757489	-0.000424139	0.091939117	1.941963392	0.052141532
F2RL1	1.258887473	0.230228373	0.10140343	0.359053316	3.502732532	0.000460512
NR4A3	1.076132807	0.073373881	-0.060638434	0.207386196	1.073111555	0.283221067
TUBB2A	1.200428945	0.182678947	-0.021913766	0.38727166	1.750033772	0.080112486
ZC3H12A	1.222403244	0.200818793	-0.00684331	0.408480897	1.895375207	0.058042711
BTG3	2.410286585	0.879745655	0.552485818	1.207005493	5.268809679	1.37311E-07
DUSP1	1.08285029	0.079596722	-0.081034245	0.240227689	0.97121191	0.331442764
CFLAR	3.554101375	1.268102254	0.786943097	1.74926141	5.165514798	2.39778E-07
SAT1	1.697991332	0.529445983	0.249841149	0.809050817	3.711291555	0.000206204
SLC16A6	1.070565144	0.068186681	-0.164857256	0.301230618	0.573468849	0.566327285
EGR2	1.049039384	0.047874873	-0.060768514	0.156518259	0.863679139	0.387764176
IRS2	1.609846333	0.476138729	0.119433284	0.832844175	2.616205536	0.008891302
DRAM1	1.022235324	0.021991724	-0.228104464	0.272087912	0.172345635	0.863165809
RNF19B	2.411526264	0.880259851	0.506158917	1.254360786	4.6117971	3.99203E-06
DUSP2	0.964455758	-0.036191319	-0.189345101	0.116962464	-0.463153308	0.643254482
TRIB1	1.594561212	0.466598596	0.222389898	0.710807295	3.74481519	0.000180527
TIPARP	1.141794531	0.132601174	-0.142770897	0.407973246	0.943790432	0.345276751
PER1	1.030044288	0.029601799	-0.2091584	0.268361999	0.242998878	0.808006266
SIK1	1.020744507	0.020532269	-0.029030088	0.070094627	0.811957109	0.416816243
IER2	1.202662927	0.184538204	-0.05063108	0.419707488	1.537990964	0.124050824
B4GALT1	1.245833913	0.219805115	-0.030047572	0.469657802	1.724256457	0.084661556
TANK	5.327317828	1.67284789	1.032573258	2.313122522	5.120805122	3.04234E-07
SQSTM1	1.210206032	0.19079062	-0.298655728	0.680236967	0.764011714	0.444860262
IL23A	0.806203201	-0.215419458	-0.55478381	0.123944894	-1.244132971	0.213450628
KLF4	0.908745008	-0.095690744	-0.282356049	0.090974562	-1.004741671	0.315021257
B4GALT5	2.173582249	0.776376612	0.407146326	1.145606898	4.121195516	3.76911E-05
REL	1.689615503	0.52450099	0.263590042	0.785411938	3.940053337	8.14635E-05
EGR3	0.960873289	-0.039912732	-0.149312204	0.06948674	-0.715063028	0.474570098
NR4A2	1.090970482	0.087067651	-0.093118072	0.267253374	0.94707537	0.343600374
IER3	1.013598305	0.013506678	-0.119884094	0.14689745	0.198459025	0.84268594
FOSB	0.951485379	-0.049730959	-0.143935459	0.04447354	-1.034673389	0.300821468
GFPT2	0.917213034	-0.086415518	-0.238307776	0.065476741	-1.115075278	0.264818164
NFE2L2	3.679201694	1.302695798	0.747502479	1.857889116	4.598824879	4.24881E-06
MCL1	1.548878081	0.43753085	0.118867898	0.756193802	2.69107125	0.007122298
TNIP1	1.254296072	0.226574517	-0.334511467	0.7876605	0.791461391	0.428674798
KLF9	0.865742159	-0.144168153	-0.386421327	0.098085021	-1.166401178	0.243452282
MSC	1.086557907	0.083014816	-0.064676264	0.230705896	1.101664705	0.270607467
BIRC2	3.836275169	1.344501888	0.676272769	2.012731007	3.94352057	8.02941E-05
PNRC1	1.668842099	0.512130032	0.079150393	0.945109671	2.318253165	0.020435566
SGK1	0.940118237	-0.061749628	-0.268296437	0.144797182	-0.585954564	0.557906048
NFKB2	1.152072535	0.141562525	-0.146869353	0.429994403	0.961951405	0.336074015
NFAT5	1.593344876	0.465835502	0.106583493	0.825087511	2.541449411	0.011039392
NINJ1	1.111623753	0.105821787	-0.149238875	0.360882449	0.813166911	0.416122368
PPAP2B	1.229230233	0.206388147	-0.04869197	0.461468263	1.585828562	0.112778205
CCNL1	0.967900085	-0.032626415	-0.415998828	0.350745997	-0.16680021	0.867527254
NFKBIE	0.748056761	-0.290276421	-0.716004648	0.135451807	-1.33637211	0.181427678
ETS2	0.895440464	-0.110439543	-0.430091054	0.209211967	-0.677167228	0.498299858
CXCL2	0.924131942	-0.078900424	-0.154512445	-0.003288402	-2.045203734	0.040834777
YRDC	1.562605865	0.446354854	-0.073761685	0.966471392	1.682006575	0.092567565
PFKFB3	0.899343851	-0.106089836	-0.345279985	0.133100313	-0.869317815	0.384673321
KLF2	0.817403217	-0.201622773	-0.444465983	0.041220438	-1.627277832	0.103678104
SLC2A6	0.589812618	-0.527950389	-0.869061047	-0.18683973	-3.033513382	0.00241724
EIF1	0.498304979	-0.696542981	-1.403869885	0.010783923	-1.930082327	0.053596638
[truncated: 166 more rows]
