# Supplementary material for: EGFR mutation: novel prognostic factor associated with immune infiltration in lower-grade glioma; an exploratory study
Source: BMC Cancer. 2019 Dec 4;19:1184. doi: 10.1186/s12885-019-6384-8 (PMC6894128; doi:10.1186/s12885-019-6384-8)
Supplement: Supplementary file 5 — Additional file 5: Table S5. The COX model. The original parameters and output of COX model established by SPSS version 19. (CSV 2 kb) [file 12885_2019_6384_MOESM5_ESM.csv]

COX model established based on gene sets enriched in EGFR-MUTcases
Omnibus Tests of Model Coefficientsa
Step	-2 Log Likelihood	Overall (score)			Change From Previous Block
		Chi-square	df	Sig.	Chi-square	df	Sig.
5	899.488	150.911	5	.000	111.104	5	.000
a. Beginning Block Number 1. Method = Forward Stepwise (Likelihood Ratio)
Variables in the Equation
		B	SE	Wald	df	Sig.	Exp(B)	95.0% CI for Exp(B)
								Lower	Upper
Step 5	IGFBP2	.237	.084	7.957	1	.005	1.268	1.075	1.495
	SOCS2	-.213	.096	4.892	1	.027	.808	.669	.976
	PLSCR1	.464	.112	17.248	1	.000	1.591	1.278	1.981
	PLAT	.223	.099	5.071	1	.024	1.249	1.029	1.516
	TNFAIP6	.181	.079	5.198	1	.023	1.198	1.026	1.399
Variables not in the Equationa
		Score	df	Sig.
Step 5	EMP3	2.595	1	.107
	B_cell	2.081	1	.149
	T_cell.CD4	2.465	1	.116
	T_cell.CD8	.795	1	.373
	Neutrophil	.963	1	.326
	Macrophage	.240	1	.624
	DC	.756	1	.385
	IL7	.562	1	.453
	PLA2G2A	.028	1	.868
	P2RY2	.134	1	.714
	GMPR	.714	1	.398
	NOS2	.254	1	.614
	TIMP1	1.461	1	.227
	METTL7B	1.731	1	.188
a. Residual Chi Square = 29.609 with 14 df Sig. = .009
Covariate Means
	Mean
IGFBP2	16.118
EMP3	15.936
SOCS2	14.719
PLSCR1	16.243
PLAT	15.494
TNFAIP6	13.452
B_cell	.130
T_cell.CD4	.121
T_cell.CD8	.179
Neutrophil	.105
Macrophage	.076
DC	.445
IL7	11.672
PLA2G2A	6.117
P2RY2	10.274
GMPR	16.801
NOS2	13.623
TIMP1	17.633
METTL7B	16.397
COX model established based on gene sets enriched in EGFR-WTcases
Omnibus Tests of Model Coefficientsa
Step	-2 Log Likelihood	Overall (score)			Change From Previous Block
		Chi-square	df	Sig.	Chi-square	df	Sig.
1	79.676	4.082	1	.043	3.780	1	.052
a. Beginning Block Number 1. Method = Forward Stepwise (Likelihood Ratio)
Variables in the Equation
		B	SE	Wald	df	Sig.	Exp(B)	95.0% CI for Exp(B)
								Lower	Upper
Step 1	CELSR1	-.459	.234	3.837	1	.050	.632	.399	1.000
Variables not in the Equationa
		Score	df	Sig.
Step 1	TCF7	.602	1	.438
	DPP4	.039	1	.843
	MAOB	1.792	1	.181
	CDC20	.051	1	.821
a. Residual Chi Square = 2.929 with 4 df Sig. = .570
Covariate Means
	Mean
CELSR1	14.096
TCF7	14.500
DPP4	13.887
MAOB	21.090
CDC20	16.975
