# Supplementary material for: EGFR mutation: novel prognostic factor associated with immune infiltration in lower-grade glioma; an exploratory study
Source: BMC Cancer. 2019 Dec 4;19:1184. doi: 10.1186/s12885-019-6384-8 (PMC6894128; doi:10.1186/s12885-019-6384-8)
Supplement: Supplementary file 7 — Additional file 7: Figure S2. Cytokine Profiling heat maps. Chemokines, lymphokines and phenotype markers of macrophages estimations of EGFR-MUT and EGFR-WT cases were revealed using heat maps. [file 12885_2019_6384_MOESM7_ESM.zip]

Archive with 3 entries (3 files):
- Supplementary Fig.2 partCR2.tif
- Supplementary Fig.2 partBR2.tif
- Supplementary Fig.2 partAR2.tif
